# Supplementary material for: Do AutoML-Based QSAR Models Fulfill OECD Principles for Regulatory Assessment? A 5-HT1A Receptor Case
Source: Pharmaceutics. 2022 Jul 6;14(7):1415. doi: 10.3390/pharmaceutics14071415 (PMC9319483; doi:10.3390/pharmaceutics14071415)
Supplement: Supplementary file 1 [file pharmaceutics-14-01415-s001.zip]

Archive with 5 entries (5 files):
- File S1_Residual_analysis_and_QQ_plot.zip.zip
- File S2_PDP_results.rar
- Table S1_predictions_of_30_test_curated_database.csv
- Table S2_predictions_of_30_tests_GLASS_database.csv
- Table S3_Summary of features importance.pdf
