# Supplementary material for: Do AutoML-Based QSAR Models Fulfill OECD Principles for Regulatory Assessment? A 5-HT1A Receptor Case
Source: Pharmaceutics. 2022 Jul 6;14(7):1415. doi: 10.3390/pharmaceutics14071415 (PMC9319483; doi:10.3390/pharmaceutics14071415)
Supplement: Supplementary file 1 [file pharmaceutics-14-01415-s001.zip › Table S1_predictions_of_30_test_curated_database.csv]

predict_1	predict_2	predict_3	predict_4	predict_5	predict_6	predict_7	predict_8	predict_9	predict_10	predict_11	predict_12	predict_13	predict_14	predict_15	predict_16	predict_17	predict_18	predict_19	predict_20	predict_21	predict_22	predict_23	predict_24	predict_25	predict_26	predict_27	predict_28	predict_29	predict_30
6.359262687545911	6.363337154723163	6.3646725026596656	6.378765183758399	6.354758104682389	6.368354176358772	6.349557221718816	6.360247624388792	6.357254961340547	6.365949375756053	6.373669875553361	6.359475968809727	6.364096834769485	6.351623967456387	6.372445150123791	6.362835196454128	6.367582661528443	6.387870064818496	6.358722146930616	6.356340605890785	6.368082280364759	6.367603431737439	6.373609364483893	6.384870412891522	6.3811908431627	6.364872330482097	6.3612776875158685	6.353636173099	6.363448273800467	6.363717762392724
5.749024511062236	5.717989386353563	5.745882311202185	5.722591364069309	5.717099124549916	5.745644206802028	5.720918133810982	5.751109327121241	5.731272959068126	5.708762887532542	5.739828482103616	5.741209069721707	5.730668212110038	5.741793816891577	5.759315178774159	5.739447121479098	5.743514737801595	5.682309342897151	5.711380992523623	5.712218782599543	5.7217133983404045	5.7358586341176	5.759923281851532	5.726626986049217	5.781031195535986	5.73361853936368	5.761029252261172	5.714865986004668	5.746909114722072	5.730687183758696
7.71368111774235	7.677933155987513	7.708914602842591	7.6753499576143644	7.710076613731339	7.717059664318533	7.71996734878403	7.70066744619486	7.695620767871222	7.698295125032376	7.689888501499201	7.703736048334127	7.713182680678125	7.711380303226304	7.699561006416808	7.693469055658813	7.69771234262604	7.68748433065876	7.701259395568742	7.697057208828094	7.694905431544698	7.692020063706088	7.700843086282122	7.688197735314863	7.672557297277878	7.678866952615235	7.73948928023572	7.715133471925648	7.695437886460289	7.693773323843074
8.038457733955202	8.048037604275015	8.033817327126938	8.068805564816582	8.045129329704196	8.064462633719693	8.05754146188092	8.057324026746844	8.05204584003984	8.043659749185347	8.042134324707137	8.05732491672731	8.045201532239386	8.05741290382747	8.035979991175727	8.03078206904064	8.047201658877261	8.053238442443194	8.049056805040614	8.0474932332834	8.043458179256135	8.055685010483971	8.047065045912888	8.030258290716892	8.026016440637848	8.04267682327043	8.03589631415383	8.046328155516118	8.050909009022291	8.049046285398392
7.459682446484068	7.424468968275666	7.458744573216431	7.463274773838362	7.47016193684358	7.450923051688566	7.471568187421372	7.456077386330477	7.466963861785975	7.435247484149728	7.463579917000263	7.464692383414745	7.475961750662	7.447085866186176	7.45256957678173	7.404532357761225	7.455790453431192	7.488814750177303	7.468036614980602	7.50122348481139	7.444372476851561	7.373951524062016	7.476795075568569	7.48338726576153	7.400280357832234	7.475962714622375	7.455642391111898	7.442603855605538	7.452702929566796	7.4559202190892515
6.999441370475898	6.984193961643725	7.004271685468026	7.023438689345886	6.99279198081047	7.009091176179704	7.01548296219853	7.0385654505228725	7.013780432375191	7.0238519694658486	6.958060700307612	7.018414678752807	7.016035150299102	7.00280347811034	7.009093457992571	6.985926971301239	7.04612827160163	6.978965742396854	7.0044120977315485	7.034674303466288	7.002943699692588	7.0381761496525606	7.064257564569903	7.027468386988681	7.030044972528192	7.031926264203142	7.051110647051751	7.012442024560257	6.986841264092496	7.03273987329081
8.916273013263892	8.95984716102873	8.924548262662725	8.880078136281174	8.918332636752103	8.938554756103454	8.9555518758146	8.95268919808793	8.913590940843228	8.898490848101705	8.9360839812453	8.944606362681773	8.941041115318233	8.963614220892607	8.936120751151783	8.954390963593129	8.919114870738866	8.93611216452752	8.963521263946905	8.935511689595439	8.932574419458032	8.961036667811653	8.921922146501174	8.926562317032062	8.951672838208781	8.917287027302773	8.918143842920877	8.944082519899505	8.902962920043674	8.898371124944736
7.924780811292475	7.98009397809582	7.921679314610848	7.94491546654515	8.052394648511862	7.919575683455152	7.962569219213039	7.963892400250621	7.966947326739432	7.935223939005335	7.940297730329217	7.929811563139035	7.948211455770652	7.951590289095699	7.965208652777807	8.034350878806759	7.9592173502184895	7.957560098911898	7.978204719200439	7.995426955163549	7.963753711735877	8.037429958955935	7.9678882416735295	7.96928654685776	8.020496524579576	7.972680286165834	7.946047723617779	7.949452416844989	7.946028798589782	7.962665087351815
7.080436185134248	7.087679695038232	7.061444268985624	7.077425673582527	7.059453629679396	7.036393974803661	7.019162155971071	7.0681284692493165	7.067412175667659	7.081217447347902	7.07251014616495	7.077857057920493	7.092695311094191	7.050395016457924	7.062841741760559	7.039248768808076	7.056758134949392	7.075445527290421	7.0617478448607125	7.072673694787521	7.058524021786911	7.074367018676753	7.0712736139922026	7.055749022479534	7.050436337158812	7.079702565153178	7.086771338060057	7.057364601753767	7.081131304727715	7.084888030182982
7.582352255699966	7.565535914215906	7.596715266108851	7.590651887882747	7.58988469564057	7.572927102914196	7.610026966728938	7.594137699277232	7.586012213049465	7.56152417827558	7.596552049996246	7.595667610641023	7.606535429408201	7.579996835555934	7.585007629144689	7.613571097782691	7.609761305232961	7.598017701053729	7.583287359042141	7.592053440475724	7.586454938847544	7.595248288237042	7.6071194954313075	7.568156000644531	7.610542037836726	7.607251653317413	7.593682914149586	7.605428774411842	7.6070395303579135	7.593927744100823
7.148740812814422	7.141623079242806	7.14834532785533	7.118509307697781	7.118524059140741	7.125358563269684	7.16705255248322	7.122916242476734	7.175751113741311	7.134770397866583	7.162455667296639	7.139220676653329	7.1494496707772175	7.134738306424528	7.119659289213802	7.141411860641087	7.159117122367858	7.18823033400388	7.135944642078354	7.131702597755891	7.143846370025524	7.128058944485486	7.13697096946118	7.144791450531824	7.138657177602896	7.116062419009077	7.118717476547065	7.138935670115672	7.152097541971638	7.125866615596352
9.004511266212797	9.037132080549013	8.985919746321448	8.926291517427998	8.994484322034106	8.994127198482959	9.013232301911756	8.957436753123266	8.979367020906306	8.993864119989162	9.000759389811165	9.009403580267358	9.00442878686722	9.016974616326818	8.994490702122027	9.040831838612926	8.988992404910432	9.0003359699767	9.002411694641227	8.975010415701993	8.996938685902267	9.002223978900409	8.985625747936927	8.978883220514225	8.978384489006702	8.983754623906657	8.999826895710482	9.000383366673377	8.97083044807259	8.966964589283064
7.189197795342039	7.200112775915161	7.19722999058098	7.165782172993045	7.19110861265259	7.1996852500219966	7.218524777319081	7.204994761444761	7.207963380192463	7.217092104780849	7.214587626034126	7.213941784655269	7.208861204419964	7.188375105330574	7.145572661186128	7.190385390600488	7.185652836879992	7.2477651260626	7.189896304666971	7.205902991929888	7.189676965700575	7.204191420290157	7.211336942633677	7.201484966681522	7.180286972278271	7.18309007852518	7.204019078686141	7.210159307654803	7.229470653821269	7.187757073131858
7.296187464614059	7.331154540180994	7.318893101608716	7.297953036233312	7.271999107530279	7.304162387557973	7.269525052933927	7.291744174146828	7.31384891712606	7.273213280925925	7.298486841344779	7.306258482491952	7.315237890777144	7.340040456809779	7.284523379439157	7.276226583004625	7.330995071561205	7.246754481941156	7.293887063308602	7.304383725352976	7.319526143467921	7.284301141952105	7.330524968539098	7.283958706225392	7.32025533522787	7.261602747311897	7.269049783492921	7.311375936347734	7.31518731343074	7.281166231906222
7.940893209861576	7.941382654230497	7.955465874847429	8.010987760979893	7.931587113796883	7.932460318667362	7.968144387934515	7.964975290483407	7.946739465323527	7.96504947606006	7.949344216061394	7.967577363638412	7.94659586579562	7.961209173141213	7.944803042673751	7.93028733020507	7.927318893101304	7.9673020840332995	8.046355669179698	7.969547021678308	7.88693737683196	7.934353206439527	7.935928823345565	7.997098695017924	7.965430106434312	7.947761258602713	7.973004361023932	7.951191622445841	7.940300800099929	7.920691025919251
7.192565158924019	7.210054978511045	7.182051322986246	7.179091195419773	7.204843826162298	7.164007626564599	7.184835633012023	7.1829222766345495	7.178108639895382	7.187608945041199	7.180139091721822	7.203035043769656	7.180482192346759	7.187339372970373	7.167391740916392	7.199264381594359	7.187432198923544	7.179051295256514	7.189092678002358	7.173068330526189	7.164729444842865	7.212690942305088	7.179543262174871	7.1787825899575735	7.194834112744847	7.193940247320055	7.166390929486667	7.182476169495158	7.194670090891296	7.18564721033728
8.414906304433918	8.386677921074575	8.403516076505502	8.312619774447652	8.386325196716587	8.456417134357162	8.431999537734827	8.385417640826192	8.380118509349272	8.378057980530885	8.41634154843126	8.398359586585789	8.41558744166779	8.352109581173389	8.38046304207212	8.304636965227663	8.463352629732963	8.42150554884751	8.419968215657375	8.414394202984399	8.368583657698444	8.367478361617831	8.430326130810824	8.393353253104141	8.315611696836546	8.391716964053128	8.400089443201566	8.371483685796218	8.388234059165292	8.385181214038488
6.839784061118425	6.837508193616182	6.861453040182248	6.880870929314449	6.857775995742184	6.851953951919876	6.878923706118045	6.86223448175637	6.878161543655248	6.8778903074136295	6.8700536820032365	6.827265898340672	6.85845592993167	6.851214060313846	6.862220476501756	6.848038193260738	6.879959619263676	6.835212918872803	6.8551847890375	6.8778466976858885	6.859647730477411	6.8730791836552685	6.860532748062336	6.854514424206854	6.872694897683371	6.873801246684118	6.869217064223815	6.871859243969975	6.851330245991638	6.857328670722611
7.8985351313597985	7.91975331651619	7.890106288225636	7.835795395387122	7.914536877372241	7.9138718063079185	7.882916307502949	7.878151703279011	7.893976397090141	7.895051780975744	7.89046725458337	7.914845207591926	7.878868168040778	7.880101372846	7.896621818490377	7.919980763703018	7.905861169782451	7.857613377950008	7.891885903388728	7.855998799698669	7.858046753533551	7.828818728777372	7.876646716892424	7.919596598141317	7.886191236500732	7.873217037855182	7.890079044759293	7.856606077464218	7.887759632482516	7.865465808656192
6.857490075547045	6.849447749910423	6.857623098764249	6.821320735795772	6.871336277845575	6.8709545307645135	6.846115218107461	6.849734673396677	6.850298625242988	6.845603110922911	6.861932191272841	6.852963470602903	6.843117342798848	6.859981364337508	6.856057538392287	6.85517004792239	6.861714397264384	6.855843678555321	6.842717265685005	6.853256272476329	6.852074812652826	6.835143069374332	6.877572396349691	6.853318109483607	6.85368701082715	6.84917573046268	6.8442990016653455	6.828014974750148	6.850680241783185	6.841774051260645
7.546000266780853	7.529867185596781	7.511609470413574	7.450275288319811	7.523249434855723	7.533088325922039	7.53557262387414	7.502864708101871	7.504179794430175	7.521411935025012	7.506370989664296	7.541327886100738	7.512444891282119	7.50937006700608	7.533608860647922	7.505665014252825	7.513697723426446	7.442036996680235	7.503201727344655	7.516114418068054	7.505080535244411	7.527486787326555	7.541508992473867	7.47116509266952	7.472273623477932	7.555502133813815	7.49328786961002	7.520596689362123	7.542779176132664	7.529014985099061
7.380521663066297	7.347242296445095	7.342694477185996	7.329874507034762	7.37120705765123	7.370119847940344	7.395070238617839	7.346277104348237	7.338288913234474	7.351409148247369	7.335891050853061	7.3563848885006	7.359569672252615	7.366317887882642	7.333104237085822	7.359432552832374	7.36697558546123	7.345484951271048	7.366311449165614	7.352194916189203	7.350161206287212	7.346332473448508	7.342653622348806	7.358670368503181	7.355936231584643	7.370571233297189	7.364240003989696	7.338572994890744	7.329689036406367	7.336007795643717
6.267705332549071	6.27457409682514	6.282759700375915	6.327970470241259	6.334678202697061	6.274539054102994	6.286841930953707	6.245744497110186	6.257806853625519	6.317404005346493	6.286175977586475	6.298206922218604	6.285437874720613	6.31216935028279	6.278595653011744	6.272598972935481	6.31243165770533	6.361745695198393	6.2387113201738575	6.295302817427122	6.302258828358624	6.317200915770303	6.25474270991867	6.318035037004608	6.284360588763051	6.256305193438552	6.257678751975857	6.264686466359818	6.284648881181257	6.25613280641753
5.971577285624207	5.887027161310276	5.94107790035437	5.960933380668222	5.951428458146143	5.964854491563839	5.923831136621724	5.923564620269449	5.956722929157508	5.99077796560103	5.951872584264668	5.968273745233235	5.930610548125574	5.922084547635164	5.966928844063809	5.880507708291168	5.924782338828152	6.006528095207127	5.964072487783767	5.946300976115526	5.951322176082923	5.891893413025314	5.97860440193062	5.922027472063612	5.902455439444455	5.928760878455548	5.911495762769317	5.936458480450838	5.964677564403866	5.960320255866631
6.985385645949266	6.992163717296323	6.976185492563355	6.938275368319547	6.9746451743876285	6.982061616461784	6.989855780538512	6.988421869067697	6.98797999770622	7.007839880973393	6.983106941055514	6.986129112462628	6.984199798022231	7.00805892817609	6.980170594843448	6.990018729120441	7.004370356480752	7.006743355553635	6.975525259514998	6.981565260861722	6.9779370438313135	6.978036937892366	7.005674392955744	6.988210211840423	6.995282761898983	6.984480532484941	7.031443949591836	6.976500333001483	6.980407804712936	6.982361430927813
4.876915855971745	4.871664896170953	4.892172563112707	4.926671769149468	4.849624900459457	4.912706989565256	4.872358892226955	4.908792866008056	4.870199768974373	4.862091325408777	4.8734004038736565	4.862965921083472	4.887699873402063	4.901779004950344	4.881928523040592	4.898200076954383	4.865311462213414	4.892226100660678	4.906131337974255	4.866567591273225	4.899366113966246	4.919602990908958	4.888365594530596	4.863749374065885	4.923601646824639	4.882851615265404	4.95137708569574	4.866853281884998	4.911395997278908	4.886931207112906
7.22927630245408	7.231400784708419	7.238015844057355	7.192371432532743	7.233587866662368	7.235848315035948	7.230337655878197	7.228678680993438	7.224183368249938	7.2256208806206255	7.243871192271811	7.272998763096295	7.24630915755497	7.251017499663036	7.276846038794964	7.203996967347434	7.223518165152951	7.204705669729691	7.262009933560383	7.189824766381666	7.237119532466548	7.232995299948135	7.243072447990452	7.249882256169811	7.265337292368283	7.18953952447982	7.266639880316536	7.248421257687084	7.202338405363235	7.240125918639552
8.33740572220529	8.3129834091148	8.345176044889318	8.337972766098202	8.335547528672977	8.35532238351808	8.366520335093066	8.320264902077414	8.332384244640586	8.32225644922906	8.351047505966394	8.319188151260832	8.326271291963966	8.325950174964994	8.298520733048237	8.28941032576038	8.325818529468421	8.393833226800863	8.36646412799194	8.375704322706301	8.369312447284557	8.29791097990397	8.363024217742355	8.289772619243449	8.324034027426286	8.345819512556938	8.325539898204521	8.343535379051016	8.38084625066896	8.324485948113102
7.750865796058951	7.74792182527804	7.742453365882997	7.749665230341866	7.676097536414208	7.762109056570948	7.737770301096347	7.699516443904047	7.736516123065379	7.729615716686028	7.704576419875934	7.767029086411359	7.719998562488577	7.732812118947874	7.752456473099686	7.714855317092091	7.704202722579971	7.665516597522005	7.696390138644323	7.712426710656319	7.787750427042565	7.713761504987963	7.735944248422502	7.693798064524802	7.753333356081059	7.768049248880437	7.675051534606837	7.760074227098841	7.709205865333435	7.731551336759392
6.976562931246345	6.987258299189163	6.994513971180167	6.97415374412709	6.966424366634367	6.972736931900196	6.980901229869528	6.993259479817621	6.993270035322636	6.983234787922044	6.994626797895375	7.0120638942896925	6.998744040903559	6.970489913114335	6.934119030879732	7.000965725409822	6.990972994357181	7.005855970774977	6.995004980668706	6.974322060087679	7.003827405571218	6.964375370748626	6.989369185191954	6.973683903603435	6.981489022743737	6.981433404942886	6.99088480650302	6.9963130276895935	6.989911843479803	6.990183594909847
8.424450422293093	8.39091275352555	8.445705833942105	8.430007610806408	8.39275888127548	8.459700813600286	8.392872503695191	8.423523896761399	8.417144223626716	8.462518361245692	8.421244294186996	8.4475306272491	8.46758317253363	8.394488397192331	8.400703953816066	8.414826534472963	8.441638316521479	8.45625184142218	8.429953965154327	8.451401366210538	8.406650617671465	8.39346600099953	8.486607389044845	8.408654416711528	8.406369261052383	8.43219629468425	8.494553640678244	8.399406773519395	8.439341455175267	8.422794804741176
9.16264106229572	9.19397968726456	9.1747395113512	9.158910391408511	9.17642678828254	9.156903580162512	9.194216126531355	9.180249742855684	9.172197942275822	9.184640529069652	9.170439224972425	9.161135499339265	9.191568458207175	9.146137226960851	9.185267431833513	9.197258131349493	9.162615817846108	9.18047179175642	9.169922598512027	9.152231410621518	9.157915027085728	9.18762719701177	9.15846935204012	9.143574558198598	9.189754499711093	9.181638237107997	9.139232494711027	9.16124896087534	9.161534020633258	9.170673846391283
6.638553002703701	6.56951165710493	6.609073897386954	6.660731390480208	6.611060407288367	6.671595565112169	6.601393097472459	6.664412983865552	6.61890969026934	6.583593962625177	6.596462718987011	6.597051366746097	6.589261829967783	6.627220590669807	6.637731395438333	6.5390262118808575	6.61758644460326	6.620259740822759	6.547179527801225	6.645546064133396	6.649184016095521	6.5706256901987885	6.600179001621652	6.54805252866628	6.671657100799396	6.649218716183179	6.65849601685038	6.603631722126224	6.6007687514224616	6.594516851709567
7.612678671695267	7.673207155123477	7.587859355521799	7.603182755138799	7.621651235286393	7.576403860917409	7.613691486830353	7.604464237248331	7.624042152590404	7.64059565311164	7.611342546505053	7.60774788721789	7.60139555994958	7.598494503176611	7.611599736389731	7.65071940545422	7.592057207870457	7.642307536910419	7.626535782168161	7.591076583150389	7.593312490598518	7.689452958811327	7.577339410321354	7.594821327948755	7.654065039495366	7.604646548826502	7.585720602669246	7.640858871197723	7.57948890995221	7.597323473079858
7.4439670162865905	7.475780231706016	7.445503756868704	7.40549928745138	7.40132651140893	7.449015005442435	7.399040867843128	7.441383338699206	7.44394688107842	7.456634756645536	7.445775718655469	7.406200055450352	7.424806131234904	7.418789034689227	7.400465541857514	7.459773219442823	7.433070072522732	7.46082752882463	7.478441841204011	7.441651169607092	7.442938131440505	7.443390988415529	7.448892076202583	7.394268706829892	7.473393907829875	7.417004025718071	7.429710489245066	7.443985816561837	7.4271845414336335	7.446741540094066
7.16545141860149	7.162480658572336	7.157144089046141	7.176117840143655	7.138308849679742	7.182198515676555	7.159574875196094	7.173465152838389	7.156426850973021	7.1254193704916	7.170105251987307	7.171334694891337	7.166235923184217	7.172692444006764	7.166621687567448	7.157419123993709	7.139751265892697	7.1954978504724	7.158123893770056	7.14974537663359	7.164814978616721	7.167023667869475	7.146805042432627	7.145248370953888	7.160952269589311	7.149429912778797	7.16080510179191	7.183083888180764	7.1661903099679405	7.17104847004894
7.2138174958432355	7.2004366186377	7.215175809563775	7.197604230068589	7.192743681233646	7.208253491864044	7.196875667057892	7.233845722819687	7.20613252432883	7.160033778631317	7.222400552566951	7.198028641341118	7.212840159250328	7.226763009257108	7.200850823023124	7.223852749400185	7.210989266789912	7.222040421051654	7.225113618112425	7.222926529629714	7.209670612680674	7.192451079165845	7.214128058435607	7.208893677378312	7.210226436328918	7.216145874044906	7.199755886006582	7.217304637025113	7.204988093184888	7.224576495254495
6.852515409744935	6.866706896814696	6.868182913019492	6.918046777172649	6.871091660860371	6.842996942563114	6.860131272332672	6.87544443457401	6.865799325359314	6.840210912548054	6.861912649312002	6.866552803804737	6.8553445051766095	6.869340985061009	6.884394457932324	6.847013749714319	6.852904450480457	6.896091129287943	6.872816233353113	6.860941526621765	6.877431984476563	6.834476186196629	6.868997767657713	6.8607287483108905	6.862524910268443	6.879654779878413	6.907173091104903	6.848147617448173	6.865711713223419	6.875416092160321
9.237296634996849	9.249480553805014	9.259353640482589	9.239824682995234	9.25351661984393	9.22176293383807	9.24952388242015	9.25558042549549	9.231390790047268	9.242886604611089	9.239671146558264	9.26852997183129	9.2342023173595	9.245432090067242	9.237572479221829	9.254847011963152	9.254279191521082	9.221445565571829	9.242648059421356	9.260155876566948	9.25795292924665	9.210744581381116	9.232426660769196	9.250715683117964	9.263533044760694	9.261449221369874	9.248182618467473	9.226321194794384	9.235526899043233	9.20383208038666
5.67064428027444	5.645913758876637	5.670021990317489	5.695999779971958	5.681196912204637	5.684127066296291	5.666414405584182	5.658598840398717	5.666709436231899	5.688059802582963	5.666849719069784	5.662833876536702	5.668066766701063	5.678573035055025	5.662615743375767	5.650808063301069	5.642050232911599	5.648592497525607	5.6623496450257775	5.651043770103136	5.664694373833849	5.6336273430839965	5.6556263289598805	5.6740952580239306	5.677038675051939	5.683691888355208	5.714173408638558	5.689085434663766	5.672120751504356	5.661205349667578
7.841514670865127	7.861108826363565	7.841100313293963	7.8246343718036675	7.8467049450769455	7.8381727701313455	7.855690176959156	7.853154393269833	7.855995103106255	7.859901034893446	7.8575199622525265	7.858459956090176	7.854870647444949	7.835017748754669	7.846312912453405	7.850232019647894	7.850190254597983	7.827368517760478	7.85564087423113	7.855312258526172	7.838001154121005	7.852226324111858	7.855624035978575	7.820320331306816	7.834155322832146	7.85421527033439	7.864248900344677	7.82800386736858	7.843037543952477	7.833121249408328
8.802923074909767	8.80103688857749	8.775721369689018	8.807553286206257	8.812991216259684	8.795559457514338	8.80976680894585	8.817360655542846	8.798570315584431	8.81511805458834	8.79179187554343	8.760767296472523	8.795818266328087	8.80249326561363	8.77451450991142	8.793166001442824	8.798399140312458	8.759185837481757	8.796467869629788	8.808481088733188	8.800823795417724	8.77490498066009	8.81079296460445	8.79292979607097	8.776309682230437	8.829759575585188	8.796620699575007	8.806758668257203	8.802607207107396	8.791739730196984
7.957572081087049	7.970415974703799	7.966857493991495	7.974819123329131	7.929328043794154	7.935382139897779	7.9542099763703344	7.971589588279876	7.94986116735712	7.950356145406526	7.942556143086671	7.940233317452932	7.975647236946255	7.965787836803403	7.941377884202813	7.931454627421278	7.939994862761154	7.91815953730387	7.947862059410295	7.945448130918055	7.942035111188693	8.034172133138823	7.96803666160665	7.956167017348176	8.016256447690772	7.955325422695004	7.943923508083021	7.965201310518608	7.989263606919107	7.929051358037575
7.541965991253866	7.54075815002435	7.526274111744438	7.513740843593001	7.550186043369477	7.542391420849203	7.547865766897004	7.54503229928277	7.534090276409288	7.528186156783867	7.521302495890234	7.561765922625064	7.547041276471837	7.534716050207911	7.543908365523663	7.552991462566231	7.543537918383027	7.511427241554852	7.545882268717016	7.523493211632593	7.532322901680234	7.546425327696215	7.53369577152435	7.5235944606770575	7.540701632552809	7.535300397460259	7.561503164483323	7.536810115852535	7.5314641627473025	7.527079237516481
8.463980472753633	8.47015901869781	8.453721114430886	8.436178911750194	8.445654000406936	8.453035343801789	8.456968225272329	8.452670028896307	8.457076860663971	8.505333837446342	8.484598576649502	8.441357064919023	8.472691060747186	8.442349098811075	8.460060751967356	8.42964831917566	8.445985212633538	8.442892614596941	8.446664818029769	8.459742938394314	8.480568787174338	8.41437224618469	8.469678475293358	8.450810773921502	8.43815600776963	8.430709666405958	8.430724879716333	8.441486478209766	8.465829058692659	8.471558895184279
9.234552390835969	9.227284017187142	9.238565475731573	9.273442450760076	9.205946301946746	9.235104388948894	9.24180939284879	9.238708682355467	9.244149631351826	9.236592756718844	9.247685056663798	9.242331815653708	9.243564644812384	9.230335506317324	9.255281130466184	9.26108194050228	9.23827924061351	9.260462481471327	9.241731044122345	9.218167658821242	9.24964964142714	9.204715911190744	9.25781736300924	9.22978617515868	9.23103707525148	9.238805872644075	9.220348295170902	9.23015624233052	9.237132553546818	9.238530086942044
7.94761725228938	7.938236838948433	7.960860792904039	7.923440927010168	7.940160002245497	7.959975505185756	7.96983343242962	7.959926709707759	7.939268351214909	7.948204479379254	7.946734661380297	7.948117631224601	7.941446198247135	7.969034416222274	7.935920246990289	7.916161414789334	7.96805649487157	7.944860331044875	7.933411445602704	7.971204885834353	7.944667125939811	7.921566882549116	7.950397985787688	7.9229025659000785	7.916700349241543	7.956085696081728	7.969017285305874	7.938150943384413	7.954859125383749	7.933719433477608
6.9478122725036044	6.839711530082489	6.912411700070614	6.912419833473423	6.924057757879467	6.962037212831489	6.901299586214295	6.926420196446182	6.961566646908397	6.968293035298899	6.925276364342671	6.9407186601887005	6.942095682040208	6.886577951998662	7.032681167054165	6.91685944610393	6.971899883707097	6.899436640580743	6.971909859397757	6.89041050278693	6.9778251183316335	6.897257223941324	6.966034218812208	6.835206285720438	6.885833135011213	6.930750670389735	6.98358157445358	6.958756584017479	6.974866668358589	6.923560588737642
8.263354168115537	8.243281117303674	8.269397960377344	8.258570885532189	8.259225757169085	8.280539248973026	8.273208378708237	8.27117214761862	8.27520804561452	8.27439005195615	8.257502351414795	8.27237018306721	8.272730226475327	8.282985352330542	8.269350034462512	8.282258869455973	8.289076555269503	8.257161839988687	8.266031938155232	8.255380416850317	8.281262733341801	8.294397996891716	8.285698580382675	8.298497463779773	8.27422552684136	8.25824262757007	8.24928666590902	8.258640075175267	8.273119084557496	8.262363842795684
6.965471243258793	6.997237787026547	6.963874979353106	6.990214021588511	6.887693510125747	6.965396010857309	6.946216012728317	6.937952566304893	6.978210922286524	6.982068264918078	6.962913809238353	6.94094223874866	6.953548584936259	7.000841108693408	6.9235937406559085	6.964095981185424	6.964066374236422	6.987852065321084	6.959808605596762	6.97282251642362	6.962989384178383	6.955808002082853	6.964880360643023	6.983932971329601	6.974471598269276	6.949774746565951	6.941789997133992	6.98357066240029	6.9568624233876895	6.9516728593986175
6.124268182267351	6.09505294982596	6.08267097447078	6.069969041735791	6.0990660121133935	6.08530480126316	6.163771393704978	6.087773671491267	6.08795355307455	6.145667169076206	6.115119643910273	6.065451676903811	6.124275999670543	6.069964050546314	6.071494793115927	6.095670896220976	6.097400258837947	6.133779872830696	6.100855819119521	6.0605677644153815	6.133045028136022	6.107053952438463	6.1283881011661325	6.112451069768689	6.079985164421155	6.076889232262089	6.130348043545228	6.118672907976476	6.090091282788575	6.080401613191432
6.868616082694654	6.884453099594397	6.858011813170928	6.8768920490968375	6.849884568282487	6.8374679778046215	6.854058353426288	6.837124821051591	6.858355231959105	6.863795050349632	6.83127158953172	6.842541533217723	6.85493572497649	6.876399881404568	6.849560864282659	6.855010294280411	6.843399855020243	6.8802622098017805	6.854499791559332	6.843687433164444	6.864644318607264	6.869834914838061	6.8610699988330985	6.862367729070487	6.869805510434004	6.824401306721229	6.857510087694515	6.836181681003359	6.8619151978195605	6.857712902997115
6.525802207027058	6.528373069157586	6.539269297183425	6.495948902493179	6.558080435482959	6.545705484151414	6.542407183455236	6.540625919509179	6.52780126691425	6.53406944260456	6.558935407991227	6.56113997541466	6.5268740069530224	6.543785097046258	6.59323057183578	6.53412724008813	6.561166551204448	6.548011349206625	6.538361541788064	6.526660331272926	6.515399672323436	6.530540538007879	6.5205011326517415	6.538620035095602	6.537038586274935	6.539621073400288	6.556499600780148	6.535456316722714	6.542374281016188	6.516093245771874
7.164397484974073	7.110358217396153	7.177192777017651	7.223015988761433	7.137300108952319	7.147016808041389	7.1298494573935685	7.15081103308539	7.16761640647218	7.141882863324269	7.145455910747019	7.123900625282191	7.163826861281356	7.1947298421983445	7.166817510390816	7.107446006846997	7.181279658552072	7.220275708470634	7.180130737923391	7.146985071538112	7.129209087245459	7.132891626944789	7.13908369844545	7.169282099224128	7.124087058519788	7.128196008268383	7.128077497931306	7.163393806845812	7.149384425057565	7.178380915051291
6.527336628789283	6.614152753746609	6.549726093326791	6.546061649890885	6.557609193485225	6.542019670336823	6.564883311700105	6.563453963372579	6.549485495401868	6.536299369251848	6.541617684797354	6.550893294783094	6.545161680377661	6.548788953999096	6.552006301623137	6.6925318329886245	6.589463676322223	6.580943831065136	6.524425844113931	6.560222454715474	6.553769097907771	6.677189246491311	6.5479610217190025	6.5527449949269325	6.6666004250720565	6.550494387964383	6.573446742588453	6.539575599294468	6.539100936001847	6.525295269591634
8.295308514787703	8.315954832924259	8.28500679099002	8.268488840894266	8.271230153484211	8.281289006167496	8.261002756588827	8.308868290395564	8.274503562620888	8.283275289376263	8.278487857288535	8.26604254334665	8.287212950429883	8.273641224945058	8.253162547013769	8.312767993206736	8.271020132487726	8.278143378959227	8.304996265449654	8.265631673623567	8.271575867011489	8.283838250817764	8.277116407551327	8.247438970507867	8.294415506601064	8.284515352595433	8.274263501954673	8.276258559516421	8.28104901783039	8.281421315013544
7.725877049749938	7.755465121144634	7.75037361534931	7.777911587340434	7.711079572186971	7.750693908483251	7.724441392334924	7.709623740651798	7.736745467799632	7.709190042309639	7.729106801037336	7.714369724500072	7.744496575829224	7.691590706504679	7.704945326963749	7.682761593457512	7.756202861533127	7.688233382930305	7.682439646318669	7.719864714148506	7.73517954376443	7.683070506456446	7.742101631860342	7.7191992753963	7.727996992369295	7.7242665860675155	7.752224207612908	7.711626349126218	7.7384102615196175	7.709672218621484
7.259087404258777	7.223895497166175	7.262413879897154	7.237492594755973	7.227799584890405	7.258451812465605	7.23602543164993	7.263729555696235	7.268321932909385	7.253766777751339	7.253245921182476	7.270697827463088	7.270489199902784	7.229461355435085	7.251351358912586	7.237842358272351	7.239580735791089	7.248065862319729	7.237797982750014	7.234504034591064	7.234704617506689	7.238475070415071	7.242796779236141	7.236306345402329	7.250882125482203	7.250665817317304	7.236066900254022	7.270525964951356	7.267191013042031	7.2594096938752655
7.780468523361533	7.782703859491405	7.779258728569856	7.782216319344594	7.7697886962594	7.758274098497694	7.789637454315622	7.77759134671779	7.785843736446842	7.797470206638766	7.788622752160489	7.736556770157366	7.784882322069714	7.784191952276742	7.776954391703084	7.80024575616131	7.77477247533986	7.749784046821686	7.79071541249944	7.764572013202003	7.790742557492945	7.782954635936007	7.762293651494367	7.763796811872045	7.768255652876439	7.768760577938823	7.762168174410563	7.7954550735745824	7.767547653950637	7.773660813433136
7.480403899353448	7.520207232240563	7.513395537354978	7.54999473788052	7.504806553277682	7.505820479084946	7.48445999426626	7.513799166654312	7.504732610928408	7.520659375654907	7.506325840194957	7.491761037111862	7.503102596228784	7.527350778207926	7.508317785613324	7.51249370081436	7.508165418136844	7.481264929775607	7.496571145642695	7.524844227511559	7.474251794633294	7.478065712720162	7.52067007881744	7.504131404631891	7.501315644085739	7.503571997459475	7.500959512597369	7.48686838762081	7.509815680512134	7.493367199760889
6.148083839713169	6.156509706656194	6.151714764178276	6.161779919421737	6.128436340392975	6.1233509130291015	6.119954578737078	6.152754515421815	6.162934516959782	6.101511016036971	6.156688952633699	6.163291504732008	6.133621912178496	6.132425742538136	6.154966546140903	6.142498643314662	6.132874091642554	6.161166794448593	6.154211025275379	6.131721667343359	6.133936130984359	6.132664049506331	6.139520128243853	6.146199491176536	6.142464256304863	6.12220249595769	6.128044304366798	6.148553129951883	6.1468453838316	6.114339293379058
8.552958691313277	8.59926966086386	8.52948121581217	8.5377520703193	8.531542148392843	8.532704343455	8.48623905366163	8.52223963978359	8.519567175943774	8.531002675848463	8.53758528543376	8.554673598725358	8.548965126665774	8.553724034245779	8.55864286607785	8.547633927013061	8.531785717091145	8.53741760145056	8.544065044267015	8.543823137679542	8.546192548961496	8.54280248835346	8.539113478607389	8.560546663593795	8.551789718945624	8.52156869680532	8.52932774270373	8.521190970646412	8.551124853117262	8.5482568922002
7.92272593006706	7.966483694070583	7.955523483003831	7.930677416654601	7.9051766117888125	7.91438046343289	7.922367233878592	7.963290446849077	7.922755005593149	7.890266433808905	7.94614602347672	7.90232344341222	7.984463341849809	7.929803871771022	7.892846674351929	7.944761786216979	7.929323590289236	7.884098786803902	7.928122509326763	7.915256148157817	7.953068649227736	7.915194225175578	7.949938388998115	7.943577357738133	7.929666157379579	7.906972016035989	7.960261102874476	7.960335820614913	7.979669465246981	7.932032648061798
7.984951818114412	7.955437681105448	7.958364616696623	7.935389775934406	7.956532901285565	7.981807344335168	7.996182048489935	7.953175425557855	7.961525649495186	7.977126257715205	7.971218288464062	7.974495215006044	7.96937979583346	7.962431510559363	7.942193282752362	7.969875191666272	7.9422770114217105	7.948412253437192	7.972718450485568	7.965162922401809	7.972776620865642	7.968139069752371	7.947857204929749	7.9340502760478335	7.96100906458306	7.949109278479827	7.971168300875984	7.940108272415709	7.958368711964122	7.952729561691489
7.760348409838091	7.79391241123048	7.769744844757045	7.812490987100587	7.746771351273191	7.768223820423202	7.749650873449603	7.764988024084124	7.79228270491122	7.770954431600413	7.777433255680785	7.76042184675812	7.767247668712752	7.760930780121074	7.77489561528996	7.80187982388739	7.762911708604244	7.765703047254709	7.782344478071015	7.770191792782689	7.789046464676244	7.820132063596637	7.776449220489569	7.762396111043491	7.799269650602156	7.798190453901561	7.755483233601279	7.764027641066289	7.784912004122032	7.777420736933746
7.506808383932558	7.449832931768339	7.529753600609607	7.528395486277314	7.518395134400002	7.569868670611965	7.567788792106832	7.5475283557322435	7.562014099320138	7.592923517179687	7.5627722946347475	7.5646657430781	7.542624904651282	7.559953268707955	7.545355385818924	7.548133352710295	7.528031680828775	7.456986993856287	7.468757322859163	7.540502891948438	7.524987568001827	7.50175078304624	7.533409237318423	7.565430380867011	7.526665429879035	7.577980467870758	7.568398812352015	7.558032699032325	7.533125721394145	7.572869232699463
7.704993177545855	7.6948846590184194	7.700989436148808	7.752897702550521	7.694408980806218	7.698045185272232	7.710017870045087	7.711226418303541	7.718072833563865	7.705551226040561	7.693899591774379	7.704803447706384	7.711199201051754	7.720187567647945	7.732650267738437	7.690285458973227	7.704270829214927	7.718853391204687	7.722219878805087	7.704800286303457	7.71265172380594	7.699576190600621	7.693522369743666	7.688345762517103	7.703053235376533	7.739198402169191	7.687410929614359	7.718851298177484	7.703768385109018	7.694641257094239
7.709684021139502	7.694520857736598	7.712678252139923	7.701108291742764	7.730281472258703	7.724023063439175	7.707458544543584	7.714059108085467	7.712029905348898	7.687427211909632	7.707306619744315	7.720830454831189	7.716658585403531	7.716946959436586	7.707017457152704	7.71471367842001	7.715791405599573	7.711975406895421	7.708896870502236	7.707993084696182	7.713176870696295	7.716985113659978	7.708490258583156	7.692939368702908	7.712330867322811	7.736192140538013	7.700190610819563	7.723162572042015	7.7123278673777245	7.7014163968303775
9.735651800090466	9.758486798400536	9.754267676909656	9.743842429366552	9.731396661337374	9.748186506269748	9.753469329594951	9.768852355456518	9.745172099335688	9.764199319634509	9.733064914340794	9.72735233486788	9.762088079115973	9.73178159554024	9.728526333984169	9.754516739793935	9.772926660475092	9.746626337934371	9.756184153767038	9.740093431938234	9.761873544427177	9.74302457392965	9.749575098081	9.722336219512265	9.736092827736996	9.750656997617984	9.741279927192794	9.753981777770328	9.766358085438933	9.75787601159988
6.9972618981075705	6.984027969767384	7.007370882840127	6.995405155626667	7.016832662731323	7.00309232101078	6.969340337625431	7.003453272681443	7.012743153977724	6.938237692434343	7.008715094080357	7.012909974224391	7.013033877653659	7.021176311480689	7.01118702140509	7.017809308081826	6.984035250647796	7.010305337901444	7.002962898145618	6.957735549259385	6.977055724240175	6.977769054899513	7.0026987481307	6.994789968508414	7.031588605206046	6.990098992680862	6.995481745011916	7.013903948227198	7.0004623471583	7.022989342551194
7.0050587061939416	6.988278896988819	6.995469110015154	6.987864005272546	7.043795777386743	7.024244909810026	6.996962170032742	7.065315178517267	7.029670419913134	7.025220358055709	7.012534348435539	6.968129717236128	7.014520739532398	6.993498910580528	7.064869403377358	6.923341231209397	7.036236654164989	7.021048882254309	7.003025138449281	7.0208725134127885	6.988010274762949	6.947073152501609	7.039943606771332	6.99840681614416	6.981950835942602	7.05333039986454	7.029316055497271	7.026221393785198	7.031951166945972	7.019585374209576
7.139433522145135	7.168852914171674	7.108363491036315	7.149013778069134	7.145071729446737	7.145881521308455	7.123804533654939	7.113164861602503	7.1526761673315695	7.163023593822671	7.149665475259546	7.104999559232727	7.135631688431573	7.117530968217465	7.149943304758592	7.130651485587018	7.127484964010055	7.155124667792661	7.155415147242667	7.12675016059359	7.145147005302339	7.158427940706688	7.147317753300637	7.135522103517231	7.131092617983331	7.15115000942918	7.156170294307685	7.128935707625447	7.157061786569243	7.135076646123143
9.036386518044356	9.065974573240585	9.033321669216413	9.00837317666948	9.0586558213332	9.05426534781783	9.030121349777406	9.04559686381091	9.034393771211631	9.096030814019208	9.055636118198816	9.038072010233792	9.046711125237737	9.048385071937126	9.043756769493578	9.057139759901592	9.045785741911631	9.02271140615722	9.059746856252106	9.060411608679196	9.046419221082934	9.071553543546749	9.05089855913522	9.03224996464768	9.0760458795995	9.080567012129734	9.060119786270016	9.05373151101873	9.045909347964669	9.03768005539632
9.4731171146773	9.478426426009303	9.48538586469342	9.462665139129404	9.476263412251042	9.483285325732629	9.49814429888572	9.484506200480997	9.46582400326924	9.480745359554628	9.472892686613532	9.47020378695443	9.45914340578141	9.488450523726396	9.515921183768508	9.504660388558907	9.464355821652562	9.486338184373038	9.470741539987063	9.465861306973496	9.485963208459795	9.45499107824014	9.493229733333337	9.443305147003276	9.473576985505671	9.476611862478858	9.478152311197007	9.486330628632404	9.474707730044525	9.487920724804148
6.856071610498911	6.852231931714482	6.869173096202832	6.858902162939389	6.853402270860718	6.846276882627522	6.863535318909393	6.855009242329748	6.862045511927466	6.861502327520395	6.847830294413289	6.8870243140238685	6.862420072928611	6.860194673385328	6.861060361194081	6.869411383385908	6.871727038644723	6.832180898722209	6.833891416324813	6.842556019753461	6.85143300067404	6.844056878584616	6.872689358943458	6.864413136489219	6.880600064919594	6.8597988704816455	6.860021142131475	6.861426009778195	6.85569479010816	6.865511156089872
7.436725243835559	7.451518825213061	7.420494353614965	7.438810177574934	7.443412757776093	7.431027184393228	7.44108236327361	7.434872096268485	7.444637938484436	7.423490758855432	7.443010444181183	7.420723531709157	7.463226011946709	7.427184381115846	7.472756756146753	7.448110899852832	7.437820239667104	7.469418872618688	7.460320280160475	7.433363170615423	7.434170950258641	7.44322843716179	7.426853767850055	7.430924338344204	7.410079468165104	7.416586195037541	7.420673950615681	7.432467057896148	7.445204610262951	7.421391626465003
5.0347106415528025	5.0647478421892975	5.032676834586232	5.076376586670943	5.018300266123129	5.03311029224323	5.031008345217481	5.048580089670575	5.049755680529583	5.03619985020747	5.045136570006986	5.042186689593214	5.020836910772843	5.014534929207782	5.062389064586121	5.032076999675875	5.024427637472845	5.017540900028224	5.0452663196660765	5.016880148384799	5.030525632253887	5.052352612205829	5.053392466266215	5.068497402685117	5.033123023948858	5.025984551739546	5.034131409492818	5.04025914502461	5.0316713507608295	5.027346286021208
7.05913070367682	7.067104452290399	7.051997591149399	7.0692761101966415	7.061430020834843	7.025887477096362	7.065638222579604	7.0621055037389	7.0672462066023565	7.051747974323589	7.058301622229927	7.0571202048447965	7.059695460253062	7.062028672710898	7.045269641047601	7.0308929693552695	7.041673205279595	7.062180444771092	7.048784551820746	7.056658522559946	7.054886136955141	7.063818389219423	7.055212418284439	7.050420410273919	7.060632146449577	7.038280200439946	7.0643637126650844	7.028706611761285	7.066003142406824	7.052122991841311
6.341932608159792	6.339467067386041	6.305055110208238	6.303753814339464	6.345652429353331	6.331220099698091	6.34143332999631	6.328448587731197	6.308966930030904	6.332959022367763	6.317842344403444	6.315780944761297	6.337191372243785	6.360463988570684	6.3730995217691975	6.309580037492875	6.334271508341681	6.329261207187544	6.33659770183033	6.305115016284368	6.309648693711456	6.308224309878504	6.347809209413277	6.342906215875922	6.322306448424336	6.333374240640586	6.342856379117363	6.327342135402696	6.331217248881893	6.318784864508506
7.863466867626741	7.880125600999658	7.859675996976562	7.889897433394473	7.885046691753617	7.873760231573412	7.868484798381525	7.868773511529671	7.867163381230221	7.859081189400176	7.864966189933153	7.8852445296897535	7.877073307715362	7.846643509371337	7.879061993912325	7.854599096493152	7.8772650791750625	7.868668082619985	7.88154848166216	7.874664283735227	7.897706010343895	7.849273094712301	7.86458347321658	7.877888414566097	7.8585660103873725	7.858724905030123	7.855523650220265	7.859390639937255	7.885421655748293	7.876038323353241
6.471350125186146	6.465106129393534	6.448224315799271	6.446927085055223	6.464897968435553	6.464099605262151	6.458836130698938	6.452365096537482	6.480614370864837	6.450545661615416	6.457848056112523	6.444569691193509	6.450430778253156	6.474566683074324	6.489448857020055	6.455690057387077	6.438267483261798	6.464886369390466	6.477445883756494	6.463286913236418	6.443232600074461	6.436285965444278	6.472424045234579	6.470561065581835	6.473049476284737	6.4677478730849	6.48748727903596	6.475528420477178	6.475948389460325	6.47686920992515
6.8503621829184445	6.860585191725352	6.852778192752052	6.795168265559542	6.830382714149728	6.86985108946329	6.85436953215252	6.8642397805516335	6.845424413057909	6.841241813424436	6.8667921553746725	6.847134816680395	6.855140617675708	6.853121857769311	6.835958450825703	6.851194085356174	6.8564437162269485	6.844491231020196	6.852771876763611	6.851140848698483	6.85467487715941	6.854365925131883	6.867397598377783	6.854815978341081	6.870865294028362	6.884974615150071	6.876674786448549	6.842156539317903	6.854965668695776	6.865040942156685
9.226416552462553	9.20929618949848	9.221511287056472	9.280688043444096	9.195202681383586	9.2415009115997	9.2392763740088	9.251599447030303	9.256513819480023	9.265216092288195	9.250157036048632	9.25353131170644	9.237596145043236	9.218002804763865	9.261265609629447	9.273629759524002	9.263814762217432	9.279274811704989	9.198843410838936	9.233382240317768	9.272324806024772	9.20583914701889	9.209669802527754	9.251491336758482	9.22483660184128	9.25027844488572	9.250370604469635	9.236713549206522	9.24427576400273	9.24202904042771
8.370216746449934	8.375494506766355	8.382402558170028	8.393963879445955	8.361109665238565	8.37401866788359	8.35418292656198	8.374055609952725	8.40524748542248	8.408517540005072	8.402159423206102	8.349475173592417	8.371638482529384	8.373658041196295	8.417637094487153	8.389912035277906	8.357973324210866	8.384920470758239	8.392052697649664	8.384922234422017	8.391234517601042	8.362655985831596	8.395962506739318	8.375447827545152	8.365945308348369	8.393872470561393	8.375917192905021	8.352015861776037	8.370129634060842	8.415252256047774
6.677743733809324	6.672842109127759	6.642403477827668	6.651220570375078	6.599625264164427	6.695973271637427	6.635584986365721	6.671571881276067	6.668000722164718	6.635815674386223	6.668708595223079	6.681722372928094	6.6800510674169296	6.655414834713072	6.624009544816036	6.650391740260821	6.664799944691744	6.67290567878331	6.636526316562101	6.637728526141935	6.636007623021277	6.653069193016489	6.68130854094376	6.6373160240148525	6.6601622724805125	6.659527770169859	6.685247025767644	6.653570000230853	6.670403414391623	6.673787339118879
7.947083674650827	7.913145681881581	7.970440934719309	7.941931515615589	7.946842480482402	7.948740697071775	7.934023847550149	7.929289747557668	7.979340769947886	7.947964772902359	7.957161280508535	7.929886068986933	7.958770671988415	7.932031572065701	7.983758388331214	7.901570565257934	7.961989544923192	7.974554480128528	7.956528337540047	7.940038183808933	7.953935245085556	7.920374252821223	7.954371150479062	7.964334760417731	7.908746178020253	7.944295280674958	7.938108978612856	7.957679880911441	7.962452792878031	7.954440719447155
7.292249739566731	7.280721971667648	7.304370712555657	7.273083364194593	7.282247957474192	7.290773432241162	7.284774272052175	7.293982751144197	7.297387885862331	7.32994379045735	7.295604153664781	7.304290592068712	7.291567043488554	7.293108079362248	7.296813769084633	7.294482036545089	7.29432376877568	7.276181994912367	7.300268372185031	7.28147828934489	7.287231867318876	7.300519352704629	7.323050328193734	7.285669523199016	7.291218313544133	7.301876970902323	7.304267276991382	7.305725765943952	7.298701958992434	7.290767217890965
7.280924585656589	7.250993413931313	7.261366582423744	7.246351183065658	7.24907588765098	7.238311783903748	7.259920659666539	7.283939396886938	7.255026202518919	7.260219236065191	7.272453344070861	7.279764042051486	7.266858898596373	7.266464547139809	7.27567389091606	7.25703238366342	7.247003602190876	7.286049956012167	7.27094356434231	7.261705396688936	7.276069207006594	7.240031111377994	7.266189823513285	7.268807548445253	7.245190082057634	7.254977124887223	7.263821596462858	7.272283382400105	7.27167289395635	7.260927365699533
7.717061580481628	7.827317770566812	7.712259799332039	7.683638977238821	7.722692121479007	7.716366903214102	7.732380027305222	7.72289664700174	7.705077222781951	7.6828819116003055	7.7003293598764095	7.733135101858988	7.723310890710053	7.722675278945826	7.698892921209765	7.801106761382957	7.705015146650989	7.749483627558089	7.73807783934791	7.700864406125039	7.690864960779847	7.7623326594942545	7.73731001905376	7.759423490422084	7.708368852679685	7.713588129585957	7.641014701012224	7.748246117682808	7.750340121819474	7.756956796557739
8.931579927231091	8.977829886713248	8.91506367354916	8.918299625994397	8.945047565466522	8.939166635779184	8.943160171928259	8.929028931299984	8.94010473698985	8.942558787945952	8.939254056572985	8.958850838336108	8.924916193547377	8.93843928511054	8.94693522388293	8.98027328043361	8.92534031570365	8.922116666537173	8.934646128289256	8.936597137765027	8.944345612937308	8.954527709845818	8.94770174164224	8.919164851111573	8.967427760015646	8.943457710096446	8.91473786665613	8.947038008278872	8.920660428990207	8.939921391703743
9.066494120424675	9.051421086413038	9.0963949400592	9.06885076516288	9.021554228507846	9.034062949220084	9.046213081698635	9.02455041580544	9.07745323453213	9.017587618751968	9.073652250634058	9.02628116960084	9.072169087447577	9.099621768715068	9.042554598003958	9.089537668015462	9.061354740288742	9.113752238790925	9.053269666858498	9.070857824487016	9.065500953900388	9.016369376026956	9.097117381532202	9.031420195407252	9.12513689331592	9.046931466917927	9.045594986825728	9.079540320459373	9.073005893862527	9.042825798426172
7.542066207947345	7.556797407783281	7.499512994339496	7.52411544652995	7.578484416532078	7.545076642556634	7.528159586897127	7.525290223871668	7.585449541915611	7.55613466473245	7.526832700389107	7.534375461264881	7.5134628706621776	7.528182917182268	7.56730547314392	7.543260299770601	7.514977987752239	7.576483041243977	7.568075209728051	7.513570974376305	7.506621806972984	7.561294271498352	7.537952363590145	7.5217602057228	7.557638369168677	7.568174472294525	7.545237707086358	7.6030292610554	7.555785832366056	7.551893097879096
8.002248768211059	8.07077261630153	7.957511501069939	7.939181519742385	7.945654319225984	7.994199472385935	8.009850874793608	7.955219349008951	7.975500360558475	7.988390540015291	7.977479247184707	7.987938270168074	7.984390354573408	8.003567556493834	7.996236575054469	8.016880183361181	7.980220545093573	7.998309608669988	7.981697854562495	7.992535221905359	8.001229734691046	8.070927248439835	7.966015646023562	7.962266776853791	8.000217049484455	7.998552211968525	7.914111153265845	7.990752837827864	7.975025996924274	7.965075279467725
8.729916318993592	8.791756768695144	8.749880819999266	8.739089394246438	8.733454429040421	8.725259605958195	8.742267701191794	8.704460799231772	8.727809269419915	8.727289363766907	8.721007082545261	8.730979800680673	8.71738624393921	8.748862946096214	8.760002730861503	8.75409304359547	8.739203076095496	8.747208508697899	8.75848826508578	8.726733671409953	8.753931929302176	8.723560820061637	8.746224902076946	8.748578739290487	8.75611205605902	8.755095946119635	8.705179688381694	8.715027134823002	8.725991411558702	8.726588671682295
8.348906637068321	8.325794680072688	8.342299314975103	8.348692246489199	8.34180418983521	8.353527457052163	8.334166640580166	8.34945559669447	8.350185116604008	8.311863602430693	8.346742546310091	8.3427959603085	8.347827394847652	8.344738329225024	8.37077504071572	8.351135874502068	8.319546280023253	8.349220996534966	8.31775554552204	8.335773813993889	8.333992882825623	8.311288808486573	8.34270150393827	8.338985319367696	8.345290922312968	8.35206766853549	8.347508201969742	8.363282932214297	8.356945333836126	8.354391172408395
6.635721540575903	6.660389132391001	6.624884610733725	6.630056060562104	6.614519637796166	6.598767804541977	6.614925594321285	6.650398247741108	6.581334951190461	6.616702108804818	6.624257568629022	6.617811381870444	6.630510905068091	6.634370640571792	6.610096770234491	6.655295621837929	6.604047760412293	6.713669900997842	6.612906932887445	6.595073971182198	6.631630776461062	6.715482325193088	6.615682852879477	6.613199089272665	6.654874743196919	6.5791216060690045	6.609750991564179	6.6258140170116935	6.595988565518718	6.620584788577622
8.108512665478699	8.131957571395755	8.131808402248174	8.062781610202656	8.145586213869914	8.117740421133744	8.157668169969083	8.121103108508697	8.110379085295053	8.135218085698378	8.100728571920536	8.111589151262214	8.118684308502504	8.13973981956844	8.136210837972792	8.150761710581214	8.137907801135515	8.115082473062952	8.14131755622324	8.121828391693283	8.118759684251867	8.09409898107347	8.162420004078122	8.1115788006602	8.122174932418988	8.102221574065338	8.100893119888383	8.124730013658043	8.125652550446155	8.13622602283179
7.3347484510591805	7.3175934648205745	7.3181267529339005	7.386152818383553	7.295992162324852	7.363824672346638	7.339040610185021	7.310568268615002	7.341311565707293	7.340201121021779	7.330018383925664	7.325554009291528	7.340851345449931	7.332903150168721	7.316685696055581	7.364409182968259	7.307391160410001	7.347549350405453	7.318334314986278	7.319491293664885	7.328586457198138	7.337494264019122	7.332988037967494	7.289692858458703	7.336342470890585	7.338705989137355	7.335224734330671	7.325884129788553	7.328753674946877	7.34352393877719
7.032141509397958	7.005411903605754	7.014551298484714	7.010573879371487	7.0410578639168016	7.044668697760474	7.050149756926652	7.026146222767133	7.025327146059124	7.045752208026697	7.023484035632665	7.016916527529631	7.025081126522782	7.034051325442071	7.024756563259165	7.020754996183408	7.048965519876138	7.045891323711345	7.034048351919568	7.031840053540622	7.024195364305931	7.028399658429587	7.006788033026369	7.051359423355445	7.005642267142324	7.016471270871771	7.008019916201984	7.015874330678845	7.027587305155517	7.016359343793669
7.777439472754455	7.832106181882851	7.778547784104547	7.844186281706301	7.763753129342996	7.767736296397203	7.789602631228318	7.79398968122141	7.773833023419324	7.814957046617516	7.768572504804354	7.77553297530843	7.799697365693447	7.764416421464429	7.769037151473796	7.78217393368285	7.759678814108824	7.739903773588578	7.787848201189242	7.798475071878589	7.80582584754129	7.811370129042937	7.769653367105825	7.783151133106425	7.794457858356898	7.828409757520435	7.831205485289928	7.787428572476441	7.78519700833933	7.786729605087339
7.888539509417736	7.875664242964198	7.861639470778189	7.844939012340952	7.819854599984705	7.863756465699332	7.861350024183261	7.867248429458515	7.837319829296349	7.869560931293127	7.861911279765174	7.851105420766844	7.835891394110961	7.8339088433670385	7.8243914828769405	7.850195112675708	7.863389747387226	7.851036569430608	7.822228146526485	7.837615767695326	7.885905778426301	7.8326027113305665	7.859854882622685	7.835873320145212	7.842025871646507	7.865451459419272	7.881634645458348	7.844064190304784	7.871026897898157	7.8831153415510515
7.020639370182124	7.014599913660121	7.017883072819835	7.036164533921417	7.042989881829952	7.017257982164628	7.004872286989189	7.028560138532527	7.01597000212044	7.020129661770617	7.000888669052138	7.015845307274228	7.029015654411372	7.032982355249933	7.036476538133194	7.037604386032633	7.009920160930284	6.9868997099516825	7.023941219394073	6.994312370567108	6.996204518279361	6.98774898712114	7.003838210879544	7.002559337712414	7.037555160344143	7.0263479754054	7.027674033682866	7.016444517012829	7.024469474109749	7.011677955393466
7.340639504385331	7.38892738033613	7.273506697442445	7.241057583756132	7.305208402562423	7.334743383480834	7.340152456778286	7.310423396992423	7.31303432960697	7.335870298810179	7.308922325920333	7.326227362035473	7.326247891906709	7.343728369506652	7.3270745688507635	7.358084790101108	7.330790491366891	7.322025628386049	7.3263401156968895	7.315562441104123	7.31187015797845	7.387805304765117	7.321178445054453	7.356545463149593	7.364068400184946	7.308511391475108	7.300899931058367	7.343775930230177	7.312253835132803	7.328058265726697
8.525627615765174	8.565611708348637	8.527675169647893	8.48245507499194	8.551040561765625	8.539183435575191	8.522444746717213	8.514479187533532	8.516994868308124	8.517422330675078	8.52795247107872	8.500002066713055	8.500399421868758	8.507101652529345	8.533000443578018	8.484025561909942	8.513673149741797	8.482905668766405	8.500741054430641	8.516040045293895	8.51188192081887	8.449141210200063	8.51178531734695	8.500207160812986	8.537574670979355	8.516230041324423	8.533939453368923	8.537719353546095	8.507924547844578	8.519235912705016
8.034204258354213	8.008401105399743	8.03140752418534	8.035372060089442	8.025024521376128	8.021832685219987	8.050512905627102	8.025416476822597	8.022317104060308	8.025527268362413	8.035538357618366	8.025596920731624	8.023919386801882	8.015934347456593	8.012412606588184	8.007695890722179	8.020916763731135	8.040808519096979	8.0184863466912	8.031514040002572	8.032869027823248	8.007491476691719	8.042513103857408	8.031821052305627	8.052858361507994	8.026520221270506	8.047900484588366	8.011917121626988	8.030981280602507	8.021283873846231
7.149025723198967	7.134368617690339	7.162334689426012	7.156044182566183	7.178618037583533	7.167778184046307	7.144700655308089	7.147529001620509	7.178016399323332	7.172938042683557	7.165776077311197	7.16886843478658	7.1598264824129405	7.182200869082272	7.176646578230043	7.151544073346377	7.157492066993571	7.192899403365878	7.137061382589642	7.147261603123956	7.137845382771137	7.123455752063035	7.175880306691225	7.161337257713428	7.145180827376835	7.163378638766344	7.163214612300509	7.14953930475587	7.165096316514867	7.160745950772731
7.429685540414864	7.416123211130226	7.43510576340937	7.435336189534881	7.4176722381151805	7.42008178273281	7.433289194897634	7.4196092330730625	7.4354087884501565	7.42019023318896	7.427324048360809	7.420860770034164	7.433555346105875	7.418653249440793	7.427428584595246	7.41925705342458	7.420209228223126	7.433910698499206	7.427886163368364	7.414943189957934	7.424697406058208	7.404065815025361	7.418444059591188	7.42450573020828	7.420607125563405	7.416953830425517	7.416050766724954	7.420925539891031	7.441486955903598	7.428763392647979
7.305484852045605	7.306257032447434	7.294756789128907	7.297236202910274	7.301953473166932	7.285229931340025	7.303850386535023	7.295946304819234	7.290347625952516	7.289954330342492	7.314627967245139	7.29888536661764	7.300563567837571	7.296593484853024	7.296836410094915	7.301408137684543	7.296530677077694	7.3101319650349	7.304377766342065	7.294315289857114	7.293316733283393	7.292820547115274	7.303404488372395	7.300191311677685	7.295971152983284	7.296433026731413	7.296507265146412	7.292258810586381	7.301083421529946	7.304211365366785
6.906789012111136	6.865348075021228	6.9014311833661965	6.797203965214463	6.842234125336255	6.852313050528666	6.879814224083977	6.880861870419814	6.891502727136773	6.835350296042926	6.891819208758022	6.883333686295231	6.903633271811833	6.901464224652276	6.87426000173245	6.84751811120383	6.883405549739026	6.875732464839004	6.846098130040067	6.863866421869863	6.865443418749999	6.793900857743634	6.908674653929175	6.869549860790958	6.838523020797704	6.86779227465092	6.853325882726657	6.880090701629903	6.916064365874084	6.9107967659273175
7.254690552399179	7.252883724843108	7.243820683792618	7.256238601906495	7.241074725539574	7.2763476391409245	7.244061492726376	7.23766884332036	7.236691424030869	7.242480230153439	7.241213860694792	7.247769872792229	7.2285705946609085	7.281037581661885	7.260004378825045	7.209331939527114	7.246230920391149	7.2472219529552735	7.242168521161269	7.247205803924673	7.240116312841013	7.251906229594469	7.251563669120467	7.265543380406167	7.225956027577906	7.247948895014439	7.257229444761991	7.240201748827736	7.248333573378823	7.248045420329313
8.382905724720581	8.418875950002757	8.37836368345098	8.368221706534271	8.401020720992344	8.382652171533309	8.40150172492872	8.381693093354329	8.36458017146708	8.40130632018864	8.391063532613954	8.396081524754464	8.397755296335877	8.388648301189452	8.381490574317123	8.385506048811806	8.395786381015402	8.368542854512723	8.382975400503943	8.391148194600854	8.392309950310759	8.385212924362605	8.374950711896018	8.387781167364883	8.39967488119539	8.368051327137552	8.372230754381135	8.423257738953534	8.379219360808861	8.385967717111342
7.223738457047267	7.211961927494966	7.218699883111825	7.226698924445679	7.232947963721328	7.235874995802199	7.205074531762888	7.237239437116026	7.214857869909644	7.212466308065752	7.214850129199153	7.203782113187936	7.234183745023795	7.229274604698983	7.222650388367493	7.21203521986007	7.209973812154782	7.21396943415218	7.21814028536279	7.187023691674816	7.207086517916312	7.194713597039505	7.209091553562311	7.213086748998106	7.229835377333494	7.203106030286722	7.210810248946789	7.23613163267273	7.218554606395711	7.218986749379012
8.038681510991164	8.001474513904528	8.021968478337666	8.004488191597046	7.976965255461618	8.0180027055938	8.010579914456903	7.99635993242274	8.012479152960033	7.993387986458129	8.020431983960929	8.029354299281	8.021232556680255	8.021317282843517	8.010030270960605	7.993391246080247	8.008195388029746	8.025709125393986	8.030043500118293	8.021044794535905	8.02643465763292	7.971391361318784	8.030300255956087	8.007639669453875	8.035381257393508	8.022849828220647	8.029141173328167	8.023927327997013	8.010988552939924	8.03157543450059
8.696336755786666	8.7029157942153	8.700166222018188	8.696841802952289	8.70069749326988	8.669038819058573	8.698165435780986	8.673954080200303	8.717024280813366	8.697541492588169	8.700485860646374	8.674797488121605	8.679559632612001	8.700197109187979	8.700872344964996	8.707174189449002	8.679430814337985	8.70234410157651	8.696665983502147	8.7008654093153	8.721677531724216	8.724344945675208	8.697127971118375	8.676307583779368	8.697068995014838	8.685811336185939	8.692346775916775	8.652614409175632	8.710172878287459	8.693267815915464
6.461222162192836	6.439033161181516	6.472463897335219	6.487419240138018	6.407177003662998	6.433922243809004	6.433346611271191	6.43796542417036	6.463027144211412	6.399263045510116	6.458044069580344	6.481643530807018	6.459882381475621	6.49281241846723	6.498686668798272	6.404727549890409	6.451504593954629	6.477027539192116	6.434796511244594	6.460981430261929	6.460732259613421	6.413945335480997	6.490913410415946	6.4602048501855815	6.446926650205634	6.461074635889653	6.445198726312343	6.464374187103829	6.495876125381497	6.473700208048902
8.85785346610719	8.946669113681189	8.874550955386784	8.86724546938217	8.906743052303375	8.920761896506978	8.882855951798799	8.88748312898582	8.894351947228985	8.908359920186012	8.904710391916142	8.881380297458168	8.88445023555727	8.899877786387469	8.890199012780585	8.889248314428407	8.896354226155688	8.914805870015456	8.888963659899556	8.916974843474698	8.877990208292546	8.913243203448602	8.893999656545326	8.890354904323384	8.907726339354229	8.87705039944583	8.897433820073047	8.911055694431186	8.887941715616126	8.896466258379958
7.514790608998354	7.485523819560133	7.516392814886033	7.48822950176032	7.517496374462093	7.5156745776601905	7.516179173293608	7.497691366483664	7.526784566843358	7.508972589081615	7.531991908027662	7.509159612969697	7.495108854284187	7.516654071832465	7.543670583195128	7.519223985736964	7.497980176488426	7.545590110060598	7.465003357363028	7.501124921153326	7.484299327610567	7.5191528604336275	7.503332178206405	7.481654287188781	7.5045042299979485	7.557877971577953	7.518162193463985	7.522252066225097	7.514223355099079	7.509163624854717
7.747798864471555	7.738214044588319	7.73000735216837	7.757964819394989	7.76231910651026	7.757422173699005	7.758810409804433	7.742282413021346	7.756024711979667	7.732718130310746	7.744463500387969	7.723863255453157	7.741240853163925	7.735751144480804	7.745384920441822	7.7296839675149	7.727923374528061	7.75410257376709	7.740022800849434	7.72699375240902	7.738660630503648	7.728850920916231	7.735189072778464	7.76001614040574	7.725032699616724	7.75702301135144	7.769262182031976	7.728011298997795	7.732197548436772	7.728279634643603
6.117930177671594	6.1263671511134135	6.131814115282166	6.122932293354212	6.1040966744765335	6.116471906935094	6.109453505734354	6.087880566138662	6.110174676541737	6.093779518019523	6.12991963489881	6.093241403034501	6.133433583937468	6.086021665421836	6.124272258443056	6.13055724323067	6.118780551233469	6.138989061487828	6.129817849059059	6.1185919351509845	6.120462356848382	6.132520122783052	6.133175305966715	6.115433651800752	6.1578915488204045	6.084164997290319	6.094065454363951	6.125197977332635	6.118338044566649	6.133812004605895
7.93647339961565	7.957997535923044	7.893708091328988	7.928663377325326	7.942140646542839	7.943460687226684	7.934769449024371	7.932123688538873	7.910592272856779	7.904766091262164	7.910845986233564	7.948357826109785	7.934405707155971	7.90708090759136	7.964766765713712	7.926648102925766	7.93522690860506	7.91716264632065	7.929596463340816	7.917620491291946	7.925652495539146	7.915027252940557	7.916102634887572	7.908910261054802	7.930738479566765	7.935296976141363	7.928954903493377	7.914490133786296	7.9350063959185055	7.8963517408760575
8.904396688750685	8.917078842079249	8.914568912782897	8.878810989765496	8.905187190103222	8.939954431660757	8.892083504684821	8.894846375549852	8.91859026124816	8.914791989804575	8.905705411148396	8.942851614678933	8.902335038826335	8.891445613904855	8.939265752362727	8.929178464863105	8.899295733528481	8.929655967871573	8.924946713299766	8.884271842514247	8.936522388682533	8.87029903285671	8.899603172799246	8.898732474945545	8.880104837102026	8.920154604923693	8.876535606084598	8.906698167551816	8.925550509073286	8.898410090567992
8.541741569892244	8.563487020253753	8.527409977177847	8.550982103794894	8.556117818222708	8.526396615190794	8.55623484304008	8.552957761968036	8.536737559897846	8.588676616303376	8.54466166876626	8.541503759533585	8.538899130398649	8.552806553352875	8.550207842874862	8.58666587679677	8.545753880471134	8.513034029136627	8.551773874431705	8.561830641854314	8.552822968725385	8.557825347372775	8.546850133155699	8.541785262438514	8.566160117800443	8.53362643764658	8.52814074031283	8.556111875479376	8.538162735201595	8.533090145124618
7.341155501386824	7.294160134769306	7.346974198768673	7.373682656919924	7.349798389568511	7.345375911825178	7.338199206754666	7.340627288120345	7.328438804379568	7.326341358387348	7.339546473251682	7.331010621778848	7.330165982574501	7.32849294574796	7.344200301727696	7.321051059687452	7.301941237809174	7.30641032900972	7.315654577382152	7.314387010001043	7.337069725443201	7.304353648187688	7.348724960482894	7.3384418599121135	7.313627380240451	7.327045039511705	7.343932281837889	7.338320537314892	7.340388290006804	7.317719752362305
7.517858578535792	7.583652135880892	7.5388075683121505	7.5452284273007075	7.538656214996692	7.5372135382935905	7.545948867351514	7.532950374532902	7.530770738825779	7.534011778629572	7.536646672394832	7.5260027800875395	7.556631516918637	7.538939217995396	7.508545584605454	7.566995342515046	7.52438067593132	7.526983516962453	7.53482134165785	7.522527267323654	7.530382678442042	7.550132717968483	7.544297545391632	7.552399905746369	7.549282905645349	7.515705135690447	7.537062948679631	7.523530041995161	7.526430322733197	7.524313203619186
6.282214010884366	6.253317994966957	6.270957195798738	6.248488933907492	6.232331652854821	6.265044362436773	6.256264630691371	6.267755269349945	6.260202931909939	6.258197534565632	6.259717083022922	6.239541034277591	6.282265749966853	6.2548431242407885	6.25846499817168	6.271876161385807	6.2737460684161	6.293221007493677	6.246044873741975	6.277006926662882	6.234292180119416	6.290296204963756	6.240404755225218	6.2591888507801885	6.278529936337046	6.271583262212574	6.278490172691065	6.251633841431876	6.261944446434526	6.26933183760571
6.288085690461018	6.2615225440752695	6.264468128863722	6.212918598555176	6.242663847109442	6.244500444361495	6.290884290039188	6.270323178504061	6.280310888280872	6.29987215378465	6.25109892695285	6.264046455926588	6.266523890347693	6.255905594731699	6.253980102473122	6.292074399929897	6.269245668148109	6.260756123513444	6.250775453699325	6.241371144144263	6.2623196266677565	6.226309925941952	6.2734006019796045	6.305781395048192	6.2467698736575645	6.266250719584254	6.251647573528072	6.280267449009068	6.263041555170495	6.246329146294673
8.202862708990232	8.23861367473552	8.186830533347436	8.231774769020157	8.222358278225101	8.170773754428337	8.151953340751087	8.1935546557726	8.208767249082806	8.21322916132242	8.194009159128267	8.21156178754537	8.199154993721779	8.195693242164586	8.24324111243758	8.204515727238501	8.204912127098815	8.213002583378781	8.210654264706777	8.201335072075155	8.188743378888384	8.204724117160554	8.204807484811653	8.229314634969462	8.285350960354394	8.21410840326311	8.214342518496226	8.170006976767656	8.231296008790803	8.199458196853886
7.3043507032499235	7.304349013664496	7.312263536451181	7.30023733595993	7.324730439777271	7.30200436984452	7.308003850258693	7.318439066629702	7.325236391021218	7.29063736467837	7.314099917131841	7.303483840819599	7.302446525407275	7.331532515964906	7.311202760357327	7.34408571896169	7.310283153680915	7.3248937850039155	7.30601616656766	7.304045924351572	7.306300473026519	7.303636651484781	7.313123366826238	7.310323683862482	7.321167206082915	7.3232202202925025	7.322440702391665	7.29718609830993	7.324707707756215	7.302098238003148
7.704636018499347	7.684366700925806	7.723668696013255	7.719220010756637	7.698141425950165	7.700433211126674	7.698945979884233	7.732267623831253	7.691974477128526	7.745889656355632	7.691547924324762	7.682712457231718	7.698679022345642	7.712593703307751	7.715564366976105	7.695247049007005	7.711216417923676	7.750452096551903	7.718684093119351	7.716006012805242	7.693335227246714	7.68554908775763	7.731863795680852	7.680699516174935	7.765884755602629	7.694617967219501	7.741700293312254	7.6904754496553585	7.728174959786279	7.683800230930301
7.426015622476532	7.412153948341985	7.383918656025073	7.410705603316198	7.418818933037878	7.435698522955612	7.383223822517111	7.394488233734226	7.419219409765021	7.4275088918528605	7.4404936046574655	7.40588331776136	7.405164806413429	7.436969608906572	7.397727180528914	7.42508452146741	7.405195697403055	7.41165158236377	7.415577439985129	7.343425466940952	7.38559565338269	7.451308122960051	7.406136837493284	7.385754425295533	7.419499148390008	7.396586597448342	7.373756748205993	7.384839587936397	7.387136316951145	7.419544565654433
8.430655684194653	8.487288588680974	8.44469797608993	8.455495055796627	8.454693253442857	8.46318729769228	8.435687348347974	8.46081533153806	8.433467756420395	8.428409504863831	8.444266076834008	8.458617883614133	8.458118994662936	8.45095494297992	8.428913174788608	8.429980455313155	8.4590421354715	8.502795732885028	8.473858769726617	8.45361219503808	8.459659310352077	8.411374917079968	8.434916327645636	8.433457890909278	8.443133646046595	8.455265879613618	8.430174878232986	8.457371092746216	8.451922491790612	8.473373678896854
7.269309524116377	7.266416528741096	7.271376070400136	7.313340551884017	7.268484288617545	7.280859993075818	7.289788120325364	7.289320352121123	7.3036894692337	7.284273121040836	7.276638957061984	7.282401181004262	7.272147521787353	7.29288398777729	7.2747761564386035	7.259834657617182	7.2722512873854335	7.309554011956104	7.277921690472405	7.28139741979217	7.267291954234042	7.266421962122751	7.2595895436019795	7.268210733813826	7.249972276031681	7.270670961525201	7.290320869270888	7.287191444018549	7.271390209325935	7.277012972877972
9.221365817403978	9.233402422549716	9.219553049641949	9.20157115774876	9.245505986805384	9.243486827487551	9.210242919270126	9.22006046577685	9.227096595690968	9.231503689553774	9.22875438112832	9.221303449667632	9.230099944770746	9.198898236931306	9.24703494963818	9.249894866928832	9.25107544024455	9.277604070581626	9.23763337872865	9.20355797388673	9.218748038948895	9.22142473730299	9.242683057174226	9.228839325985817	9.255497166227336	9.23453712451103	9.193273030461825	9.26493055596124	9.216333374187222	9.24865621025614
7.563380634213157	7.545966302522657	7.5481566773193345	7.536024719855956	7.537080575154949	7.558245327928486	7.525124491111843	7.566413888121579	7.567047150373534	7.505708795562866	7.539555101903808	7.532268569595503	7.519568207901701	7.551489502237167	7.532909810304813	7.526874612623413	7.494811318872118	7.518011685281818	7.572970904048398	7.548121089671048	7.575302587012767	7.559783459774175	7.551993558799021	7.55721421288436	7.554218913175067	7.536263446816418	7.521961661103621	7.533334667808949	7.563602770360011	7.533118507912278
8.044233274999696	8.02685654110819	8.063444773122342	8.05329572672481	8.06147013087512	8.053609806248968	8.037598007588427	8.043413389498234	8.060803663264334	8.077576029033795	8.035644425237455	8.059970178363178	8.042014865139626	8.059908880555868	8.05323799378802	8.0573261637055	8.066445501723813	8.045405080860004	8.054718026120984	8.058128596188347	8.077617765562646	8.010853836246508	8.063513569679607	8.046354011501803	8.061207414287077	8.057969903633573	8.039625886114285	8.044622745921316	8.040958869691785	8.046743084554949
7.248200748823722	7.170459575144421	7.259059440136274	7.247094345230336	7.272584836515357	7.261152119130422	7.226094294367414	7.205734577076855	7.239500934070402	7.228438334010828	7.240917792566984	7.315421095594164	7.241322710480867	7.194313504072931	7.211239885044247	7.243193277680525	7.263090249982319	7.253537081719237	7.188138404449178	7.241862408651762	7.254523538941386	7.213885483728652	7.247088995528809	7.214065920405587	7.261816455600034	7.242041371415426	7.278664703468898	7.188430700738306	7.251452492500063	7.256600591340892
8.326280597801729	8.307487558129878	8.31410526268798	8.317472994124364	8.284445436301596	8.348283917118268	8.336868945835608	8.337295110311947	8.320829224855034	8.338319676016335	8.347661959959417	8.311913704564919	8.332614345772352	8.317280801792103	8.343746764465699	8.29620915975023	8.334548685651164	8.317882000004804	8.330387941443874	8.32257542808361	8.347387007908544	8.283161553797076	8.326950853573095	8.317025428592451	8.281270645553784	8.305722660445086	8.286532885562286	8.333029862494914	8.334789106132025	8.295401425532287
6.172735016215546	6.190837202443053	6.152322807295405	6.17034965994872	6.180386651256061	6.147813896915665	6.189387108835174	6.167048059723992	6.167762781471603	6.189601568766689	6.18612396469466	6.148800649843958	6.15932704247665	6.162675068250778	6.1466969750948754	6.16591479624948	6.138925670292291	6.155028392299374	6.170803875125343	6.146608864851796	6.185211432264532	6.17567707024793	6.183198326763191	6.152739183990815	6.167759895029573	6.180664777461025	6.187353197660647	6.182435761326859	6.149593259522516	6.158109911752588
6.172735016215546	6.190837202443053	6.152322807295405	6.17034965994872	6.180386651256061	6.147813896915665	6.189387108835174	6.167048059723992	6.167762781471603	6.189601568766689	6.18612396469466	6.148800649843958	6.15932704247665	6.162675068250777	6.1466969750948754	6.1659147962494805	6.138925670292291	6.155028392299375	6.170803875125344	6.146608864851796	6.185211432264532	6.17567707024793	6.183198326763191	6.152739183990815	6.167759895029573	6.180664777461025	6.187353197660647	6.182435761326859	6.149593259522516	6.158109911752588
6.41807309973234	6.340231639352816	6.382125689414743	6.311836396053394	6.416467115804586	6.388536674229837	6.387313302074953	6.3902680645986525	6.393028296908652	6.42310673753335	6.406663751825418	6.422260380518612	6.391217394918425	6.417978515064134	6.386254319681302	6.362443910234939	6.400008143177926	6.441233389914896	6.397768016065695	6.379098959478847	6.399022522290618	6.3306234090461535	6.404611475480624	6.418457992150128	6.35902097832868	6.450294212458462	6.428174655528241	6.3873183554049815	6.408669097807669	6.396593977511981
8.529359559596601	8.500272988373503	8.529892964771536	8.585956066248027	8.543177345582361	8.522849523967768	8.528482459035665	8.508772915264958	8.541409173986555	8.51507861383803	8.538537700702852	8.532144503661234	8.542336388342784	8.523904045045786	8.527661520842129	8.512211406314107	8.52584512461788	8.587344320000074	8.537260182398766	8.557069509143147	8.536324071920985	8.526750366469127	8.548659991468	8.532182519481536	8.499548258666328	8.525703697343623	8.526551011388642	8.51888706549219	8.534100817669373	8.529655335909379
6.851476079127526	6.894448730334862	6.86334993296279	6.835331496813766	6.8547158032623	6.84631055566568	6.868439256621252	6.827980549753377	6.833360341204372	6.8645794039893815	6.842948892159025	6.857977353865779	6.857985139922396	6.885502987852364	6.842698880949591	6.870421607006695	6.828301375985065	6.889112958657359	6.849190332663464	6.812174868877478	6.835398562566964	6.8318662316493874	6.909782215651911	6.927349035737071	6.922612254616177	6.873774705243131	6.844155058173032	6.842169364934481	6.809500658415123	6.841513655809184
7.786666580864715	7.809801138600396	7.767071687740029	7.801472194170405	7.812381497211964	7.787648973396672	7.779241247531333	7.790599193050582	7.775810707713664	7.774203435071638	7.77934815473572	7.821944875880224	7.773457205190128	7.782702983540566	7.786123348730015	7.783714700777184	7.790224248853349	7.796295824382321	7.768456624238685	7.772843829415994	7.7805425940877955	7.793132733895132	7.7733726768456	7.784342095705489	7.789969661770696	7.795465840334566	7.81623755547219	7.775542575384162	7.779644318054989	7.760864632536987
5.347883253440034	5.319721690534736	5.345908399620441	5.356643291360411	5.381507902216722	5.34848365402618	5.355368778498918	5.341484462999452	5.350371352920278	5.3632620866080085	5.351492294261039	5.347804179354149	5.344927697578258	5.357519390194112	5.356378016471987	5.329674579117685	5.330995833593953	5.346341204495448	5.344755845719156	5.337768895476808	5.356263040325398	5.338553085918496	5.3455792904654205	5.3371559634462304	5.3440003635017925	5.337354342834684	5.375094210276718	5.353788538157354	5.348869123814275	5.330999674556061
6.508175011246069	6.452866525024955	6.486553975548931	6.466132393048746	6.500927982315851	6.494082262349062	6.458581757802702	6.472017042668537	6.482604647082391	6.495926481265487	6.481002834959854	6.469911543000345	6.488234355933067	6.492650979108391	6.465110392636079	6.476869696867976	6.475579147078546	6.477400985964033	6.492207050262859	6.481181023721204	6.488820935742763	6.4573508458254025	6.500759185331802	6.472475575496984	6.486539335406612	6.486431269950982	6.456516819164051	6.494508511046365	6.491350014535963	6.481169680661704
8.33147639012609	8.337995586353319	8.303873572059569	8.290275575090387	8.30995935173349	8.327596251070725	8.361596940819279	8.319495111142517	8.334110674378472	8.328333465637442	8.360992453588974	8.324089881925651	8.343474834880723	8.339214011516273	8.359403382610465	8.312174363575856	8.324910973278522	8.344063649928396	8.351264036004915	8.327540299111627	8.3433977006766	8.350111125258188	8.33917954095566	8.320758958468902	8.300797519492514	8.341535216465848	8.340149245367323	8.33786559354297	8.331638326333977	8.331150054544578
9.14510785375817	9.125771666522228	9.119564401024885	9.10429558847504	9.097205129432243	9.09266100956638	9.105181832846789	9.117241588332794	9.12307901875503	9.14710577940156	9.118708953724484	9.124126958487398	9.118707590929262	9.141853177553145	9.14013119195002	9.180531992646811	9.127309919016014	9.129467526358406	9.127720694401894	9.129550333582504	9.157951394407975	9.140892540852953	9.161165946692725	9.09518453712398	9.138981947456871	9.114741595534632	9.147608859188145	9.123830662716404	9.097402770041132	9.105526634877792
6.504777437358928	6.5054329468984	6.500587384955216	6.514926291447757	6.461506793224402	6.503698826581364	6.508478595735527	6.495143855092343	6.505184643273646	6.480011500682698	6.511970041231579	6.502032010017208	6.504338885528997	6.4861407570655	6.475980363754363	6.4620149637624245	6.481611836632814	6.517280196218974	6.493121108868165	6.502156483034796	6.4863336113921015	6.510307955586124	6.498802206949312	6.526483820945811	6.489601806434171	6.504245597034212	6.516385366067955	6.5083062301831935	6.488817046939499	6.509589062355858
7.095073781465576	7.058443411800358	7.0740392569081205	7.06343695884666	7.1031240661808575	7.0823732591500015	7.084778582444693	7.089734819891843	7.092926757432511	7.072594324258408	7.083188355759299	7.074463432773321	7.084372435593217	7.087854575265479	7.073716087952878	7.057194829977334	7.070726335782656	7.0897795928440095	7.085869865561929	7.075871686492959	7.090888946150304	7.039272083652862	7.09705613587685	7.0799237935745385	7.07932989364642	7.073607632558423	7.074811375642364	7.084100091721328	7.09879184809443	7.088153662231451
7.816552727803277	7.818575794407233	7.796973826574233	7.787095407899748	7.775502045854285	7.817710979716848	7.816767839098434	7.79385224706235	7.844029764022452	7.78133013229657	7.805324115891558	7.789028953728277	7.836821608370045	7.784681744022202	7.782584646110312	7.809406263672253	7.777607246619306	7.842500882219342	7.840753085079318	7.817401163398551	7.843640195674403	7.804593104718749	7.812036841175493	7.806996028129718	7.823189834585795	7.815759723536854	7.796520391207816	7.775968295169851	7.804869959483141	7.813766705709589
8.193616086369895	8.169477803312807	8.218405428851904	8.223892744078116	8.240387156868119	8.209576270109036	8.248523087739986	8.221475759776135	8.19554407894515	8.191109407104516	8.229609682576552	8.225039513243882	8.202538984875963	8.228144120176333	8.204141185351038	8.176086377316992	8.157828772630388	8.208168728616954	8.218504392615797	8.201407042502755	8.220090271980927	8.149346856698985	8.236722822967788	8.232013751350514	8.206321194564056	8.151506109994154	8.186069316506414	8.221159433312543	8.163260615431408	8.226755615079552
7.9321874556111105	7.908379678408971	7.918453600861988	7.825890814258535	7.887984095663107	7.94163200512609	7.908374957975939	7.903089405982939	7.920847411394557	7.946020963762552	7.913034931608765	7.902551482679865	7.917830727315462	7.877926617112943	7.902245572236621	7.922008904609404	7.918186461735107	7.963448407230423	7.910527878877736	7.888975274684133	7.879661338434105	7.892297495423064	7.883106347166693	7.852902871386985	7.867021804096932	7.86678080169236	7.955825735802971	7.890268943520657	7.886655872077525	7.927127169783129
6.911631580111899	6.908641015348568	6.879659719064868	6.879638753192456	6.923243244952284	6.922283679776228	6.929296738240317	6.926717215719398	6.910966267664182	6.890374362316956	6.899945531711789	6.912145280224944	6.914234589406468	6.918068040906442	6.9171136564291125	6.879409294536189	6.883932754264992	6.893621695243987	6.892639772333288	6.926730293671672	6.903305813266182	6.868028140619416	6.886178328438415	6.888844164469407	6.879727966163051	6.896585466389261	6.907694878911253	6.90956362815129	6.926289784546941	6.902261776862799
6.224268434255743	6.211848299478265	6.195850877704186	6.197330170651807	6.182657731549897	6.195117744674231	6.184955551622901	6.1905995336892445	6.207621709483468	6.193102623439934	6.201114722690616	6.206383149780303	6.2020698616502505	6.209808977455359	6.196332771171639	6.1993669094334765	6.202441448068607	6.2017560612511975	6.16862678547449	6.182771452562779	6.199696334200249	6.205512309795441	6.200963792875184	6.1685933089618	6.195517297545975	6.226365997624931	6.196346079545736	6.183538183572997	6.200162760002287	6.193607510680113
8.701162389722203	8.694560216211897	8.665994217634717	8.69250914504182	8.674531438962818	8.679085581842978	8.710453685068902	8.70027036695728	8.653429464845395	8.680417597660004	8.67984021642309	8.729088692364126	8.696792015191077	8.678649713943575	8.673817038318647	8.678321283111293	8.664544930540465	8.71048476764458	8.666775979162292	8.657160550417498	8.6797586126793	8.715006362742265	8.669789444688938	8.711253350290962	8.69147867681021	8.6817380992455	8.703088467861484	8.731423034868385	8.679624594479964	8.674990664475203
6.607449712059135	6.572674284898971	6.593131538599647	6.544932534436575	6.607030573952855	6.589323983935199	6.603983877619723	6.597764223774923	6.57869780392914	6.602727701805802	6.604548551158863	6.593330809620674	6.599141494204639	6.591199808059792	6.594052869458053	6.588088709402682	6.614431651853611	6.628694178842084	6.589568476866721	6.589655369806699	6.577453218452379	6.606935497563796	6.602346707392693	6.570015305631929	6.601019344377185	6.592432325686049	6.588854314074802	6.582689447976173	6.5984098027881535	6.609939882950956
7.304946857573746	7.3605224088828995	7.29977871279127	7.291918719766705	7.437717254773787	7.307921884991611	7.34463617603009	7.371673843820769	7.365882567680321	7.238072988472244	7.303554829598609	7.376779514667	7.32504101893351	7.346310917468675	7.320654502675332	7.315623751291568	7.336247007961976	7.330240364018079	7.39398994341433	7.305969801704207	7.331195904474662	7.366125551791248	7.330246353503352	7.361274013960062	7.352416628052566	7.346137153531658	7.340614392914365	7.310061748296337	7.336795569885239	7.291334263363317
6.78486796207235	6.71600540532577	6.7624872461354775	6.751685671477275	6.7746302677538655	6.768347626854154	6.753720680126432	6.760366479512928	6.775681686843114	6.799266334710051	6.745688308093775	6.731702925050104	6.746149146868736	6.765479022765156	6.763394406063173	6.75476606164024	6.784739451532463	6.769750371823887	6.756529586666328	6.760134376227357	6.762982196571579	6.716997213241881	6.762771068221862	6.769964830698262	6.711835663230757	6.751862940058659	6.767797424109933	6.776505347883898	6.740752045734225	6.7386156295589394
7.274450852326877	7.269809430851656	7.288412192831623	7.2888532704464195	7.269240756520627	7.288070938015624	7.280041009799886	7.257011186205407	7.278545868432251	7.263332236578324	7.274670364367717	7.237810846660238	7.281742107967748	7.257356273954183	7.260766457987287	7.265319887903773	7.287305068615405	7.285204317460652	7.204708832304234	7.268241204979092	7.284225852579774	7.259161671974154	7.275997558453504	7.244735761146759	7.270393566767957	7.2804869090306115	7.321410829153553	7.247503400856952	7.276704111019742	7.258669747616927
9.349494791351292	9.388081436438268	9.38488886687094	9.335771914541564	9.36570116781714	9.368416471618405	9.378957028216726	9.39088597691729	9.368606638849094	9.410107821397004	9.358540701137793	9.394555970892876	9.372013891846658	9.369481000062796	9.352910661387726	9.383307237904567	9.403656204771307	9.32490777902343	9.384543093121511	9.366377887198183	9.375777761646535	9.39995656822859	9.371937316868394	9.357374525659	9.376258439787655	9.393052732961044	9.35428826887326	9.359788912258503	9.37962519997091	9.370615040152888
7.190790559795188	7.203093586905696	7.18822077025071	7.177372887866919	7.20110962384738	7.179929836014082	7.174297377358487	7.1897842200734186	7.190327062553739	7.197601884839753	7.189964379080598	7.190808157816042	7.184436783617473	7.170853909035144	7.205804752208136	7.197626322665355	7.172906858243048	7.20420672822226	7.174158659922008	7.189126089216676	7.181574250183911	7.225937733537376	7.175726120803855	7.1956751566289805	7.195549494098897	7.179767490685392	7.189580556172739	7.195627897774046	7.180229495250635	7.182913214159941
7.203569909526498	7.19981231929754	7.219657661906052	7.193560008328569	7.212758643284999	7.217475647782116	7.214906910111791	7.215953830803071	7.221436516765798	7.223384422638396	7.197253753151987	7.203793985852796	7.216523998421	7.222179162055903	7.203650726055889	7.195757090484106	7.192962506322891	7.202052880340801	7.20654028048438	7.216131763419384	7.186637622259339	7.1850714712355	7.208961732067177	7.176461483958495	7.202308594399618	7.165130165399865	7.216702171649295	7.226029561389615	7.212045899526651	7.20608863709452
6.876526581307881	6.859186237546233	6.871654011659787	6.897101154066446	6.86580690638772	6.878784491925197	6.885663737800466	6.880303430422064	6.86897718394055	6.877202336212141	6.894565976279917	6.863215310538335	6.883905317933578	6.887802467787294	6.860945022549528	6.879320911540911	6.870093937333692	6.8677132890651125	6.861574678582516	6.873843641266817	6.873748660419296	6.887782590744012	6.864541364309285	6.894686821195957	6.866300029143599	6.869707360410323	6.876340224560359	6.885870349654127	6.882584610490398	6.862355323178638
8.183200961059587	8.19795755728765	8.202367067853768	8.20283234554458	8.199990740141324	8.204090153370236	8.183740904759917	8.189342752075811	8.20844080974927	8.156272931324168	8.18834653256485	8.176651090851033	8.17723280178242	8.133714351118238	8.18991831720074	8.16601126014957	8.184675010760861	8.19892583807438	8.18038230385543	8.183220532010331	8.168437348849526	8.173844819518672	8.147146202789978	8.153093531458214	8.201720295455962	8.174914762534039	8.190123085617449	8.198234800141707	8.198453179554022	8.178049939199468
6.299004806599847	6.339380681343766	6.312850366483742	6.357837760038918	6.349933867992451	6.270814039799765	6.320501017231317	6.359534523207663	6.340113112172238	6.311100808247974	6.328936158777329	6.330830348467545	6.321728879794902	6.325478755618092	6.34680592337496	6.334625727865686	6.30781164541674	6.368187983773738	6.324289952345052	6.286066726492844	6.333178973883348	6.335535391144402	6.315691893187361	6.417271863848764	6.342287319842582	6.33103523701549	6.308919572728275	6.378178026789043	6.299834385793084	6.296712576380892
7.0090999646122025	6.945914662212143	6.983820319907259	7.021196863350422	6.976859338310637	7.020906427414111	6.9976635962032105	7.021515038889095	7.020280707573443	6.988255747159377	7.006808551355431	7.006398460846071	7.012366312750546	7.01073692229141	7.027778132871915	6.971646582112768	6.977348055841137	6.974706949131106	6.997841666697183	7.019585458377359	7.01773140809099	6.982784973148764	7.006667375444095	6.96368702720297	6.964908363886512	7.00506906504181	7.031467299592586	6.999482250589875	6.99111900840972	6.971162427455511
7.27456038838778	7.289224169575989	7.226629485669801	7.28491276207317	7.223646786110532	7.244536431919505	7.276794024197473	7.280960899528752	7.259350590153086	7.206406274508125	7.233846827302038	7.280964382411584	7.249161126510639	7.291497240573178	7.292006269404482	7.29924897956643	7.268457171403352	7.193419859489291	7.255757547454771	7.252121264352048	7.2656974487669315	7.303138350370157	7.265793957804826	7.265945146972007	7.291210503072758	7.264369542048121	7.312932988402455	7.283712464926233	7.270937745447482	7.235656530204653
7.000869209870025	6.954361841152562	7.011942463957006	6.987343348925872	7.012669457702359	7.030605925001917	7.000373534468569	7.011107719239994	7.000949857695459	6.979383562690692	7.00653694441232	7.001774571690188	7.010864297847458	6.965649658270734	7.000649903281486	6.9459134947995445	6.997058478240781	7.013025232848526	6.97919323286216	6.982168886001732	7.009431941418303	6.989347387566037	7.021319385628639	6.955228061937099	6.961263069845521	6.998202376284102	7.03305306580781	6.988810470025444	6.997911932676041	6.997803709841946
6.74998637740183	6.74392958521126	6.730393562068509	6.75924323004413	6.733124357095578	6.719207731010722	6.737584425222579	6.732037752448651	6.742809410667006	6.71515952227614	6.726780649646906	6.727688544439509	6.738991529288282	6.740487262650071	6.734251116991468	6.734816893892647	6.707627525346135	6.726069821092584	6.706757102132196	6.73083529791352	6.731903366635018	6.755404450319569	6.718806533067685	6.708250906361154	6.755879541452844	6.7497913272453	6.731444302810155	6.732159797563609	6.73780713485696	6.74058059908412
7.542250766323592	7.544049136906417	7.555391993633516	7.569228380555233	7.544985344427863	7.54876485570597	7.570902225370377	7.56425246701863	7.55287144777881	7.576844152779894	7.565698340967291	7.548048719194892	7.553048831564372	7.565640181978106	7.547693260504282	7.5071643475931324	7.542558752326897	7.597853734147138	7.564033735969034	7.547359195306815	7.557411390749229	7.515938830660473	7.545692339147605	7.530858779809601	7.519431947836468	7.569756773242202	7.563745108063465	7.550083335113199	7.555262742802573	7.558441417697073
7.38257199192191	7.450472420289315	7.380648856841703	7.412382094253249	7.336798685668453	7.3913209713320125	7.393818475367713	7.412941864209655	7.383620238146821	7.428897941763643	7.378351771647818	7.45282977443156	7.403707737202842	7.376840819950654	7.375743879004288	7.496168341428143	7.407577851705227	7.389961820673436	7.382698872647949	7.392987991283589	7.367722505130078	7.399100475464647	7.380301837527952	7.397684642633332	7.495296818654916	7.38966666650824	7.386739056597992	7.393951339457629	7.387572197026045	7.413336710221624
6.263135723884443	6.252682077582557	6.2699870977131145	6.297596994621034	6.277002862629759	6.259830216910059	6.27865102340928	6.256544709788309	6.266664225391668	6.283612212685675	6.2748927323895485	6.268284369571061	6.253765914714946	6.263935660684578	6.285020361882476	6.2059526500492925	6.260323822518396	6.287203717111543	6.278513868626361	6.275225018746637	6.267245854087168	6.246883136360703	6.277770057578006	6.288775482429039	6.229678044816471	6.281228033495124	6.280386147680908	6.262592793056821	6.2998264778496935	6.280916460451224
6.423596424681609	6.448439655189069	6.484876553946344	6.357543194817645	6.443789984827227	6.430210255072755	6.442943132627473	6.436508804019745	6.473956241531293	6.447791036223887	6.451238337109624	6.459620015634869	6.457543027827182	6.458513504557386	6.54091972823882	6.466495825730886	6.436629034597702	6.429718884577426	6.429542386548509	6.459095909695384	6.437794659958941	6.4305395012231	6.480122861674911	6.409281172391672	6.444761405501593	6.404359542473332	6.372871062768485	6.420649541461546	6.4124747592803	6.427279972708203
8.371198824596268	8.428961390766675	8.355039336192261	8.348984729296273	8.40765261563281	8.370510373201954	8.366488193968559	8.340646124610334	8.374337810676314	8.374823457497861	8.358392869451318	8.360516563126298	8.36776953409169	8.363484370138753	8.368694217010468	8.41036242749072	8.384013720224937	8.31356002538593	8.39001320848046	8.370756956943646	8.405935627563093	8.401958509555957	8.385502691828874	8.363161800194671	8.371854655751715	8.363287103378294	8.3556762905709	8.351525517520393	8.378725009200597	8.371634751845507
7.869823002145436	7.861819439754663	7.885514496454211	7.904726768878576	7.856804321736401	7.878829823404331	7.856907600729889	7.896892795835541	7.886772460610435	7.892804363665765	7.874748805097292	7.833138469213054	7.885895157587175	7.861461632349493	7.861447714899489	7.867888569549942	7.889029064847607	7.915865630658612	7.8784426102695795	7.866136675212469	7.852369918756692	7.883559262372731	7.878348415696855	7.8416067801376785	7.876162505645635	7.871162690500276	7.852102558003915	7.863526239501639	7.893614048121134	7.862997954070765
5.688298843101332	5.678619230617867	5.682193776582435	5.65426819755307	5.668416116218635	5.697485903107344	5.682529887679034	5.676764771928837	5.686507463028896	5.668259545894652	5.683291446449664	5.68428700135499	5.684731084914221	5.704152495379026	5.638452032316482	5.704273672119042	5.687419241366444	5.678192842000089	5.684850834356844	5.642728249411749	5.672268115913217	5.676465552145248	5.667689278502576	5.690143723651117	5.690337565911147	5.6393632053359495	5.653441149692203	5.645748712796036	5.667899934580059	5.672493496313465
6.56494949732037	6.554586919599548	6.553588559961391	6.57935942700866	6.53579893068326	6.576671585496526	6.596412684827405	6.548234213987255	6.587195387720419	6.5802051088743925	6.587853336899036	6.585563444536421	6.592718803935203	6.553369390843425	6.60325246473283	6.564069049293877	6.586300072323402	6.552071559397207	6.606191907279748	6.56425820053715	6.606735653344088	6.544390696777356	6.580320116906814	6.570439710624643	6.56106706702281	6.581930430083848	6.565869298540361	6.5340107978205735	6.5435556642296735	6.59269007074602
6.87358143857891	6.883542287732095	6.919304398644585	6.888653838966034	6.911832079154234	6.8668902223418655	6.911007552304592	6.919545104635995	6.903164775091865	6.908662251876583	6.892054198220235	6.887325309726224	6.908725788762364	6.900252309059479	6.859458920978145	6.916109461068115	6.890039097549288	6.910308827339974	6.915765403326928	6.907993264274962	6.903863993133397	6.899732648366624	6.892054753779808	6.927377286642846	6.9453029951717	6.882800973342651	6.907126283810745	6.88884713906322	6.890336996052215	6.908290227199306
6.349888790254637	6.341783693012587	6.336788864699218	6.3469294366655005	6.32586314391385	6.333136054161217	6.353916361993418	6.333904852715815	6.347705707578952	6.35598751113875	6.356900385833578	6.374700903897262	6.349194903797659	6.33474034743901	6.347385960305858	6.333172165424076	6.367615344394215	6.327978089656566	6.363942570788425	6.342110558547198	6.314932282933652	6.320885225092559	6.341639750884808	6.347742132075229	6.332668462202984	6.312993176314449	6.336262380540002	6.347727021924335	6.35334365342945	6.294461740516202
6.86345021251302	6.853122222041049	6.855993162107064	6.851317928169175	6.879971412010136	6.884347706343656	6.86653297647348	6.879485773578366	6.878104990191991	6.868846474760015	6.876487881037628	6.83806791430211	6.88225403714195	6.880688877324948	6.8955809377684325	6.845825686810136	6.838773303873658	6.898502089956159	6.8486212525072405	6.854713517959044	6.867265417785518	6.86784687791175	6.873101560939862	6.81805512894756	6.817168172040229	6.881422566478448	6.866322208997121	6.834497535303653	6.870866209878728	6.868582406427175
8.518340241884541	8.51311625423002	8.508651278782795	8.539809148604949	8.537151646192235	8.494735869589888	8.54466272557925	8.552124190571655	8.498629563701144	8.490781856723899	8.524234301178474	8.530633029670303	8.522125404696665	8.558188254514919	8.502837044156312	8.585198384405208	8.527686724477249	8.513018380247011	8.512051593108183	8.548862748130631	8.46345739135852	8.52708453355992	8.534524272212582	8.490366069162427	8.550156269602663	8.52284616773989	8.508877078329652	8.505910421987018	8.514702616631567	8.50561433951091
5.522529887565417	5.545392448739587	5.519452495117219	5.556175746935883	5.518367791153715	5.535156479676568	5.528053433694702	5.504449885307304	5.513838827054681	5.48886145418899	5.502191493488987	5.479490701308423	5.540352871013594	5.508476319407069	5.458198887011893	5.51836367059416	5.518108429304288	5.58591826711717	5.567008852351697	5.511146411327466	5.504038193624578	5.601975516141807	5.533953239404739	5.480786303809464	5.568074297692953	5.488871630375061	5.5187552632526105	5.515849383278273	5.5014572395821935	5.510763948233994
7.911218301173873	7.898973908279614	7.920636343100914	7.897747559440336	7.869187523983815	7.90847658221049	7.88950399929765	7.911718701203847	7.909535496499621	7.8717788212427395	7.9064822147913105	7.905680090486969	7.90262357603182	7.900792557007965	7.886725467798106	7.871146037333688	7.872757548664856	7.896475087351904	7.890640732062077	7.884942770441051	7.885634734232968	7.870555159181944	7.914356589650838	7.88446391476104	7.916354886287465	7.9138956209118545	7.911166903292379	7.871079794286559	7.929504486063409	7.9228455539840015
5.073949166273567	5.085454604902503	5.073749994737919	5.093317561875886	5.074038318950585	5.062653670991307	5.083281909996508	5.0875168279343	5.070052119382613	5.057390565718242	5.0934507752127365	5.080160968471736	5.0625058456620735	5.081923887692129	5.096169178072857	5.084435277529027	5.075824060627006	5.067290860207985	5.08268548559861	5.064891095543019	5.071971797944178	5.089131968581873	5.079782415866801	5.070165752871679	5.075249178879979	5.079613059942149	5.061583268279227	5.081162711409688	5.0706338717045565	5.070629133450039
8.538684112227237	8.507421304720534	8.545818462766988	8.549368869374732	8.51429981751095	8.560081746461638	8.522603706796327	8.548447077345239	8.53708559729757	8.521482019770925	8.553843082783317	8.545850474320499	8.546906573474294	8.5007454371407	8.52400168633387	8.437633849816738	8.552081718789578	8.572785897523437	8.537758234531125	8.542453666918673	8.535698394299851	8.474663496112072	8.530900484910175	8.519738158763696	8.523594449570584	8.51598546897431	8.528254523275995	8.511422862282632	8.555881182149303	8.514293444895555
8.344323469223045	8.352079535038168	8.357187319884671	8.302908933409178	8.332196436978279	8.358754253792279	8.373994666838486	8.379164167624742	8.33798191422587	8.377658888481841	8.36155074745777	8.36512955160816	8.370942618557418	8.36427662734553	8.343783743885842	8.353898133758896	8.38030981782711	8.351733546054257	8.347965781860518	8.37122106021158	8.376725548403915	8.376730607245532	8.35346393813844	8.34971429205771	8.350616837420786	8.33523176470373	8.34165866738575	8.39109684026524	8.354498564012339	8.349276408441341
6.731330609014896	6.72176019445263	6.738446275263485	6.753915473719731	6.744571063817798	6.729645369571244	6.748935020831762	6.740874413660465	6.740067634476565	6.74841144884527	6.750839332764214	6.736378131146694	6.7306544036325375	6.736757639165683	6.748892422750309	6.732398834107486	6.723716581728542	6.759767574344999	6.726828448551682	6.741420851226841	6.749324484825461	6.7490743401580415	6.755542642041702	6.73936227707925	6.72713277741621	6.724064646524745	6.764468205277673	6.751022042598943	6.738198575690737	6.7370900880232085
6.959343755200436	6.975462278717183	6.976521159023447	6.98289725927737	6.993416802395524	6.97048377905309	6.999243456059594	6.983904202025995	6.955870574876677	6.990406759060482	6.961876163426584	6.966852715021254	6.960508434576948	6.962354394522218	6.95593450431814	6.984534753397496	6.986865082964966	6.987087725404424	7.005136561911223	6.958375677931555	6.978278757238079	6.966530765748002	6.964015887393425	6.976543970764838	6.989558676252745	6.966228748976694	6.981534123236477	6.927722845499352	6.95062184367704	6.962208718475878
5.0882285068159225	5.025094274518867	5.095660015269115	5.104392417593435	5.0250668200634205	5.066869531676857	5.079045389139478	5.104448721819355	5.093610910688442	5.087729432153052	5.079925885204697	5.035194394656598	5.07910968925769	5.055733236283069	5.060431318497295	5.063090917127102	5.079124884068415	5.118003111236935	5.092205486579896	5.067446245529973	5.086881461114758	5.0545310280384586	5.081105043331624	5.032641796953576	5.074119635766218	5.06516220923351	5.100261640541231	5.08030842883564	5.065896948200254	5.050431841529056
8.10652636527939	8.137742287043139	8.123316534268383	8.131713297596814	8.043230263653147	8.099298367118395	8.168199785263749	8.121968456260293	8.15269079924601	8.130435224655631	8.133482592581492	8.137349101144936	8.14994069322129	8.138409270905013	8.122487211223145	8.156332981386772	8.128355324283886	8.130657379289499	8.139089923119391	8.134840663367847	8.132785687629617	8.17188241757965	8.137284271240192	8.127269218955373	8.140752875088513	8.132979319944623	8.117104243187825	8.136204639448122	8.112734603677701	8.124684456572814
7.485863954564499	7.503759898107801	7.494891458199663	7.480962042204148	7.51289350198028	7.51112286667829	7.486645995861055	7.49680403653486	7.501787329023277	7.490129616375358	7.4903594241035965	7.501067490654359	7.4892105718307	7.493934911466844	7.485415387233003	7.494002906883551	7.511566477348181	7.492231569524842	7.491859318820871	7.502634880240287	7.496547567899229	7.478449915621335	7.504152310603292	7.472280250653692	7.498231789785064	7.516076067573285	7.499797311817399	7.48644828446355	7.489916007856185	7.4888264013810835
5.050909826528588	5.067062245003957	5.028500775775286	5.028149863427399	5.042118563282132	5.062294762248396	5.062463366079778	5.080440788211683	5.053105867093106	5.033916903870445	5.03299263163532	5.022383340832443	5.050044084481664	5.067498133204433	5.037059566297254	5.042791281811845	5.057908700772906	5.003541799935673	5.00611903042852	5.029319611004126	5.061856718383126	5.050941370190982	5.064179421176502	5.011720107280632	5.079881765976344	5.052764973850806	5.035874682738538	5.059556950988304	5.041278505932601	5.049674121596542
7.93128848286756	7.910235329971537	7.916145619184193	7.918628114253154	7.867604638792528	7.914630216175565	7.94067316887833	7.948823266657378	7.924587492242913	7.873520020426084	7.93678614474665	7.87040263367502	7.922930806018744	7.927894518975921	7.923064041549182	7.88044921320515	7.916946786490637	7.910697361097037	7.946180884177168	7.910030189616935	7.932007826548157	7.872059834432576	7.962259896215349	7.893860430700568	7.918458933366987	7.903542120341496	7.887713547690451	7.912173535598066	7.903339587281011	7.928141691112033
7.2593544986916	7.301264929394958	7.270614910098119	7.2500945510215	7.264818083138159	7.275340638422328	7.260463423346366	7.275474435286345	7.262211007914501	7.253874392928764	7.251735037784787	7.253676060149825	7.260643187254335	7.255102130933856	7.299510446193356	7.246021084976954	7.247389933151407	7.220903690763256	7.253196402270876	7.25291365747904	7.22017592091895	7.261519755740324	7.255011924268251	7.234033005326725	7.225654767827274	7.266298953239223	7.292633555513351	7.28793590128494	7.252479603121132	7.266325178150395
7.605723036226164	7.596871050246416	7.601360712453157	7.620568021392132	7.557657437943947	7.5922711023989855	7.610250793261651	7.566129815659725	7.589571047565141	7.561744123053402	7.611958552346415	7.606949755186232	7.619455507325215	7.593042910959228	7.598233520678475	7.584887236902853	7.602914866498331	7.600355721085737	7.5857150775081506	7.569995491859431	7.594596336714802	7.559158855141155	7.572718669814975	7.5807435226067215	7.607690808050192	7.604160811800148	7.610435044695887	7.592863159896205	7.568955428453186	7.56987130762479
6.463162975829375	6.444540946996648	6.441094148034956	6.436611930399286	6.43050870536092	6.448254882086935	6.444016685948113	6.449709689964462	6.451298629469067	6.431318026557078	6.460190889973666	6.418809724392929	6.452275164072768	6.4639893295217	6.467480111680044	6.445131089343187	6.460863800380954	6.497187148070342	6.41276388017588	6.437353128455482	6.445138228857479	6.439559466057096	6.4486176120265615	6.4463974376614	6.439980466152878	6.487912533711285	6.429625435863125	6.470181021636498	6.458916191263118	6.4636929906694265
8.851135355999398	8.854194298189865	8.85769792146932	8.885751378939627	8.91325425637555	8.816092532464793	8.853207196079847	8.862586251084412	8.865614350253153	8.903610775077967	8.861748604142312	8.933734686215132	8.827735701176126	8.823607456799218	8.86243428889426	8.910063998293673	8.86961568707177	8.80772937259112	8.868478880225206	8.855163616858869	8.915568622927678	8.839874866599096	8.909795828510552	8.812383739891034	8.838592971763246	8.880356690522904	8.849958479761789	8.822577740229198	8.855969268902776	8.857049671717029
6.959568917569995	6.944078713416337	6.980054365745122	6.98026914374106	6.955686762809387	6.943081506344002	6.953460810666202	6.9513602240639925	6.953008070585434	6.976645411856919	6.955856346910418	6.965918836225246	6.960636973900813	6.99315483546769	6.962481357796115	6.952158540161795	6.952552704086603	6.972962572113097	6.978736038577973	6.949829906871016	6.96850840635645	6.933902142107492	6.969624500766969	6.941935984287167	6.957528280136119	6.936191068134613	6.956319254140416	6.95445896437772	6.961267150816287	6.9746153280630745
5.991856813361071	5.983492558521971	5.953314933300257	5.986253033570264	5.953666164744684	5.970674889975874	5.983912853734446	5.965630591444206	5.972157824971288	5.981864243741118	5.993512148524698	5.991037406556014	5.961949243341016	5.967034953207001	5.961058226658063	6.030411054929179	5.997063915416492	5.992284972359484	5.957774347350987	5.98305490920969	5.959790353332177	5.960758048331151	5.996127782443958	5.935825896743679	5.992453528969045	5.949232635284706	5.996488845109782	5.990183092176655	5.94545197781172	5.9769186135800805
7.598852026531977	7.579897225502395	7.551427179035513	7.580756147168164	7.572036634578955	7.5487806669558	7.543735274219536	7.584511860195768	7.564229814009573	7.598120303899502	7.589831914519941	7.558962939884832	7.584245351141988	7.534933643369764	7.609773985681253	7.569089209516125	7.5548497964768515	7.571956405847033	7.593182331104376	7.556839339413282	7.564944204467095	7.536780152007432	7.573895039833186	7.521074200386852	7.540397050803616	7.54461132475686	7.591080326508177	7.590299778157342	7.553193029812488	7.565448155874615
7.728783234981645	7.756071799858254	7.767092486112056	7.712275557344873	7.739081977597591	7.726598574519791	7.758964351754319	7.745623370273712	7.780515348154453	7.735582359325648	7.734695369198615	7.71744678265876	7.733670033362998	7.749444450225503	7.753060326084096	7.761803762090237	7.7083072359975215	7.758637295525444	7.729157467167202	7.70854424075856	7.748216637254033	7.778811137953945	7.751322623132944	7.75149290970745	7.769782166934956	7.679870503176962	7.715840133984045	7.75203058347905	7.728585138677778	7.745283945249274
9.188332429762305	9.231131290106337	9.16038973410335	9.265172279026215	9.16450504911187	9.210586891847582	9.221833971500544	9.210101447683602	9.18007527041999	9.204117843370897	9.18254327605035	9.195407379138892	9.223750286478031	9.199679134386844	9.20784373713117	9.249123018260931	9.208367939104424	9.188911845246515	9.22499131873358	9.213557779445576	9.208270026816026	9.214902442027064	9.21825755497728	9.216747783554242	9.244757944896753	9.2024390955179	9.206711014297769	9.213161470714992	9.186156883097723	9.207353755203918
8.577646298146288	8.550031077449658	8.570718120485902	8.558909602390038	8.518364500115602	8.606697032381767	8.550318140460803	8.538881457856522	8.564338672016644	8.549366153370924	8.572156549135356	8.536777422470527	8.579769268859792	8.557912199812854	8.57137753029699	8.544684713227921	8.560488533703321	8.586896207486252	8.559412714538011	8.565350427097336	8.586487725440271	8.564955649200598	8.579726683915469	8.564226721175148	8.550913454641822	8.593350526944581	8.550714738349248	8.590446549009448	8.581288092258024	8.572440683517014
6.901133838225523	6.888474724116864	6.905988337309395	6.938758015263838	6.909749494280016	6.89180012752588	6.920937111375215	6.913933238722129	6.90342596458069	6.9127546952119685	6.89565794051962	6.922441153806913	6.9031175281745	6.9007509903554	6.90712063445736	6.893408379266608	6.91730961630271	6.917338432755877	6.89015838583186	6.906147444064612	6.897448086600059	6.878562409833156	6.906265705142179	6.893032338443918	6.906402405309918	6.908409350279368	6.889527549876746	6.912781990948788	6.895633367254873	6.897082471568984
7.395141628042042	7.393341653742843	7.430842884978783	7.399729435179645	7.450681230420352	7.427783720627513	7.454272111679847	7.456148533655487	7.446792580813953	7.41578444966101	7.432271214884173	7.3847453860317565	7.441040002128586	7.410191134515283	7.494902175828329	7.401754286423641	7.446134763008288	7.423393151860447	7.348244658520577	7.37686198628109	7.411687589498949	7.351990165056294	7.404011759286574	7.390430613004928	7.411763507990166	7.402524107312232	7.418886488196595	7.443374082814629	7.415578106980743	7.433242170014233
8.087636877535378	8.126388128433343	8.113335170067444	7.983768548407599	8.085102434128297	8.133280199879081	8.076682672401462	8.059116913210673	8.080802005286774	8.11680692464424	8.0722550746727	8.055396629074348	8.11401519526181	8.045884778380858	8.087838086404439	8.149703265958832	8.114371636989075	8.070744871698631	8.111220284340767	8.080652197403348	8.066669063151648	8.099187781734065	8.10434739150569	8.081039617288694	8.133059843774294	8.084137536362316	8.050641263243822	8.086923602332687	8.08426385336881	8.084346924679194
5.753058897978989	5.755068889809322	5.736920534166704	5.780455684147448	5.734817864901183	5.7735346295416425	5.729718290444817	5.7891033467628406	5.748951183971726	5.774856492893143	5.773758452761559	5.797183641798542	5.74084467694806	5.770599873565492	5.769630310644539	5.767698787367247	5.763733672027286	5.770350269963373	5.742798839765297	5.750377790639907	5.769443457174625	5.770279945630265	5.782278977153385	5.759903697677032	5.797609531286421	5.765830190220363	5.774312861561822	5.784727518558363	5.765935070400925	5.761568958712775
8.591543035310243	8.603073687610259	8.613304758233465	8.613023136157599	8.624656922913584	8.590219817088865	8.600266423493162	8.571478575122798	8.608153543303768	8.601363557344063	8.593824750504842	8.5971368886449	8.609983085032944	8.598585515632799	8.616435704917166	8.631413028408595	8.594933042724485	8.62497042157135	8.625928420045849	8.621245028160955	8.621559234230329	8.596380555311413	8.605674673001193	8.578576761246124	8.64641711556067	8.6331856969442	8.632852309158446	8.60739019746814	8.634377298377686	8.621964731510719
7.322730928560139	7.366894949412537	7.348551249024513	7.331224480571993	7.350868657741394	7.317784192883197	7.342881093406595	7.331762195696166	7.351104555293918	7.322957630512954	7.358581650045107	7.356741291763759	7.344311434173681	7.352250987809781	7.349278733134975	7.3551795167994385	7.333695791851301	7.355535809446623	7.306809877218636	7.342941182502311	7.349676528878114	7.365724569605589	7.343151879170479	7.359759725404314	7.39309214249454	7.3546415776901215	7.344172346083694	7.352282027748465	7.348524446148766	7.361169044842069
6.515796738585522	6.486252906003656	6.5066368919179	6.507854124402813	6.4866855792633	6.496405583896748	6.485135284211367	6.490254504851941	6.526613385700271	6.503156132096693	6.494192971239945	6.514518556175325	6.5182183328776215	6.499246622479517	6.5003243178667	6.528729852297231	6.509309653326035	6.535712713201336	6.507194235744343	6.490350392462722	6.505811572552601	6.500101479055767	6.509717169798986	6.499419111753937	6.516775987895145	6.473354152959328	6.511369694937168	6.49465204612567	6.508755331022988	6.50714667126131
6.958121718719437	6.960569523880241	6.956781605441225	6.94956705436585	6.9541132995557255	6.966012875307527	6.961122758530292	6.9789304083050085	6.97265680505416	6.962710303351451	6.964648992737373	6.955073799101362	6.958817362555644	6.959707192836159	6.965984724029586	6.97394727168456	6.964039260449944	6.962839206113211	6.961076223077317	6.951953420665952	6.970812938551862	6.9643403420908045	6.962327719572847	6.950205982352683	6.958899084241325	6.955431513578554	6.967562064772311	6.951831559958283	6.948449006242044	6.963419670395174
6.524537051346172	6.546540486752115	6.516771591590387	6.48146710301645	6.488857368999708	6.496415542855029	6.498998406353745	6.503062474987387	6.501550432903488	6.446053643749855	6.512729046962856	6.492453752676102	6.522526596759597	6.480387064236087	6.462326718175991	6.503635729378699	6.4757349230649925	6.465063954609787	6.490522823221981	6.503326830986993	6.499126875553969	6.478479856617283	6.518548964182045	6.456267396393941	6.5057687160807385	6.493776167860881	6.519620542862092	6.480258424452415	6.507787016115781	6.528285740725005
6.135457420440808	6.157869350686708	6.142610104208733	6.098160593620887	6.122176704624147	6.11983092640799	6.1480312802011285	6.132192615991901	6.116462645937744	6.1198633720572095	6.13365515832396	6.108368841607016	6.139406534465622	6.1270451440380285	6.128528322431073	6.140728679105572	6.1423617842855	6.08393835405687	6.117376548003997	6.118624046345812	6.152210910781444	6.162748443189017	6.129903598615326	6.116548027687257	6.136440930906526	6.09708549227232	6.144781446011507	6.169490202790393	6.112242703871516	6.138703092927257
7.011536784675133	7.013316381213029	6.9956726162750895	6.977855774900257	7.00998866411989	7.012668606447949	7.0058598333684605	7.021934818104315	7.013317877500432	7.008670234206111	6.982846692942139	7.012652772777802	7.001419917206094	7.000520760797645	7.0289303119237445	6.999129344649942	6.99995476314797	6.9883591615243175	6.993971373413171	7.007359985022258	7.004047637233192	7.000289022601395	7.012620781452349	7.009941763348067	7.000748476236462	7.006896850829873	7.027044673709831	7.000821777814121	7.002761262183977	7.006392196991526
7.97295906692095	7.988508019211141	8.006231431255538	8.01897096020648	7.919050613804103	7.955339878101448	7.9935977693203615	7.9926472678989775	8.015575247939543	7.98467807918384	7.977477342759736	7.998348984716646	7.992826103702455	7.992198384303227	7.983844476120723	8.02838964100506	7.963720766257625	8.008637854418787	7.997232845142226	7.9911526068574785	7.981627197543543	7.926139234122727	8.007115535513261	8.022772291789977	8.007546182872945	7.980659252418053	7.994729193366545	7.95589207119655	7.9657060832441635	7.985496867630494
6.059452056394678	6.136114131234707	6.10179408219445	6.038041706959966	6.097598581926707	6.086215774969414	6.101047396131231	6.0791889898016045	6.06935560599618	6.066531994174981	6.0887497321498	6.077883710807484	6.058655244184009	6.025155662300713	6.088344039785056	6.137436647130931	6.11358074443398	5.975481738620792	6.102126512212744	6.051102302617801	6.069703065270698	6.060777080321906	6.105139186235652	6.06929201974974	6.088077961867332	6.049716289688252	6.096747489030796	6.056465661089453	6.045307576769036	6.072828508764045
8.211472549456373	8.23298341048466	8.221306631690522	8.24740105049026	8.22559123653386	8.228046472884898	8.220106666490139	8.240476645058958	8.234411787116493	8.228901883630655	8.203205960601407	8.214141159220226	8.225492909395392	8.219526273076733	8.235847778963208	8.207106678786923	8.202580175849654	8.219586711015072	8.24192855554768	8.220475375093447	8.218312602170927	8.214338789066918	8.241862231313752	8.23293697421944	8.219945679854169	8.192398964144843	8.230869061187512	8.257050202397286	8.215081477013452	8.197371938220611
7.437577765770646	7.476472927030158	7.4544693112978	7.442763270944105	7.486636458663423	7.446756444752122	7.467398435236236	7.458453945897682	7.457051879582598	7.467799473274714	7.443810142668031	7.458563370602958	7.443153619551094	7.4640438413861	7.444912799769117	7.477449120280292	7.442146175753001	7.461886025156364	7.463942027713759	7.457692061149545	7.4338824166123105	7.477441961067702	7.455972217101431	7.425350829499876	7.469123093641622	7.449980337431438	7.477498399224343	7.461097645235832	7.440303281631201	7.451937557874008
7.437577765770646	7.476472927030158	7.4544693112978	7.442763270944105	7.486636458663423	7.446756444752122	7.467398435236236	7.458453945897682	7.457051879582598	7.467799473274714	7.443810142668031	7.458563370602958	7.443153619551094	7.4640438413861	7.444912799769117	7.477449120280292	7.442146175753001	7.461886025156364	7.463942027713759	7.457692061149545	7.4338824166123105	7.477441961067702	7.455972217101431	7.425350829499876	7.469123093641622	7.449980337431438	7.477498399224343	7.461097645235832	7.440303281631201	7.451937557874008
7.849072325123057	7.81498710631988	7.846316225555291	7.916117853590419	7.884438491672238	7.825097335885994	7.867430920660979	7.848956300120031	7.875411865978159	7.871023742876804	7.836990192048033	7.85431993332217	7.857238934363387	7.868864731460403	7.820737774350038	7.835390532238698	7.865057506762936	7.9048544688823394	7.851366769668837	7.851036649656712	7.837254023308856	7.82075696655805	7.881159605811261	7.838668310874975	7.843933512608958	7.871971331166548	7.82121899160917	7.887520209664726	7.862167907442552	7.833972871406458
7.595831814927486	7.575267136211159	7.606224723893288	7.583462033866433	7.587063555470463	7.5813355042171615	7.653269168410393	7.563254745470827	7.577589957291093	7.576000780322471	7.633526385286011	7.591204725724294	7.61174057698414	7.594590284964378	7.601393036552768	7.533103394529045	7.617921299074554	7.624660858385914	7.536694959576002	7.564674797707824	7.595816599433278	7.553656900445936	7.62994467454601	7.533191701641667	7.560450010904759	7.579074256191967	7.593732755516379	7.58002932667148	7.60944728559051	7.626062328319116
8.044448486126083	8.05668100347966	8.073760014644408	8.0811608165786	8.047644373649906	8.0521443333123	8.023240987697525	8.048646358291027	8.06635067876708	8.081811791171159	8.04170805149439	8.048893083926286	8.052732024354842	8.057723053760364	8.027125891399223	8.026964223745525	8.053602538071527	8.10499930055256	8.078428588990823	8.049486864950715	8.060243982467044	7.996389625011319	8.06513863190872	8.090638625197823	8.072919000248127	8.04769125731749	8.032384504531588	8.032505052504266	8.057993697502205	8.06590150753299
7.036721807663505	7.005144697334149	7.011098352059724	7.036024716746082	7.013488366754741	7.019642470847333	6.993900500007163	7.050029074253614	7.012323723381627	6.998662111638197	7.012590859778903	7.022238705797534	7.018792956345698	7.023564644228848	7.026748499365707	7.030039030361101	7.023773333323046	7.025530637527251	7.002186790948428	7.026913905651055	7.043416452745077	6.992727743150596	7.037541724619725	7.031888951619959	7.031636052813344	7.065966686108507	7.008018702533827	7.044850815367497	6.996149645738263	7.045825081596463
9.085449477638733	9.067931888869683	9.065982670520215	9.10466695764682	9.09689605288926	9.111261416606444	9.118814702641728	9.091336676386607	9.099135660047784	9.07372662802488	9.101575919012358	9.118494866172297	9.102902459918852	9.038893721444044	9.073027834073214	9.075614744011084	9.075641337091096	9.113048192577974	9.05627038233253	9.134516876599935	9.090634042057516	9.06042485977003	9.084116016816346	9.093615282551756	9.081603599847664	9.104439247721604	9.085928783318622	9.11709727665337	9.098652623311017	9.08611363209134
7.893461324535544	7.911650073499858	7.889110641714653	7.868319933623865	7.892409868955086	7.909110829867503	7.90220121030657	7.916650063727033	7.901167536336826	7.9209731086053425	7.910968651401294	7.906955940828901	7.8912063677474755	7.9001858816678	7.886864047480888	7.889143468164473	7.910508757625468	7.897453494107786	7.890689238958541	7.905159289489069	7.8878353392102705	7.905741001348196	7.907176117024054	7.886744363188268	7.8760447425842735	7.932087727519565	7.925589936567947	7.903495000149229	7.895779564778771	7.896258174261132
7.293636737011484	7.283401218973693	7.286992942899514	7.269305928263505	7.288281692507342	7.280488132814321	7.30245322563573	7.30096632078329	7.29243695843953	7.295795473723953	7.2875923188223055	7.299478327986268	7.29027320954304	7.260217826827414	7.260174296539992	7.281663632032174	7.290067355336488	7.293428503470107	7.293384259465582	7.305652056915592	7.272135514453359	7.259015002953252	7.277318625533107	7.295439917186312	7.303209843963351	7.286057259272741	7.338447098156982	7.281623360213213	7.289160608710492	7.256014622740735
9.826231779317157	9.798400317325624	9.833782454340302	9.87425629099114	9.809821064605863	9.835632347737372	9.83089099330732	9.839718164502235	9.845437831531118	9.843329290838204	9.799624806217867	9.850917628715983	9.829739681818465	9.857864179235197	9.816284927726802	9.857939566498075	9.819133895073376	9.88368290315382	9.816967779832364	9.843902763713505	9.830576342753291	9.822492210053092	9.846683644120429	9.8436230761425	9.852652806383274	9.839149491911	9.794829714876244	9.847657717420152	9.846778648811782	9.834764622239156
7.962926426158971	7.976496290202751	7.988901538514571	7.994427789032012	7.957071414703883	7.973449330209599	7.960842211397631	7.980743777622257	7.9924352748345155	7.98191661505605	7.95687475886235	7.992360216209937	7.975407449793694	7.982497843979908	7.972915462059763	7.984132131628876	7.973993154728861	7.937836421748127	7.982766269687491	7.981317030409863	8.006462191871616	7.963738773523329	7.974870254897626	7.955115734425715	7.99354657646707	7.967944592760701	7.954104735326412	7.972551975958081	7.9618540584387185	7.977438283160747
6.798135500850678	6.8035438934406045	6.814163629287961	6.843220803745187	6.816272379834315	6.791160600865707	6.8188049967324	6.790659663362096	6.822115702873039	6.819949539919961	6.810137941547616	6.821561015016149	6.806454948562572	6.814110901580632	6.829509618366961	6.824584374692811	6.802160287246181	6.837200233477314	6.826858281721415	6.823815981730811	6.812499008489005	6.833443893589499	6.814336730718281	6.822182995306817	6.832616553274746	6.810015089103994	6.817097478018984	6.825377570616609	6.813634727165051	6.828755924561059
6.69610781467214	6.703995941895523	6.691099633202776	6.7137383798389605	6.727394895244542	6.71902864369341	6.696701936245379	6.689498477970792	6.678237605363947	6.717853824250154	6.675667545418483	6.685600350201465	6.69447980286206	6.702551998046022	6.73023564398776	6.689143092648117	6.703620984714444	6.664680786803429	6.703244442371263	6.679212761383759	6.703525117898158	6.7492312345979615	6.707134323725144	6.69152584053534	6.742255841257924	6.667058136180532	6.703374521272032	6.721502804626838	6.7033839156069694	6.698162217519738
6.611287200116334	6.668201916014015	6.666025817636019	6.662609435574701	6.6189081207353055	6.655653108628792	6.6199589113296975	6.657033428538501	6.66453071584131	6.633647912707249	6.64803395288036	6.645820998215434	6.635073414616111	6.63893876005229	6.662465093761211	6.657108794867405	6.642603169490057	6.670707670215355	6.637672239726676	6.62329274897991	6.641816832994657	6.702317206377022	6.638986784452957	6.661994408040567	6.691809221010998	6.639050586530363	6.6529875918300325	6.5905844053366325	6.620839592251287	6.619469133450527
8.24211499481957	8.278156888837216	8.229077250475747	8.2232279515478	8.231227153728998	8.238617251962832	8.201848942410455	8.224674376098497	8.228541850379335	8.209533228824867	8.225238640402319	8.197105298048548	8.221852093783694	8.185668929390228	8.205690683148092	8.240947386284855	8.2239640262143	8.207766208141482	8.196887153572138	8.234233990269518	8.213005104631293	8.206106571173425	8.201368252620098	8.201602173237804	8.219575848048697	8.240964816057232	8.198105780027094	8.24127865024955	8.205000877936957	8.230575237836309
6.4397920888710605	6.348400120563533	6.426057269538096	6.473403279105684	6.428776206786857	6.418894843072838	6.450701777998094	6.485907612973975	6.452004794809166	6.431067367378983	6.428428626491753	6.484044891829994	6.440040447938425	6.424069257041539	6.444811312103425	6.450389291395143	6.486285906218399	6.47286869021265	6.428916059174341	6.449642311690703	6.415515330680384	6.413013799508614	6.474628225750807	6.471983849914119	6.414033679912783	6.440912692056787	6.435396724642421	6.430129002900473	6.441562520865511	6.436935656818012
9.06900265085852	9.084452853116275	9.069054886785604	9.018824562213627	9.059426692449144	9.095157179261983	9.059960337255044	9.069924227193637	9.053591018756515	9.081776805608436	9.06606644551755	9.043455607027065	9.084103620751277	9.05065217958883	9.082622639498531	9.079397385931715	9.054934297166811	9.050174710331564	9.043681114171136	9.084529930249603	9.040521709149468	9.066034284410588	9.093801650699245	9.054606657249051	9.0501446232482	9.1055554665847	9.077528824762217	9.083625678857008	9.095890082952248	9.07618154639502
7.081006355993891	7.141424061807704	7.081931982156393	7.059593064374712	7.08239889988795	7.074772797114589	7.104127486653546	7.043322366878283	7.060998847153869	7.031215548705417	7.0811936439969445	7.079407486924175	7.110217825763202	7.053418934691533	7.075981508098051	7.172439862747433	7.1058994702710425	7.036578889615655	7.041781021467946	7.071188351789753	7.093709174178534	7.131372284585594	7.117640811639273	7.1163013824202	7.107946833590905	7.083512418557686	7.111879527310521	7.127187732786857	7.056939636169633	7.082704687185706
6.37781453160036	6.349787725050772	6.377643128361222	6.39188430750944	6.39268599752455	6.379205570577184	6.37215285441385	6.383487279334615	6.374989101587745	6.373196160562334	6.374688003445358	6.365722366159458	6.345083151418817	6.407322134502654	6.373626930202983	6.367279682192106	6.398362882619763	6.3581239000143865	6.371723388967613	6.377278028215911	6.378630110332318	6.343726563661072	6.379969876664026	6.364816495367036	6.417574037554436	6.377998066921793	6.428132407551915	6.401978019941467	6.381794083066914	6.378846942939289
6.0758301011637394	6.015985954012157	6.0491762600693	6.03187623143591	6.009290063799524	6.047959453874342	6.047567158118851	6.056183681800154	6.0584904540956	6.064291795300454	6.053386566028006	6.05278667614594	6.061850292613268	6.066611083101448	6.039833745816407	6.0319288918134175	6.050957820150513	6.085423575109429	6.036808106784105	6.055563680202968	6.069012344399578	6.054172319589989	6.068892946170713	6.027527550750138	6.052096248971645	6.058908443689648	6.07504010059869	6.046794102451996	6.070647469981138	6.064451370968286
8.005281480710801	8.016409737077462	8.022236224649046	7.998837574881191	8.041163860880795	8.013627760359318	8.023992641944007	8.012114291205766	8.034169590624666	8.009219854125192	8.012868433179658	8.016902684241636	8.041037931589912	8.031578747276185	7.9899271285585	8.075939398064916	7.998386215577703	8.032279401256618	7.994192912414493	8.017051134181749	8.009506900828846	8.039767926681293	8.009956663306975	7.983296975445925	8.042101650481221	8.010242707690809	8.024772527029427	8.004656715416827	8.037496682711748	8.011518665197425
5.011400787709854	5.017023062681717	5.016248050070316	5.036810313685993	5.024265891179431	4.998539138393737	5.003675700890994	5.022329865519342	5.013251501227387	4.985462191910314	5.0182959173917006	5.0314168399170125	5.004927995891783	5.018920336090764	5.00771579685356	5.01317228280462	5.006448988092073	5.01585146050501	5.030161270328935	5.030417382462764	5.022608037503346	5.01605158583084	5.0115018184739935	5.030657065578744	5.014571587693564	5.0282856313401725	4.966446851908307	5.036543748525562	5.005964420906478	4.990380742948844
9.14531984143754	9.147100073106596	9.134887850624116	9.160740249400554	9.161298990949485	9.15532573962443	9.122224702903807	9.141654997009448	9.12392433045545	9.144778971513723	9.140162872372784	9.127362702681609	9.1413633581112	9.12499967028223	9.172213100280937	9.182095283047037	9.139784428229774	9.19425981751478	9.12606092748186	9.140474128762808	9.143186285024395	9.134427307423906	9.174415093182542	9.153386262296024	9.172101674893582	9.162538477513214	9.123565351588702	9.177981768426756	9.143640578356166	9.16606023811678
7.643316123512255	7.6772841736582516	7.656624562727866	7.606925795855346	7.6825970637466305	7.621186330803491	7.651766950771815	7.63277864174179	7.648515041142729	7.665318078164364	7.629788532524376	7.618373089454357	7.648639067677694	7.69195059845143	7.661579898123	7.707356074707208	7.633359069737434	7.680585222527322	7.681861799787426	7.648820851672943	7.640257263918655	7.670982713635623	7.650977009911946	7.611148100073295	7.715969307294282	7.670082613056048	7.667206787745467	7.65084251901033	7.646765376591444	7.690032339455784
9.355112407583707	9.393054909774552	9.356454257173189	9.37995504246522	9.360331541289424	9.344777548891916	9.336088384994753	9.356871761372792	9.340596034337846	9.375893865798526	9.347794912053372	9.351620084666756	9.378310310472823	9.361283181870837	9.36422371093849	9.382013808324938	9.365116975216738	9.356362781124664	9.380638811785982	9.371172897717935	9.35167897136886	9.331794963820714	9.356571109817788	9.331953203669736	9.367068531355857	9.36784110210027	9.383751822124376	9.37128008732194	9.38909871164732	9.380428721133804
4.833044081883955	4.823336244040891	4.81580656601438	4.885212071825069	4.807026736166996	4.829067076258039	4.80825957979402	4.817862525513309	4.823289831147307	4.8548232161895415	4.829501764541457	4.84487393928327	4.813517122479683	4.8300674684267175	4.819160467632368	4.844100625957697	4.801886470844211	4.847350076810593	4.775424947343817	4.787558773057096	4.8152633594771554	4.80982878417509	4.83798438216084	4.8340369158583725	4.833434256450183	4.803208043195792	4.841407813861688	4.81743597276561	4.764349335002518	4.836394948672993
6.134873774243205	6.079397861317233	6.101634745824505	6.155395957952681	6.116183695157249	6.116313335283672	6.078234975499201	6.111072442534099	6.145755414791025	6.128329857985992	6.112954809262099	6.15197752317034	6.07939076220741	6.161831749549054	6.188268121611534	6.137863498611731	6.121226340909262	6.191938600957029	6.096386349866807	6.115834220737813	6.177120477301196	6.234630616632052	6.138151004951921	6.051188624976415	6.166453935406345	6.084719694828317	6.115531063811832	6.121659631703481	6.086940429574316	6.127323403961915
5.719696757263562	5.719500330893317	5.712448135183694	5.687698385504532	5.6642317567715565	5.704392476070058	5.718565292071333	5.695976618427492	5.709822670594545	5.718251810351557	5.7147875459621895	5.702667513405169	5.700182892728907	5.7191215409779375	5.714942664323442	5.704335103571166	5.697820903910367	5.757199343270814	5.690205993238041	5.689076840512305	5.722140662296337	5.702845153004474	5.710899829819208	5.721474593470442	5.7403327988798525	5.6957694776402805	5.716464167046515	5.696118077516381	5.722688449659337	5.730820370836956
8.308834665749147	8.33056607138811	8.294498987981473	8.271106247797016	8.315261160364514	8.270569428015298	8.295040877051534	8.305993232204404	8.304952423003185	8.30631959566056	8.317048486433862	8.279270358386782	8.308262120377496	8.310754948665284	8.313341309228178	8.322825000697692	8.291459023526256	8.320142791444326	8.30347710584683	8.323774571267762	8.293233434933004	8.309606613549512	8.318451976813787	8.271538374533923	8.324094459160946	8.332634077520652	8.290512192590944	8.268348349530372	8.319972234347937	8.308059103382131
7.512916274153632	7.517304142157115	7.494267400011544	7.526464445104207	7.482114909405334	7.488732190554142	7.477055329331117	7.504128724545056	7.489064265410353	7.479649589454403	7.488779562582142	7.501279687891122	7.500380829496986	7.488423076635997	7.508199406030942	7.464717376707561	7.486483074727362	7.525328354740496	7.478722334497054	7.474955781542275	7.505983560411921	7.479230611478454	7.492402439107913	7.511271519706312	7.483905208558752	7.519018235265436	7.503070481348363	7.497614507606513	7.479882064646765	7.505898319578567
7.475541525534126	7.535291586781638	7.451759467548343	7.435484151775362	7.443863924161185	7.471946071059984	7.486422338111689	7.476699702627579	7.474608742852438	7.478674354114395	7.463151458914183	7.476315534376077	7.46111162217249	7.471262947972611	7.481017485538866	7.457462730333972	7.510884137511837	7.511274160933663	7.460849576013531	7.464323930877986	7.484015774162121	7.500281779547813	7.480605760536475	7.483357990735555	7.470448034172026	7.470652285804305	7.50118563952487	7.482940524364305	7.484407729871646	7.477978915908152
8.512899734255877	8.515795319202885	8.491234850399668	8.509972486186864	8.508885109552846	8.494291002856473	8.510031650548221	8.536269371875964	8.48445623512568	8.491164651033468	8.488101991314888	8.506497946910647	8.504873362378039	8.4922671934041	8.494705865132454	8.478180097492173	8.490575659579621	8.469725420743476	8.464186166716297	8.499764645105591	8.516522078105924	8.490321931513154	8.485362063048456	8.506844322545646	8.496369807438914	8.503381602400646	8.524890867670827	8.491343341136014	8.491936790273638	8.4755875519437
8.762351957095689	8.757613702780791	8.772004958077632	8.769985556964137	8.761985511765916	8.77921263820731	8.790836047230268	8.746792867292259	8.779031115070012	8.784832329255009	8.759031815687212	8.749827876745046	8.767642601934206	8.7768752142551	8.78196930017523	8.802744020255801	8.75054934004745	8.809164423406296	8.755289390109537	8.778405118817384	8.778385312631036	8.78188632117705	8.785244448069523	8.760114093561267	8.77447373341714	8.77522677182736	8.78563441705303	8.770009095297207	8.778189030349715	8.780161914989469
6.55841286733389	6.527311029172128	6.550495532509953	6.558696921121968	6.568097964696481	6.528099681485537	6.53470063624541	6.568749505714858	6.540714030636914	6.514290319072474	6.538366617425786	6.543839130801162	6.530849113042985	6.548775895732862	6.561653161688481	6.544196091785949	6.535987500993018	6.528884323940069	6.548733442898075	6.55469269666548	6.532089165645144	6.542953382752967	6.551270245383234	6.519106236630075	6.53271410268724	6.532849372544836	6.510558106149926	6.528094553730463	6.539305649902392	6.564714854512205
7.539994301892904	7.622780775893038	7.542245949445037	7.4805064904405745	7.540518177758688	7.555046092511208	7.550400544571783	7.530751147796641	7.535641452889584	7.585371911836561	7.541385025795762	7.512912003788696	7.52894054011923	7.520110546266314	7.5621536695675005	7.589805390254144	7.552878514659769	7.538908505540251	7.54650528430174	7.52069007617462	7.54422680187493	7.575877667634818	7.56311500443665	7.485101517579166	7.547844985899603	7.535438051104772	7.570861693285007	7.527170141263372	7.523294181495154	7.540693036188778
7.3775532421818575	7.330745635278611	7.390400090162275	7.344767125374509	7.347216320579927	7.378579352136452	7.331208697414869	7.292228756764835	7.362833805390925	7.323627151236445	7.364036394489883	7.3645167372007645	7.343666381802015	7.39563555614543	7.342016251101363	7.313692294959576	7.313319297801353	7.335742770131439	7.362475884541184	7.363214923249193	7.353751829062305	7.328426609696296	7.312525154172651	7.370533128866838	7.379785074008117	7.376211498934279	7.362552045301848	7.36914813737476	7.355191809771777	7.35677313526259
5.447634366864507	5.496927720685076	5.441267947131347	5.490556488006447	5.478253584267874	5.444177590923557	5.414512025460578	5.459889419685622	5.464191546474965	5.398293012894326	5.436851429073736	5.475128956583944	5.437015342518347	5.450358409545902	5.455401016952218	5.479506471491832	5.477705746827105	5.45247261036716	5.476465070015909	5.428573055885463	5.484866931681424	5.500421309139004	5.456263532640577	5.486017513353779	5.469051604780852	5.428975075045999	5.43366914873377	5.434403536790241	5.446643344203572	5.447788260517745
6.402553721776221	6.405946377838216	6.388971202897091	6.407678013516096	6.349092493587909	6.360661625066819	6.409233444531828	6.413120806946592	6.355295245614896	6.370302538275546	6.38720099240782	6.410036825806985	6.39974864251516	6.352039575146454	6.358698077505929	6.361312782791119	6.373609757690653	6.408253866604473	6.416787346689788	6.3942687441899455	6.380774813724337	6.333420351657786	6.389578062634659	6.336837992855432	6.374746998548643	6.365629719491448	6.438466604176337	6.384270524732028	6.370539348964486	6.36520889719431
6.864895320426761	6.898570253746638	6.861973714982357	6.819409333477206	6.876124816670956	6.8603833112743855	6.837343371787118	6.855837186871202	6.886420156843545	6.7864738327883	6.891645735379144	6.835560042971023	6.885651076849466	6.825200832596948	6.866815203855652	6.882604757168822	6.842216507593374	6.818730704547441	6.85490292472656	6.822038887048629	6.875862962564899	6.8757486128941965	6.847036524494502	6.81185640058339	6.87801051332722	6.874571331144402	6.840626852824452	6.862620626771952	6.845307818957079	6.87551603819333
7.292782975038675	7.298516162572729	7.275114154113635	7.299598157340568	7.279866883770975	7.296612875018111	7.289285453789441	7.28145173634619	7.271454872259032	7.283015074758347	7.26846813969795	7.290409717589723	7.284337439339414	7.308238995277404	7.292631848153171	7.276943553226919	7.279729874673281	7.282166259579478	7.271651663478891	7.275313998736492	7.274618373251049	7.286354378699738	7.279971041904004	7.279397942439535	7.301891396270671	7.276065980962389	7.300739935897647	7.30183339017205	7.287278757808939	7.284336471466671
7.644186291675883	7.640162843780847	7.627555121808515	7.607446980989024	7.631795426416696	7.637816332253852	7.630511394266239	7.623094442154194	7.626257061306036	7.637225910787891	7.629526106220831	7.627006961912491	7.624921871405462	7.625363462008182	7.640684067613309	7.619296256492252	7.61627801134118	7.616319448903425	7.630696344297703	7.626058853982109	7.623112973329609	7.632247798767209	7.6387597793274225	7.621228771661511	7.625803982235567	7.614392632854995	7.604197832811216	7.6371170586400785	7.61810907004936	7.634651653814749
7.782953463527049	7.79742356407082	7.763291717178229	7.898127643309055	7.783856052232782	7.787215945252589	7.741058732993522	7.784402842777153	7.771918241445401	7.764340428082689	7.771532814012383	7.730517461682032	7.779791275973901	7.78494641760602	7.808851538840944	7.719605654518904	7.783516357862664	7.863251279944691	7.797337952822043	7.774396659403796	7.774877155512866	7.738068995725599	7.785367811913247	7.7749682817521455	7.778506210248461	7.786975501834761	7.744734691565428	7.825493510918057	7.805873696982039	7.787852711692181
6.785180229711306	6.767760093718512	6.761966586522979	6.780502780858185	6.779509303619486	6.8096650460359776	6.806265516828557	6.781486527876489	6.773042749870935	6.779550396322489	6.777457453278171	6.777962241659926	6.781856062517698	6.795035211429097	6.797694481765232	6.743084584863674	6.786781014144321	6.794696665188517	6.788317129943875	6.747863586546765	6.788138910021655	6.733909355598183	6.8096635040560844	6.785386757905162	6.753332438391633	6.77337049220394	6.790333201948518	6.779023527951751	6.780848184708227	6.776935210010192
8.618503484981769	8.68038569040055	8.622511509868543	8.636886679634452	8.6230328018363	8.62973315495186	8.63114757975469	8.641617291603044	8.630366795838338	8.66744714993896	8.635118323225017	8.640774954581051	8.628419711401001	8.629364646942891	8.645766636864229	8.688957200372165	8.626657748240925	8.59148246096283	8.66908559607784	8.616416212860335	8.633687147901915	8.65174463704367	8.625580002989885	8.627459690882668	8.656880262888578	8.61088293787795	8.651429333280594	8.644399579200092	8.605785219207256	8.627943512131042
6.47826783731031	6.393030660851698	6.483152380480186	6.500657060239161	6.440436429305661	6.482497305544385	6.493765198885752	6.444307924708802	6.451580759697882	6.504853707249585	6.4922379045683565	6.462781805843532	6.4722419461161165	6.479704249180273	6.455263786085954	6.454472322094063	6.529781165728467	6.436917714508454	6.467819436092677	6.466299345188791	6.49672928540824	6.34025093184352	6.447364402531587	6.443384550577545	6.397147064587548	6.474438203198558	6.496995119539652	6.492581987875068	6.471088001762068	6.452787135964338
7.216974976564716	7.194901575480512	7.226185812008606	7.2012016233391085	7.224822519883137	7.233693182224432	7.220708431689983	7.237479412955555	7.232113818413459	7.209515200512217	7.2231040709108925	7.2220336548692785	7.230129462154904	7.1879438808289295	7.222858635450274	7.217993293778514	7.233926876039806	7.205747545839914	7.230582705617636	7.231415621012217	7.225029826194103	7.231662743959148	7.240190435634675	7.194201560830423	7.234733898166686	7.217144305352888	7.237082348320431	7.239608471574557	7.224642532707395	7.214129628348728
6.026781176692231	6.006722109626148	6.062977732373039	6.045615454251844	6.053492535859476	6.0269869660123785	6.035979998222071	6.038915769109472	6.04309855835582	6.006874523841551	6.032103434614557	6.039856116547385	6.032906258115137	6.039873544053088	6.041553859397217	6.027301736137913	6.056263097406774	6.021379358620863	6.007838088566905	6.030931722864447	6.051026978267912	6.010611783789674	6.034211137375706	6.029792532059244	6.048339231823477	6.031612111971948	6.04165482361917	6.043588555319193	6.033916546740444	6.039442640676641
7.31984966732969	7.2912742948325535	7.313841458652045	7.372728870702605	7.299574165686611	7.330816346561733	7.294394349103447	7.281757297085418	7.285110747903713	7.265832216727298	7.332646041268013	7.259855860271802	7.299151851764606	7.273155547511963	7.288384926804621	7.2712463753643295	7.2966362086781	7.273927681767663	7.247766386729075	7.289466006965296	7.2946893043761	7.264842505842508	7.302669623399094	7.275046139580991	7.293343654294029	7.259962051658406	7.310574484115042	7.297546612290486	7.314134865249056	7.304273801231743
7.087969610111449	7.083931102933586	7.112466372132428	7.074719256505006	7.07267328014637	7.090595482629466	7.099503880965003	7.104977313122657	7.108053021476562	7.078383085987524	7.092819771203768	7.104710343268421	7.092804665142159	7.082045305493675	7.107992308959538	7.040747054788639	7.10895356671554	7.122913019603793	7.114521150087096	7.08677990793566	7.06982354521586	7.036052201453544	7.125058080386317	7.103389862096688	7.0394881223601935	7.099682259567055	7.092909910031091	7.1049745023394015	7.085442613309181	7.097500897054432
8.637447403839689	8.638164247238896	8.665261002027801	8.652161099855403	8.636132392316277	8.692669073534214	8.644893068927388	8.68244592056307	8.687092991059869	8.674898862337262	8.65471487477607	8.647778572022347	8.671641035027617	8.647670897397738	8.643830271250465	8.688932102624406	8.622387020153221	8.677871074300892	8.633846140474947	8.661031463772515	8.689305930550073	8.606991052130109	8.660670700744006	8.652384218161215	8.6822645157159	8.659429687596583	8.67217305868939	8.66780449183939	8.675128485296796	8.678026305113713
8.429871277393811	8.421687390407861	8.438672461138722	8.443413705339285	8.46579864357209	8.435119763772663	8.38795729241805	8.426083544766716	8.443438518676619	8.413104482756747	8.418692540923855	8.456069567608223	8.443812895402605	8.428199908575312	8.400794478055044	8.457931479161216	8.419544301652419	8.448547001011578	8.454362156394277	8.437144089340865	8.466704904892888	8.380508227716264	8.45167740780127	8.401596595570263	8.439240598837438	8.428634852676542	8.453707589878974	8.462369149756508	8.481931957914536	8.416444574167135
8.719718659787217	8.695713454549342	8.723417723032094	8.674141826117229	8.68801736720346	8.724668598056146	8.70443770297518	8.68177704726783	8.72928802325077	8.699936349783755	8.713012040614087	8.712172139926807	8.700895918642255	8.70468057444787	8.732732008006057	8.689433171545359	8.702848454693957	8.71328567929549	8.728353211649015	8.716944181642791	8.722109846115773	8.69186550532174	8.729645286820249	8.660120532629154	8.657869263293993	8.708795118900508	8.705736937126549	8.708219708739927	8.726923975591589	8.696488901232708
7.015634534308454	7.027967561867346	7.033525228759052	7.042139240356336	7.041208507970637	7.040847299769377	7.061464024961878	6.987883028690211	7.035341005155519	7.020470077239578	7.028119982693696	7.03350747831032	7.007296512208347	7.041103619002004	7.006320209542345	7.028181635070958	7.019909721131384	6.999513567089176	6.967793302741207	7.023914536341788	7.029431945744426	7.024104379781847	7.042345333006916	7.062673599642687	7.017352931059279	7.019847015745982	7.01130046127768	7.028722151859505	7.0324370979446025	7.01017309491013
7.064409702069386	7.098350826032909	7.065524819378402	7.159582960442674	7.077429329933043	7.086177951118454	7.102669774502648	7.075346554565922	7.09446959771332	7.084693436364758	7.076324447914328	7.079835656693085	7.074848471682511	7.08056741541177	7.079205813636385	7.128424957880421	7.112658288775215	7.040112267396078	7.105406311520228	7.101035095418427	7.121025726160913	7.104339713939022	7.091293616178822	7.05279622720071	7.126273647805622	7.097759774345449	7.078239358453757	7.102967866865392	7.148270596919271	7.097273661041169
6.903939507984398	6.9298296561390975	6.890368991277965	6.911699741121271	6.916792329713324	6.899098956905529	6.910145743257289	6.907357865068847	6.897245246622139	6.892228679801895	6.893716090478181	6.8900938814607535	6.897934270875573	6.89726780768704	6.931603259179722	6.897421731201437	6.904540866896584	6.89066464757551	6.9016374542557815	6.873535661649758	6.899665412170763	6.893872362808389	6.887451948713232	6.924469483477068	6.903339716210675	6.880684914877744	6.924989067042369	6.896648109274257	6.90916695258551	6.869326512567241
7.322760020656297	7.268075361424215	7.336312772294371	7.276665479348405	7.340771792180689	7.28499678475988	7.330355262695358	7.305465460817489	7.302541385792405	7.290771747387738	7.3107220514144675	7.301335765387119	7.31975516458016	7.289269397401433	7.261778374318107	7.309278759373397	7.312532642898933	7.362404406038415	7.288839414555647	7.292349826395179	7.309051042626003	7.301072757626449	7.309762243985366	7.354064584213426	7.286441303521558	7.281718686619658	7.322455156550713	7.31526352523612	7.297882260530934	7.333245454586764
7.359738699750775	7.398092796138601	7.3515144163630355	7.266285623385273	7.3620074803917	7.364667777431226	7.379608136649681	7.362714119408602	7.344772128760147	7.3201887684638995	7.340864472424968	7.353454276612075	7.357082602707036	7.339875213243817	7.320422809708958	7.384938642771418	7.337747727637083	7.290617091818479	7.404658374348156	7.362330839150773	7.287277510427772	7.392897349237114	7.340974094508352	7.385650944457219	7.390268949490441	7.315282928182831	7.459181394053974	7.346704572455622	7.378609702863405	7.328111560584971
6.533744175041881	6.632023213305062	6.532093959997001	6.564661899559717	6.561774670094859	6.568712613250524	6.565156173454378	6.60708747804563	6.5369514988028135	6.618838573652855	6.554534286994023	6.531181011142316	6.54667686339015	6.545135683890501	6.55247049350196	6.595231221382043	6.564248633726642	6.59194410384574	6.583364927301005	6.555871145069744	6.544009568845511	6.623871397958749	6.5323328238148894	6.581421890405216	6.634487852619884	6.522909272976955	6.570467343237905	6.605574894659115	6.527331819915497	6.56778037038248
6.150013447427304	6.16300959795346	6.160586313483611	6.15138010140641	6.178329874776754	6.161530440747201	6.1562788122421	6.176639129917121	6.1626467067169655	6.137097475226678	6.180773327179656	6.153693263254256	6.163949044631422	6.151390626616463	6.190154211619795	6.15819935744109	6.170102583825059	6.158841784595008	6.136923771765283	6.152094386016596	6.159561366275463	6.143979130756899	6.144080007574613	6.148312235308146	6.162741555613408	6.180769086227121	6.146427502266185	6.176838342742706	6.1701468824966526	6.160569507196344
6.934514303055858	6.9343518467463365	6.9269601384099495	6.937438856216603	6.948451666610456	6.951772227220276	6.952132771985736	6.962977052036015	6.928163061973251	6.920818490719068	6.9204554831100245	6.933592956981867	6.955142603646252	6.920559052547848	6.943183016113815	6.935848640037022	6.932020734702547	6.920338517273114	6.934638559746878	6.944971201688389	6.948856209251771	6.956277778555323	6.978973481369086	6.9567814412430975	6.934486458656592	6.942867637439016	6.942487781833987	6.914804700209451	6.93410343590138	6.949836130232155
6.535290773643505	6.500246906751671	6.537634917423602	6.535145786383203	6.53875727663495	6.527862079711854	6.5255459508916935	6.529213802304812	6.539960363312344	6.525152026837191	6.514054035947997	6.492003852131333	6.528745939148161	6.533711184346376	6.553689880034765	6.5410223620371895	6.528950059538424	6.5463747600703295	6.533838355663605	6.541775400208596	6.516012389872964	6.50207669274389	6.522575206242783	6.546055255385804	6.530658655230955	6.52236050376827	6.484047543149468	6.524200977053939	6.529823897605261	6.527030031681379
7.874232866087043	7.886910912219922	7.894102954445709	7.901095578552819	7.882435727383358	7.886379934390762	7.88495272618524	7.879984555397481	7.892342454487816	7.904222024680162	7.891669740144996	7.893089765816212	7.90212219594102	7.880136271591353	7.909641801180916	7.891060409881309	7.885193493224044	7.892121965688036	7.886736349170669	7.905474150268041	7.898764370856829	7.872286532777072	7.8806646062826	7.891029514261187	7.903419095060276	7.891158697618409	7.885693769671329	7.904930811153567	7.892475632223543	7.893114839829642
6.973114150590702	6.9870921890001885	6.955444122998687	6.949459338659986	6.945584276491786	6.9650358768491865	6.97901496598082	6.986168297787059	6.943492007231518	6.961977615718301	6.981845808801682	6.995060322562384	6.9602036694979486	6.974354071674614	6.972210127886859	6.981997144294051	6.983537299800961	6.941033159991712	7.001392554327416	6.964355970116207	6.970594661045068	6.972701136918164	6.9586201428813945	6.989743010985727	6.981436033520972	6.974752442316804	6.992692264877402	7.009798987140718	6.95639597585699	6.964678358493888
7.501034520657775	7.526002612686503	7.510547029415354	7.561420187766742	7.456222359919094	7.494012739332273	7.507869278025	7.510191930155969	7.524874546455563	7.531673512600626	7.495802695237648	7.482604210555566	7.489588609525494	7.483277804868401	7.458772118928188	7.499632059609896	7.490866570291221	7.450589982617945	7.45494173025583	7.484025519824482	7.490759176329564	7.501279815413867	7.480257545563456	7.478446464404644	7.537545342512802	7.488083178277464	7.512137696083533	7.505514774009428	7.490670992769803	7.482992435523367
5.850700092132857	5.849355758768674	5.812237599586466	5.851658379687415	5.827752071469979	5.829048919220537	5.856039716986784	5.834994300360298	5.836414378866999	5.839482803860712	5.861901323565632	5.861864691683328	5.830671724729686	5.845782014979225	5.825866826212813	5.909711025021278	5.8563372810981935	5.857974630356401	5.833666642607864	5.843470379383698	5.825526576318605	5.830706900961525	5.852747044262464	5.811162346157336	5.862516338649029	5.801672877271861	5.860544737926364	5.864102886061783	5.805884209492526	5.8436724144086005
9.002900909235528	9.005912229019385	9.002518144043577	9.034534372798545	8.979989784955636	9.01343880800084	9.024791255848417	9.00979487700065	9.004229696896772	9.019107883834051	9.0059569249247	9.01684807938074	9.021125881755422	9.008155010217656	9.00509867780378	9.01006209370664	9.007798321883676	9.01282780838333	9.01898900010442	9.01949134227772	9.009459793007183	8.974853493808888	9.011168407437838	8.994148728775025	9.007844660245487	8.97250529607635	9.038485089334385	9.011323729462784	9.02780562050711	8.997381089267698
8.016363433150586	8.032927263112086	8.016532645204231	8.048602261688094	8.035410899095863	8.028731255960146	8.033380948009663	8.018850602027383	8.048260506107148	8.006335162139044	8.034535990551372	8.020219595860947	8.03001776789204	8.0375794131437	8.03401048649606	8.045618122197032	8.004259740502237	8.054817739237235	8.016543037282606	8.032035445123645	8.025020331742656	8.037410502740872	8.037629879298525	8.013494029710229	8.035560615597765	8.026831188343122	8.002974978404772	8.027102639080985	8.005755035537245	8.00425612432997
5.471186448412257	5.468998739973911	5.471979366505376	5.468547765938649	5.442643273326796	5.466699640547833	5.429641451088245	5.447963540163615	5.454029118881181	5.437942142208193	5.463821563809294	5.45187312931759	5.457067090228474	5.477057216381741	5.438664059689414	5.444461431523369	5.454530780764886	5.489378639296713	5.449324574137303	5.439450037851672	5.461636463354569	5.476607871729058	5.468861350816026	5.483783019668013	5.452628026269354	5.459301022864281	5.453991763204741	5.4542665209032055	5.458728342355764	5.452571583117921
6.830924348383182	6.767975828049713	6.806816579451097	6.816130150253222	6.766135880706205	6.80835557203779	6.785844343598258	6.810240825942874	6.789416686897329	6.79164361850629	6.798814321183063	6.810347323519098	6.813091141867285	6.804611346942446	6.770074739578379	6.792985813648398	6.793406681572019	6.761450669003874	6.80395312016227	6.793164047380961	6.81291227759207	6.784614607878808	6.824354002921187	6.774389307910616	6.80407173786476	6.810909383719278	6.812886023128033	6.81173054249548	6.795565351789379	6.817655020706996
7.418295195844378	7.415115767382075	7.392735840509732	7.412334942037812	7.41689581458942	7.416318283059033	7.411921057806261	7.435056736714522	7.426501674855257	7.422288001084303	7.408805848834389	7.365763127965291	7.40653547773783	7.401573798235403	7.4341101412370705	7.3833435181484734	7.383741108861873	7.384849943365394	7.377470407316836	7.404155662777508	7.415355663256927	7.389123419897227	7.398071261728294	7.418242053990972	7.385115472701557	7.3972444178694685	7.40006475124332	7.419877929345735	7.405507680123102	7.421428325376349
9.15609115222074	9.174133884559105	9.15506515363091	9.159813079493182	9.144818009027633	9.156365468865106	9.18154118351594	9.11392809937868	9.148639053547411	9.153453150586287	9.152736787506768	9.163766701180084	9.15410727611873	9.124990136298448	9.13419077590109	9.151188566008065	9.147485517350656	9.132983238892416	9.147980389619844	9.15172616606521	9.17520185807984	9.14939447508941	9.176692403463242	9.101253612245005	9.168848328462008	9.11496716985209	9.136091486414232	9.143077475457437	9.159886220729902	9.156514810946533
8.127734821096302	8.134443723509454	8.112974798347553	8.11382502868552	8.135203179692116	8.139098095566347	8.116660221021737	8.122596612720978	8.125026562178096	8.110955959890132	8.113893471714672	8.138610866122875	8.120960003519192	8.136406467529588	8.127163096124905	8.136802425780175	8.117271461259028	8.125044736229967	8.122050014457978	8.119739189685792	8.125265495669716	8.121022189370297	8.14002033450008	8.122434211649201	8.124047457385279	8.134647369553111	8.12222676838727	8.12343099995626	8.106009312337733	8.11823992152831
8.29925806174337	8.292863606067987	8.299594216260486	8.330830218381909	8.278423896543826	8.28842322908624	8.279625871438265	8.295539545815984	8.297452719954759	8.328794696664932	8.304295055314757	8.308805988994475	8.29174032064015	8.279302933400198	8.290016941603053	8.28590028450168	8.297693952593834	8.35620131361952	8.267886209520716	8.301423488229272	8.314990897962693	8.252559349456657	8.30361285645114	8.277423085862376	8.295317199388082	8.299712775411916	8.246951329967898	8.312330970131516	8.278827198582814	8.29247470672769
6.310649568813654	6.279094942330435	6.323672206837289	6.312252881885996	6.32022171250668	6.3120550797752735	6.299685366672264	6.303345479647127	6.29230933352999	6.311331447131145	6.3100787664972815	6.324959863602157	6.312614885193024	6.310015048989464	6.330016317715791	6.302958422635135	6.295541276377859	6.353721512939282	6.30262925002274	6.308902991665016	6.293288360809664	6.305830392803993	6.315304719674451	6.298225166665628	6.317143160831985	6.321928208602864	6.302289153906749	6.292895050045649	6.326339674945397	6.314901237129339
6.064002374740896	5.982881457681348	6.007113813095132	6.063992224938642	6.00116588263441	6.038451157816449	6.05055469759433	6.021524110133081	6.064989923446612	6.027521720906436	6.004300842565117	6.004244160894352	6.052819217651948	6.048219088252886	6.059142027807492	6.023666350853099	6.027080539693225	6.037240887148741	5.996395856555617	6.037437873148993	6.044824414318472	6.036402260945595	6.050747318013776	5.9756496837237005	6.019736607057888	6.042061042839353	6.064704429250068	5.98760553571262	6.047143702710336	6.036904499146889
6.553865155605452	6.520058431264505	6.521346501692228	6.541729507970561	6.524402928792615	6.530843377880296	6.519915347045349	6.515375042253228	6.5007104302818615	6.481679797142306	6.506206774947036	6.517268813370748	6.523104174195987	6.52632326500485	6.541605555272008	6.546744723044285	6.494830290244739	6.541016530148029	6.5101306047994525	6.497884378427149	6.503388657399133	6.500407673486103	6.520389760815468	6.498357218857618	6.529663725933252	6.532321130219147	6.511191840946998	6.553598586294131	6.530085947603378	6.530344849124042
8.73728812536801	8.743234737743613	8.73458669664548	8.677341591510945	8.68621157573163	8.703302603187298	8.7103902911527	8.757987786846265	8.676456503676166	8.688794307731964	8.714582824908375	8.647915959668115	8.726823105726142	8.73675445422594	8.7107133890639	8.780162783085697	8.718365307872189	8.752381048907552	8.690287600756495	8.68629628360125	8.702806995938973	8.733119685258824	8.706369579661652	8.743340192416342	8.786305857397416	8.735715111724558	8.672756631850014	8.706019927070082	8.722596406711833	8.687705166471883
6.892700724002253	6.884738002103821	6.910303776282517	6.880436038099139	6.884406334247039	6.890008800510482	6.9075786043025	6.884211039190777	6.897815428608053	6.819256095535787	6.882816478084603	6.917840996061827	6.89531330598897	6.88329315922422	6.862930707377889	6.874083740113277	6.867215875289961	6.887173442493869	6.888268973883475	6.886894969365434	6.876190844639737	6.90430018175912	6.907753858874652	6.83911354729339	6.893682784771559	6.881117298141513	6.903595445969783	6.866842066078921	6.8971655388263375	6.896060105165859
8.88010944081957	8.903622335394914	8.906471397289613	8.891452694387498	8.923727614711263	8.891733060404528	8.885316329567727	8.888327462330441	8.903751547900738	8.898606525451546	8.87707591199852	8.886865866556946	8.898319356793836	8.88297227374567	8.856957060099317	8.918490706218108	8.916041738777496	8.941224946600913	8.941382920335398	8.911097702581314	8.895623414985515	8.911208463096525	8.93209435194241	8.871834001662222	8.874803742445653	8.885326706402667	8.916455326804316	8.915393107404247	8.916666224979604	8.899344716465421
9.220749654251732	9.22593482099059	9.23075048227672	9.195019290049403	9.272529669888351	9.246139196099314	9.255701222244156	9.270467706374056	9.226175942737408	9.232711913709128	9.203959304902058	9.2342832604336	9.22438866202117	9.232504421352743	9.198996960630785	9.235925195358424	9.232056142221182	9.149083628263076	9.224896839297308	9.246534722349706	9.20043444392658	9.222468109359784	9.22765054360988	9.244514711733045	9.19466084961266	9.241653880508553	9.2158952579648	9.214333498579467	9.191285467290378	9.197850823398303
6.484333537108659	6.481643080796281	6.511686534151687	6.559167637296852	6.490398624563508	6.545655347732486	6.480223410027562	6.526929363978788	6.497871068700891	6.531116023693248	6.510759538033864	6.499334599231798	6.492306357600537	6.490183276383809	6.515816248688767	6.577125768860519	6.528322588776479	6.457488731510525	6.480291143237495	6.499592398318652	6.524631503132299	6.50781958734313	6.503765205440154	6.505746900638313	6.570630011867094	6.501614931744215	6.547945240500698	6.514830561598062	6.488479856329458	6.483045308193896
7.171912655576104	7.134380278699941	7.167399796749925	7.226102081051313	7.1644823128133215	7.213914866757477	7.207951293271098	7.218122174698735	7.182573591360145	7.188797322259831	7.1657276599103366	7.198003340136939	7.17300459216923	7.180024272195586	7.159307006897789	7.1604967267337685	7.164067816256882	7.172608897576309	7.133632588224965	7.162519013363405	7.170145246739179	7.167375191946319	7.172168105418844	7.1386930888685205	7.188334259650487	7.173013044761704	7.18971879367346	7.240284904295344	7.177293482834609	7.154930799713678
6.809406462605483	6.779859272295911	6.814233621556326	6.788167484629263	6.816520102059432	6.811861515888102	6.806708073447849	6.827283163805372	6.797939635568097	6.810337729853071	6.813973998227353	6.803891557754477	6.805911589455922	6.79555640988565	6.820093660107062	6.805721474487528	6.82099915588247	6.770790965717656	6.800040648955135	6.796072625811372	6.819825530985235	6.804962162348716	6.819358190511367	6.7920999855426505	6.796111511225017	6.813408153439887	6.818137097780247	6.809392504432611	6.799411246608994	6.807666519494709
6.671035587457783	6.601027535385187	6.692858631833729	6.685597996501666	6.702116634973288	6.677963531120334	6.661805444665364	6.660335842299499	6.676482267336607	6.727978635238824	6.669533085903123	6.643595707672459	6.674396457585727	6.6712625816762925	6.706307016584139	6.647801155534235	6.698850704359893	6.694922012237997	6.621322470007672	6.691565145366074	6.7180720362723285	6.644234865720475	6.692764202668982	6.6851909591175165	6.590863131761187	6.698640747140379	6.699547365636443	6.637267912595316	6.670806460131551	6.712360665614503
6.808180390763387	6.83003620328984	6.806654027395082	6.81542933955703	6.801568513825988	6.792209207368208	6.814320035533829	6.808851983648718	6.816576247179404	6.8215001056982985	6.7784347991389255	6.796481944657174	6.797271551570499	6.800341799911391	6.792552693919594	6.800720312857493	6.790143708789298	6.812977854989641	6.8156594469700185	6.790217662254651	6.792829176783928	6.863798871025421	6.8155867715941865	6.791302800731191	6.807590346511992	6.790485588624401	6.792836437303564	6.796818540519221	6.797979020027278	6.799280425994825
6.416952165190563	6.442426356565872	6.406326590182395	6.388916387597964	6.44422599929009	6.429643168590003	6.422329975103058	6.425652395299478	6.431500825914562	6.4345267336802285	6.417346675792415	6.417286331649136	6.410683486173724	6.417841541266302	6.395860003584732	6.417227302427654	6.438936271508428	6.412882771855138	6.413905437906332	6.412915204171676	6.406607207856665	6.4346035452696	6.42946174788498	6.436016050455972	6.422248952495631	6.438031035228586	6.447530270515374	6.434974037966038	6.404363752472434	6.432398643430192
7.735517627458089	7.749557457264353	7.746517947797998	7.672140179244493	7.762081055804392	7.709582388053034	7.72589317055686	7.701304904770968	7.748048914629204	7.7775124463337315	7.739452205985293	7.786575690252764	7.733284010886452	7.752839735516592	7.720558074949402	7.815871966114889	7.67042812520781	7.754460686672246	7.740343502329433	7.734590378892801	7.737005988216686	7.782465595612368	7.749224637709352	7.721643399671335	7.726923455568666	7.701393747799901	7.767627743317995	7.767178309511888	7.720496609422734	7.741810563286468
5.789294277290588	5.771462240408326	5.7931926714146025	5.7909655636856	5.791652754960275	5.789239760015538	5.778481770209389	5.794809428741057	5.788607942607157	5.789195765290773	5.787164553928727	5.7728211827427725	5.766927599562093	5.8032198159564325	5.78444058029824	5.763646892298098	5.7694675055122335	5.806814252132522	5.772098017662096	5.778665593778032	5.791239813441189	5.768094587436351	5.813499557069713	5.804825430166834	5.814076657794911	5.782870083036754	5.781868446221342	5.804483838115647	5.77533590351371	5.787307543246301
7.18506775673959	7.198283723697538	7.1704628451007	7.214232026523065	7.1850122090169	7.199147704778165	7.186762661242085	7.143566072460656	7.159822344097582	7.158336569762672	7.171841290607091	7.160828631875145	7.2010826053625845	7.219100026519444	7.1911110430635645	7.208025576645628	7.206683525676523	7.180610027403251	7.223280481267998	7.1779004707600444	7.174401725303556	7.185571452901711	7.166106680140109	7.146417063302201	7.206646197214724	7.188237735129625	7.159299215644694	7.176942832867227	7.200953628901815	7.150343576224064
8.303813614320209	8.313132117431048	8.319362957817441	8.325093861750757	8.331871991203917	8.302925089267285	8.304721899285878	8.328229472556634	8.308058060127498	8.336799655831902	8.297505823502823	8.32547158374883	8.308102030396896	8.306036494507335	8.300884142483156	8.299374944024882	8.312518632296436	8.362690699240483	8.319555771014157	8.31427754012243	8.329999635775746	8.322263996961883	8.305155229363015	8.335702124502237	8.362546977515812	8.319911113565857	8.28849269533088	8.331868352098612	8.320759271727535	8.309312775885887
5.176409432987366	5.143861792786038	5.160557671592115	5.179113078820568	5.120986341506312	5.168549859476001	5.146818363222296	5.139323178455519	5.173981801764257	5.163802368231296	5.161019748534586	5.183725322794533	5.160749894494299	5.174535344490868	5.146378123647473	5.106854035622122	5.197126502637701	5.1144550128115815	5.110497534463387	5.107958281455402	5.157225759032141	5.156230439552345	5.184927509538267	5.09911198632696	5.147833653232632	5.139141589885979	5.1704570669244445	5.140217620824818	5.182855223747634	5.165377651235753
8.81008354429664	8.807372766279759	8.798992995169474	8.77595844849714	8.77871001790907	8.809841975339872	8.812651625673801	8.813724585117363	8.791256617426267	8.79178939608164	8.807402631897675	8.79599564160022	8.799972376779168	8.784043038030328	8.810268428249797	8.807144517091137	8.794486179743592	8.801789384815393	8.755165803500923	8.798156376836806	8.814358739218138	8.793208353703399	8.814423687025641	8.770783757174303	8.807787977240714	8.79730715114285	8.804846715134177	8.798694904343222	8.790218156758613	8.791342408790843
7.4074930073854865	7.400133888037248	7.404088099899263	7.411749983716066	7.412071625641218	7.410930313207405	7.412785398364045	7.411526395563953	7.411543408919038	7.422483612033441	7.410609073341323	7.375137853425922	7.405094808372912	7.402918301631325	7.430783867622461	7.415763593195571	7.423220887509066	7.412518612592976	7.403964725184509	7.412471575473918	7.3973577800935475	7.430823278559901	7.417674253755951	7.393583378044794	7.42073864147458	7.415153451712276	7.387207362589923	7.404516446290972	7.397447988057764	7.415397130625792
7.669433809189176	7.585368058678317	7.652402724809252	7.653912561392784	7.680895967162451	7.628081952607612	7.640318279204552	7.621357936666351	7.646144016479954	7.626934488879834	7.641958042139338	7.640332324998464	7.663500616998965	7.626993182349566	7.623165309196073	7.63289481740464	7.680442322518173	7.623991156507703	7.619189451886567	7.669695489716431	7.617307584298373	7.617550936610566	7.636423629769013	7.676137546633766	7.628472071159129	7.607198185181677	7.625534147321018	7.641523553069562	7.61789548275546	7.663847177745287
7.473615614021591	7.45082814349179	7.466055845984026	7.43588788168755	7.477328244295821	7.478450556670721	7.477385882411525	7.487119533393518	7.487179157356562	7.443388298988059	7.478742791229585	7.462825878086786	7.477750822185882	7.463317068386535	7.462587910666773	7.443194889092426	7.471407764062622	7.469268228763124	7.452337692387958	7.473476651421211	7.460224969203035	7.438967999608185	7.4639188307311475	7.500783508100677	7.448638694338951	7.467087929959827	7.468866305168641	7.461659886613808	7.471248421577859	7.464714147412191
8.93268928633073	8.958627416804479	8.937589278102077	8.923284622792604	8.917557726400364	8.946340751636908	8.929900397910327	8.91928253440223	8.952418076143534	8.931301069565391	8.928433849703545	8.950937878532812	8.943397591328493	8.929620478656132	8.918507402563698	8.912779765392125	8.910798598051834	8.942447523327218	8.970310145586245	8.921419012453903	8.91902765580657	8.892716670576306	8.942838159981196	8.951140404208692	8.917140505109472	8.960325255354377	8.905615939493359	8.943956503704982	8.933462493632522	8.930427316511791
8.27890178489604	8.283927151432591	8.283877441957307	8.267155337643462	8.278504713743235	8.28250223539813	8.283444310153047	8.27641603476177	8.277602062981035	8.295115182056996	8.277425999362748	8.284519484947452	8.281905227344463	8.275994924751172	8.287005059678588	8.283754316509807	8.276664424721295	8.279950773999984	8.309067647873363	8.276102529244048	8.276932917793165	8.289012539726754	8.28712568310135	8.272480344431115	8.280109533663136	8.287646028849089	8.282335608184841	8.289719334214396	8.261577725413744	8.281922007432984
6.569831391810371	6.544739486845923	6.551809506670935	6.534574667851348	6.484481046557178	6.5633391299339525	6.530831430543449	6.57275584556772	6.539563767103567	6.544361805962977	6.5435580772122135	6.535077647572049	6.524092939488099	6.541263165435819	6.548236526976713	6.533447739183179	6.566818751666828	6.501894961242408	6.568968283656092	6.552036685957416	6.522800744075828	6.518483721321253	6.541991552994526	6.5633868033052405	6.579453735091242	6.5771815014894734	6.50591199717795	6.553465487645143	6.540159631305098	6.531976165507579
7.575134796159974	7.614184535387753	7.58514721914542	7.63547788855375	7.600140943504043	7.60474555257338	7.586026833495277	7.587478907275413	7.588161113258352	7.610899652053583	7.583728949613539	7.617229550036294	7.581561800255026	7.594243279667519	7.582300054113933	7.61132848101723	7.580684189428332	7.612325063133897	7.570307896169298	7.624981456048267	7.579788360130427	7.575883988386033	7.601888731579685	7.580079896989869	7.593070412812809	7.601835426317796	7.567775439520277	7.559532367724835	7.572093734859478	7.583487829893323
6.748492945866457	6.763231010262013	6.749439229267162	6.76840382747978	6.786301998076921	6.756266727408677	6.744038795916916	6.760139249696392	6.756019806070936	6.739749621871594	6.778778986754289	6.763512734953023	6.771637040844339	6.772935940480384	6.759937129303144	6.749966001977065	6.754083510203852	6.78528633344715	6.758318845505326	6.752549912156586	6.78655556374937	6.761267874146874	6.76943648590055	6.746097794335751	6.738815004594032	6.762921029405087	6.783683126328667	6.761231033762757	6.784962690382868	6.7451730139721695
7.320781197434345	7.342383179510764	7.350425052879102	7.318661397793785	7.286899383105199	7.3408423449923745	7.316548075872424	7.308796109314249	7.327017122048354	7.324897321380727	7.323597389233873	7.30193385586346	7.308337111256911	7.280791782704662	7.348493727776104	7.349415848811517	7.285113245918628	7.386526361899127	7.268013286317784	7.329576157775826	7.354850720694016	7.278450030805554	7.346494206824984	7.268889641081352	7.384034723088291	7.303142761258003	7.358696027413167	7.314781960237201	7.342822607534788	7.339610933523171
8.235309255929906	8.268436705992716	8.223381696791218	8.264870889925012	8.271600425301493	8.27569042033592	8.267137757247411	8.220865859306226	8.255157369948302	8.241166801990053	8.261813582925148	8.271512834451958	8.234066902786832	8.22928755341622	8.260414520285993	8.295756817455246	8.214253156730015	8.193995151334299	8.248466346602191	8.255660180593226	8.255577408805186	8.290761102942565	8.276702389070085	8.210641249957813	8.260950301396154	8.228552739830896	8.252024199854665	8.248714690706214	8.250521980911632	8.24436579375506
7.700876849240869	7.654974691140727	7.674173377314355	7.67445896215465	7.676039272563692	7.66806707800573	7.6661905358332	7.666555096727512	7.695691157236728	7.634680895656888	7.646188247891873	7.649380820433747	7.7198384895994145	7.671165878340683	7.687373394575342	7.651331451346749	7.644219518185956	7.536321454318434	7.713427897360879	7.68732065937365	7.68135322822227	7.654003054008975	7.670283883402845	7.663829774100589	7.645193015097419	7.709784553838115	7.678361481056886	7.666548175300833	7.690852730495883	7.6916186647192495
7.626882929762395	7.644055748518245	7.632390305210952	7.642333372373902	7.639838155173715	7.630017957457371	7.626516444434349	7.630367125810672	7.629344673298241	7.62773360321765	7.629763893355642	7.616455795925495	7.633452123548825	7.640970024129044	7.643161284997731	7.641373491638625	7.620683033155791	7.665081082463343	7.652083622595241	7.622450045507473	7.638823914359475	7.616665237149376	7.637071975170896	7.651137494288247	7.636336707623396	7.606272901356685	7.62367286209297	7.647731787785292	7.633091887343206	7.633722154323169
6.18877608827373	6.185360620773254	6.161753874160467	6.236486246935859	6.151956223526005	6.134746617295219	6.194426444901593	6.215593953719337	6.190066935403631	6.164975284842103	6.17770641441032	6.204763628122292	6.177893010652649	6.175760787146881	6.174508584116807	6.18814336778002	6.150104979984567	6.193841005955557	6.206784471243462	6.182972517981312	6.186468623188584	6.179671212973311	6.208207224911215	6.177664313387889	6.17663275453129	6.206379906624707	6.240594102103851	6.160233874305132	6.183762118652423	6.250632731271443
6.258044644326374	6.275258760647967	6.259150992711302	6.140570675974147	6.197469064464244	6.18542418863017	6.186648416245631	6.272136946214437	6.198963417917646	6.316234565221147	6.2276888236718895	6.152219544935695	6.268646064793016	6.101273055694193	6.324402280168745	6.2383524192363815	6.17927570656917	6.206585633924622	6.255624407534453	6.218208698581158	6.218382222356962	6.223271280945283	6.281717345511485	6.129848471062241	6.229117137790432	6.246827078688995	6.308510444246526	6.220598498472577	6.2610832882268985	6.325703659253586
8.090938668998334	8.100796138172598	8.094482891642587	8.068615920452956	8.101372915012531	8.102881429168601	8.065389715096627	8.072554149651694	8.070541590164423	8.09278791220439	8.091278662670158	8.097551048771885	8.091932612005472	8.097436360247233	8.082458575010536	8.07843354335828	8.11305041502913	7.994831476386698	8.070458292170239	8.08579775868738	8.096176824359743	8.070475922303645	8.095459051143965	8.084241364708285	8.08663162194379	8.085005695926258	8.131475153173072	8.08781104499329	8.091087254353049	8.063738267366507
7.905899849554519	7.854026640680046	7.85746578549228	7.946536003494651	7.844979291897216	7.888739295654588	7.910481743771346	7.83418432127163	7.901232740059108	7.8348483112889875	7.879324243656036	7.842339635397028	7.86913584038134	7.869181656895539	7.836368237103491	7.850831894013959	7.873893664491209	7.813971713456441	7.898489040107317	7.856277087831104	7.848778188125988	7.837651799904337	7.8896499261626065	7.84234445772447	7.877838860315226	7.861251599985649	7.86793639777671	7.8970547703335265	7.824123669050572	7.85086917215687
6.656297125356844	6.6367635224704165	6.629135260740241	6.666668934703841	6.627061931920295	6.645693355990935	6.66922179012177	6.657693636323082	6.6607710707458825	6.633549303011393	6.628770759146761	6.649272496269731	6.650470399615372	6.628421900686453	6.612043573611143	6.603129641809624	6.656129206505739	6.638812052798968	6.648055189487083	6.652028329048625	6.61871519317129	6.652020089523695	6.666925961168255	6.63903869743382	6.613982105696302	6.630620794413704	6.641602565278833	6.65153462852258	6.6208506741773645	6.640146363278719
7.379963900379627	7.4087114849424305	7.381379600809125	7.436581565575472	7.375505135508948	7.386455175691369	7.42550822882496	7.400541574898355	7.389497601801298	7.403409799953011	7.402320134113241	7.418878554776194	7.38779999445998	7.364563225421146	7.3733787404678495	7.374935830540277	7.402082779644438	7.387012433158018	7.388622079340023	7.390821243895512	7.387193236506291	7.382852987605481	7.414478770915801	7.373968938663572	7.415700259333175	7.413513540643321	7.395395625879436	7.376893346038751	7.38027484521482	7.390750748144337
7.364459183022577	7.409835763989164	7.369662341669028	7.425806025715492	7.343817345960559	7.405972667906562	7.426656534015505	7.389140934762413	7.39035571397357	7.358725388761278	7.403526222695497	7.388280821619073	7.379444431635143	7.359554079751153	7.397035579788302	7.374750761420351	7.410858056859077	7.340304928773159	7.396073742959815	7.4195971473403395	7.392096578752537	7.42769901191924	7.4007633957737085	7.401352597451559	7.37946774345852	7.359459188996433	7.367172922938154	7.422383774954329	7.345843319038543	7.408387499235038
8.748370246938974	8.795854264578141	8.754099522937478	8.747002037392022	8.768268865756507	8.761071631526896	8.735465751050686	8.735064095771907	8.775425040658375	8.764438994187872	8.74675504227815	8.750698844399068	8.763616274632007	8.773502369282616	8.76315206738444	8.76435022832034	8.756408417936202	8.770831589811701	8.757392033026564	8.76647927607579	8.735989066882276	8.775416312735333	8.760533824144911	8.767237171240502	8.786207162664956	8.745718844620976	8.752903135415968	8.753388408137738	8.772817281465198	8.749799861181248
8.156831290747245	8.154836307108123	8.191736211845706	8.156409691826312	8.21164931910737	8.175033426613004	8.169456816187482	8.117981155520143	8.157078889348067	8.133492971756343	8.14894454401664	8.164826579032132	8.130041658437081	8.1471626943697	8.206974938086935	8.151366508609147	8.184484642213913	8.26182852748828	8.18405764125659	8.176259912946296	8.156630249658896	8.155735647598524	8.18547164993767	8.098997939611333	8.168280054204113	8.184459319086944	8.202978053222854	8.158068632895544	8.164588391342999	8.130377985478933
8.513347221018073	8.589243953234133	8.528141240369306	8.543552709267157	8.559438262950076	8.555521875075943	8.542294352444616	8.58363823331065	8.529223587888392	8.550875799414676	8.542069330636492	8.53827947514787	8.52588133903413	8.552389205081429	8.540823235405346	8.584983322437825	8.549950324432135	8.549074343176807	8.53383814660926	8.529550655582955	8.57161433453636	8.571144775375014	8.567539935660927	8.540775549878859	8.560539042153849	8.529717733002698	8.57216069042222	8.530773977433391	8.560645126376375	8.548522691818576
6.251597527776195	6.252783408407935	6.239723466291524	6.226389467318866	6.245589865613445	6.236203285381686	6.252163303693584	6.253565071173052	6.284654587587586	6.250659613241646	6.260611495669711	6.251045790235349	6.244324262988037	6.239488198748336	6.290711746667061	6.2671220497148665	6.233141839528617	6.228677738843247	6.261050233403819	6.237596803167485	6.251033047645033	6.255213359976144	6.273639615247717	6.193947491516555	6.2411052738260855	6.2393057297263	6.257620361772729	6.260910649371375	6.26659709537654	6.248453731665175
8.552882843494967	8.544721245798673	8.555479454076504	8.539565176080012	8.53511771460803	8.571811475346456	8.546595060596195	8.541221440963854	8.550449525322644	8.545073737616635	8.539753232952377	8.56287881554847	8.561890229125673	8.54103329880039	8.563457869321228	8.558890867220873	8.55066770747177	8.568098657462354	8.53725979731001	8.558245646819348	8.56389756709227	8.538305082574338	8.551031203800576	8.568864703265907	8.498266231701594	8.536844237889813	8.606063449538807	8.560720154300565	8.545572256498726	8.529260298811836
10.083055631349664	10.065405533596476	10.05156607700818	10.090614217656976	10.061606237377797	10.077389640201822	10.086274958923282	10.079115060087	10.077777057176544	10.047036437943552	10.074662829214196	10.077003997647791	10.084019988672178	10.078390445118224	10.094926064791338	10.10587975653741	10.091674189543896	10.087272230391491	10.037389605946558	10.085026196935493	10.068915212146964	10.061040202717786	10.056166023079552	10.07538552792128	10.076607763434785	10.052977240920802	10.073772511972043	10.059548223345056	10.093333514807409	10.051656872986404
5.899522439594202	5.8738162273219245	5.892847544051108	5.893927458506843	5.837661985164951	5.886081910459929	5.8810529915164445	5.865748500937492	5.8934608325191045	5.901000609893883	5.895277747472044	5.893800674748073	5.890243789000447	5.8950412406137005	5.855305381527436	5.859115488580118	5.924289746449267	5.815410603031426	5.854807683287789	5.856106481196852	5.883524087131904	5.889299525398726	5.892429062827982	5.846698354362314	5.8784831810394005	5.843759323220288	5.882871998897932	5.8995112468037085	5.911231936577855	5.888305874092506
8.96976643776669	8.943600655330773	8.97793595568513	8.97635045427709	8.986919553368322	8.988190971980625	8.969384084271962	8.970393534248947	9.009068921973594	8.987249941536463	9.006945488484716	8.98830088707369	8.990359822843867	8.978150161580869	8.949619356654619	8.998731377772623	8.978383548058236	9.003211733509673	8.986701564531177	8.99279164884088	8.98857961344735	8.97689027678589	8.982487865444256	8.978164826522926	8.969435727350085	8.974604301772526	9.003682126919493	8.974415053821154	8.99694738815013	8.972037413675102
7.244899589765957	7.1808411441310485	7.226652825752926	7.216717538257218	7.245157258748824	7.247280625321943	7.23826526278833	7.2197260084922465	7.222763154527439	7.248299269915386	7.216402609508925	7.208793940767041	7.234007632102029	7.211479533446218	7.184922310174619	7.212136047236916	7.208670972852353	7.231970241105122	7.210974856355517	7.249575815444564	7.231704870989824	7.1665833328618005	7.239401439754392	7.229813608610589	7.199983548245687	7.255435835449403	7.246803655396915	7.251245845034158	7.223402892508154	7.251428100252785
8.339896178508905	8.337178693357044	8.3328366484091	8.378210899906263	8.336592105157068	8.34148124385378	8.290878960403944	8.319217842604338	8.342369738650493	8.307361708091316	8.34099205867379	8.327745948977734	8.340717146368725	8.283872610091283	8.32780724646763	8.339466218421054	8.32971881108914	8.410624879318974	8.374452875706202	8.34590141097273	8.332740324229317	8.24967103912695	8.331867283363072	8.284699863182206	8.301335148056042	8.373127317345196	8.331938643505703	8.325273157716914	8.34948218619045	8.36642771938518
8.544965399316714	8.553274767612676	8.512873410175118	8.524279021687933	8.54588617602317	8.54355862789983	8.525466015153208	8.54359479386921	8.56125509744767	8.546033720884864	8.53547990961023	8.527815738129775	8.571791979227495	8.543116380914716	8.548586637196946	8.586524434525632	8.501114734693354	8.506021240976457	8.577890885811359	8.54254363212414	8.509257950797721	8.53325016721107	8.538138095120578	8.5760880065643	8.527345176445513	8.5353016396484	8.556312699366407	8.556644744106789	8.558445664485216	8.524425683891662
6.994096315168544	6.981955810557799	6.953582833562289	6.974716124597498	6.99271651119096	6.989206472998878	6.954431664151298	6.978061547857786	6.971807802896661	6.971084391072667	6.967965129894705	6.9591199923177385	6.970558426376252	6.972946948968757	6.949062320791403	6.972363251074349	6.964237414798372	6.919940249193663	6.95659348387634	6.946192980259277	6.972618491394002	6.96809184806839	6.98123276567547	6.977368063581542	6.971628896202513	6.967904410658958	6.979238234733117	6.969045442666798	6.966423413079488	6.959735820393274
6.256266880156096	6.234752315211963	6.23574935603674	6.223283252884298	6.253380339038396	6.226108370930612	6.26822631625283	6.272435802523957	6.256623289698451	6.270508093819661	6.243665057877076	6.242299707099681	6.229475586468371	6.246948541167281	6.30934635792263	6.208082642445574	6.217414818808978	6.262056355256855	6.2418543442758345	6.251334471983118	6.252533544116034	6.210472231479323	6.26724290367238	6.217166184637177	6.245969295668213	6.27494898657435	6.254435981319182	6.28381407896671	6.232073192600516	6.208379751167873
6.716281331732792	6.794660041626055	6.7410132859008725	6.7023637722399245	6.719297580703287	6.725194192876724	6.720267134918595	6.6863886549180185	6.705463523067869	6.658303282676407	6.753990235568022	6.701748392249481	6.746562557843536	6.709661549270027	6.708953128630314	6.719055096427229	6.715637418876437	6.743255549596984	6.693494068788749	6.680783874882056	6.724869269374407	6.732102036180637	6.713787098922596	6.694738825191153	6.7035610060459705	6.667911437736301	6.714898558479736	6.747836115944189	6.703795498095128	6.703082069699595
6.086643141446282	6.136269777973396	6.098588683763939	6.171127797282199	6.076277982315194	6.075868926419719	6.102201961766311	6.142384106271488	6.134049793391572	6.140466934835083	6.111714361100881	6.138110409301268	6.132484420265882	6.099803494817098	6.120836962975627	6.079278275650774	6.166313933926759	6.1184167951268105	6.138584359528377	6.127201935821842	6.11659200051368	6.150175388533128	6.111548626447137	6.116491420001089	6.092648481317142	6.109909693544805	6.092358953369057	6.137358786241776	6.127241198850071	6.152891202572518
9.105704957388362	9.1190433697421	9.097261349315277	9.055949007699663	9.11155727689576	9.11053454852505	9.108691091064744	9.106989505125462	9.084421472965865	9.079611287734645	9.091806676666351	9.094426570920026	9.10009903466604	9.099727903683608	9.089899310749065	9.115437925615897	9.097597508590315	9.107206690096714	9.100855448750586	9.080430059476557	9.08213168531481	9.103861190572822	9.089213227667567	9.07859551876253	9.119900070103943	9.101800197484302	9.105696052898736	9.071572323554722	9.102403615342926	9.079516748063613
9.105704957388362	9.1190433697421	9.097261349315277	9.055949007699663	9.11155727689576	9.11053454852505	9.108691091064744	9.106989505125462	9.084421472965865	9.079611287734645	9.091806676666351	9.094426570920026	9.10009903466604	9.099727903683608	9.089899310749065	9.115437925615897	9.097597508590315	9.107206690096714	9.100855448750586	9.080430059476557	9.08213168531481	9.103861190572822	9.089213227667567	9.07859551876253	9.119900070103943	9.101800197484302	9.105696052898736	9.071572323554722	9.102403615342926	9.079516748063613
7.809861470402687	7.871144588609856	7.829891116711273	7.797277577772321	7.802660682867556	7.822345553913108	7.82445245828586	7.8107562940729185	7.823536800359407	7.804221320211346	7.839587570528884	7.812666429562624	7.826704876974057	7.81465106033095	7.83082522702629	7.8672389986003	7.811853640119308	7.812144044850612	7.839290038895501	7.824698803163632	7.836471689552833	7.85910754591882	7.814119446348677	7.808374410500444	7.849569346085481	7.817433146517751	7.812177969820722	7.809557850762553	7.814039238830079	7.814249780913214
7.9428631489705666	7.911151030779821	7.93587251918624	8.002897877330282	7.929557856057503	7.966909169629416	7.938917283829877	7.931815367069628	7.962001622278501	7.938683342772193	7.950850948352043	7.921773330659834	7.935028847287107	7.935173207609801	7.972544095211658	7.888643065617018	7.952360046294986	7.983571567460974	7.906211709026766	7.937444924711253	7.95878107597908	7.875457698283745	7.933667377945069	7.923138193942852	7.887337698896962	7.933249889984942	7.947257196259287	7.949823837955036	7.974279379005066	7.941753578147098
7.361375471216306	7.328345738173316	7.374220075774795	7.391986750833932	7.40048161600501	7.380859929735799	7.370179338366134	7.356059991262377	7.38144351755512	7.355683650161908	7.371097913043236	7.354193037825697	7.392205112659196	7.368890650881435	7.366580541411185	7.369908435276072	7.3679433828037055	7.3725250390858434	7.364471380759505	7.354571621275116	7.376304290509299	7.337374354933082	7.398604580426227	7.350494038905169	7.352170832911762	7.390692506940264	7.363995235177498	7.367707471674636	7.363346123927168	7.376934374780913
7.595379379833639	7.654680797526962	7.608056829484362	7.638435613048847	7.597858532208395	7.602822200341272	7.628179075476812	7.591341833385867	7.586700801907159	7.602631182020208	7.580195298986075	7.597209643837614	7.598616261042544	7.5765160937793	7.599130732402262	7.609597292428294	7.60155570546914	7.606940343694074	7.581666691616758	7.587483842642432	7.574297809428129	7.599405761540431	7.586702699681185	7.608770120343009	7.624760152687941	7.592843676529667	7.60153117607331	7.602405459784083	7.6125886436162515	7.585801188377848
7.198675930967143	7.207319539843216	7.188069700123712	7.209912851348682	7.173908224958252	7.181323399849296	7.223175095248631	7.185990166547759	7.223423875033126	7.187977763300121	7.199082296704493	7.180444263649839	7.200884022244173	7.190331144092149	7.201023890453477	7.191505685863898	7.175177401124085	7.218410876166903	7.200581734001342	7.211269510906397	7.189480924551243	7.223383977319638	7.171128179831156	7.215976934175644	7.235808600043919	7.221418909040417	7.183509172035867	7.169368083357267	7.206214474612152	7.212623751929153
8.367344834396034	8.345215648193006	8.377375606009045	8.335259790554035	8.35071220718022	8.35162339419857	8.351469568544918	8.38316965261965	8.340849036280732	8.371258845133603	8.3702405557228	8.343097616083115	8.380647379763474	8.36742310475589	8.350647817672598	8.30530429443905	8.37087800096253	8.431849910957755	8.400216884973831	8.350214467930307	8.346930022091831	8.321802377532102	8.372656335222961	8.369969205574787	8.317685496319287	8.351161822350923	8.39043765120686	8.337877214400791	8.385136100245123	8.351798635888548
6.541030917041083	6.516862289544788	6.528420133133378	6.545862948013711	6.518974606753163	6.523608360579967	6.514816868602561	6.513595127085088	6.530267807851786	6.534919093384604	6.533318645409135	6.532763901152324	6.533009540238296	6.539629698834779	6.508030154365853	6.501493957370724	6.550211445340093	6.520730391958863	6.481114247313553	6.518712780458564	6.509405022643416	6.512079352309955	6.525195168217837	6.506426894487304	6.537242980599582	6.528886124101893	6.535686731785265	6.522970870866594	6.515055762365991	6.536652249789502
7.252371707273733	7.239445745758913	7.243510723159512	7.260240447840137	7.246893904206555	7.247191799229373	7.255294754443865	7.248157626292572	7.241467228478343	7.245701119180748	7.250466997143986	7.240726835425665	7.265796585611303	7.268896471611696	7.257887018260893	7.23801115672428	7.275776453655382	7.316709531582044	7.250419136267829	7.23812745113833	7.24023603165494	7.247551905940466	7.254538639755772	7.249486114483358	7.256187197090442	7.247928514365188	7.2538987064084495	7.248372095353063	7.263087393642166	7.25581732825207
6.482689891853068	6.509036264432755	6.498182595908891	6.464994039773153	6.487238009057744	6.52012319971352	6.524181668160014	6.492816295680025	6.507244668401151	6.530753550794905	6.471196728653752	6.517182462858042	6.487663976265952	6.556573821526703	6.501811750631641	6.508082057215932	6.530362322667134	6.479825503361163	6.528986482131522	6.485634545961823	6.493632540500062	6.5304771073390935	6.536828482547572	6.438821704129496	6.507498683237866	6.492458105427729	6.540292224482497	6.506897962083997	6.524050412781803	6.524268276375006
6.791687033744716	6.782893113385189	6.772055995056741	6.7647040407435535	6.749198786951077	6.794365369342895	6.760967714224045	6.753240262894651	6.784518067618182	6.805796992018654	6.768951626996981	6.770743594269609	6.79086799069158	6.782218494776871	6.78514183070424	6.771608344976871	6.781520238462816	6.749656314311169	6.771461607673269	6.753597901583914	6.791002149561523	6.779070302947362	6.78459766925991	6.74606877244848	6.763428741348725	6.750145123263603	6.796514410593679	6.777085195613977	6.780128932115904	6.754437276380568
6.754621877872965	6.759455749381568	6.742662056334608	6.670912734492615	6.726815637724542	6.74311512261364	6.738417824052585	6.735950111978583	6.736951156587983	6.727623474648488	6.720195014891417	6.7499561193273045	6.733727703037031	6.727404335013119	6.7448071711776505	6.729706338608732	6.736202889993516	6.751990607102493	6.707997262672689	6.733131597834112	6.7376029848485	6.726062003583414	6.740713696002759	6.731893257296143	6.725748418122809	6.721389315616883	6.731969599148394	6.7260526945658	6.739538542351765	6.741301633094287
6.678829741217275	6.67869359052422	6.69886438100564	6.712401497305429	6.676839407132361	6.654992992360888	6.71343494262268	6.715269846815792	6.680665639640902	6.692016375143019	6.671326592272584	6.714309264557544	6.692110650468528	6.67036066976091	6.69292789187836	6.689514125513537	6.683465462853199	6.690072300097524	6.682340942406637	6.65802477061786	6.687474540191958	6.712316147070371	6.678818412454104	6.679702131970587	6.718512247975248	6.717351911383827	6.652793030948226	6.718708521190472	6.6730370159058445	6.690555145158061
9.345221566985776	9.364427340523696	9.359770363970387	9.327058143733248	9.382591428444533	9.370371102911312	9.383765382512438	9.35907015390784	9.385513619193825	9.387085790841	9.344835765891382	9.383971192394643	9.36133419786305	9.371059984971174	9.37812490394883	9.363415439730035	9.355679423527944	9.308472932437311	9.361410173091018	9.38113368805482	9.376819501189384	9.361759729174466	9.342159090881363	9.349867758229786	9.36389772372712	9.36219490966464	9.406331308239311	9.392750625577696	9.368670101281236	9.361344583910054
8.201997725164118	8.191230170436462	8.201767273060776	8.247331689162843	8.178598926309446	8.20431492443593	8.211621251330792	8.20459744693123	8.210457802302999	8.180261318093569	8.198616937177547	8.221639633136178	8.210092439994796	8.199115650692425	8.199313375787428	8.197075939639014	8.209920805207812	8.211403724302032	8.211211919993671	8.20443434195807	8.199979125744765	8.167531822863511	8.2137424533914	8.227367157348096	8.183144467485645	8.197727156927321	8.209205288797136	8.209583027300138	8.225131617032442	8.21069744887516
7.45900042740776	7.505161621558909	7.438500250803703	7.420627413114942	7.447725181178029	7.479314785047826	7.47323158004869	7.473674965685175	7.437251383885115	7.464243526703624	7.485191383301288	7.464511476634883	7.455390599285064	7.435578462177017	7.444915358830043	7.470694162000854	7.455469277133012	7.430071758125628	7.493198939767722	7.452882352795933	7.471099425420033	7.477720880045157	7.451859185647901	7.450663141834018	7.4853516994259	7.444076676771632	7.50878082401376	7.459173170396347	7.474435199392283	7.441333351182611
7.516387138243278	7.467222659255781	7.5635686574640735	7.564132737171058	7.557372844395838	7.574318109457	7.568307769172916	7.557902941692639	7.567984237726237	7.59541032851068	7.528632614290442	7.559517514164982	7.554097618534072	7.50025943355372	7.500499708790008	7.42721992544576	7.536368993076172	7.536703828684141	7.478605971675406	7.5641734780090895	7.544634522368242	7.507199477616994	7.545290483928316	7.588956716081179	7.455264389142226	7.577504393934254	7.565328413598563	7.513644277632841	7.525148489829772	7.529283447912859
8.201272528667138	8.149720538227935	8.192051458659783	8.15461283793923	8.210939916990682	8.17781969673739	8.195725668939401	8.220719647878136	8.189084843786942	8.168904187048987	8.207738855612991	8.215847452777586	8.181558375474017	8.183126489370437	8.21060902840048	8.176818390104549	8.169792049246055	8.144696464895873	8.13635705676563	8.190491965758724	8.208430072289119	8.152522931661109	8.198839993079913	8.176895475513536	8.152494234321827	8.205468248512158	8.209414747054645	8.16733330800261	8.177631917953214	8.1889104984257
7.670744892732841	7.6703423186185935	7.665233057333942	7.698378450671298	7.646522221677971	7.647365770656517	7.671379089435016	7.647996078081707	7.65927004777402	7.67285687771209	7.640427607538522	7.666053224356945	7.665410535656342	7.669744397467867	7.650917086703053	7.649675283704093	7.649010191261899	7.680382840488679	7.650662115925868	7.657732700045844	7.659972684862585	7.649405723457723	7.635674219732946	7.655354286688362	7.667055622606394	7.647167306711652	7.65493791038771	7.694448142590295	7.661465298812479	7.644425109065078
5.995661631564357	5.990588720300787	5.977499098548454	5.988505965365011	5.968164173028479	5.974026935521385	5.946670054472775	5.988921860512499	5.979594810959687	5.982937350561411	5.986773893143993	5.961378477667839	5.982614625530621	5.973345705407965	5.963676759720796	5.980360684500834	5.975184171846536	6.0007929964820965	5.961665738307453	5.957747076697774	5.99302956336674	5.994471290414944	5.989463996859	5.944688092953318	5.969059348382101	5.995641904394012	5.993932463277732	5.968172886190937	5.987544201222852	5.981188490305382
8.14891991994405	8.17566561479251	8.171570687946463	8.164229742046235	8.162385846568112	8.157927728384696	8.167649253273357	8.154770945796718	8.147214335509817	8.141423936951771	8.143985304252642	8.168636387843785	8.189059273342652	8.157932195119177	8.143091815817057	8.167503288453709	8.157885867753025	8.172993910009646	8.191081032421586	8.17156401191937	8.195219595030354	8.206333583462953	8.16287332582768	8.126522244558126	8.145101206510018	8.161167296731309	8.167717942014281	8.152865993804333	8.178452510544176	8.185725324441442
7.003745302420757	6.967374691833453	6.984033926696173	7.004612302129485	6.963962438148247	6.973062761088764	6.96897073860321	6.983372336432502	6.968490994937649	6.9206197933618965	6.983125804834908	6.929095567111238	6.996973611147671	7.00986528030216	6.937204772231352	7.007752802901152	7.002427605937097	6.96150778797513	6.95543863577493	6.950761044398873	6.9816830979570215	7.008270088771867	6.965282328788314	6.9579425293445	7.014458208855027	6.94077453297251	7.001538073890282	7.020305141197762	6.965665373182008	6.971664022683429
7.507846153661241	7.498176630335183	7.47694427689228	7.473726004651339	7.468536536420959	7.489103475011667	7.508364852951338	7.4948387514685315	7.474336148139646	7.506930004126816	7.4781115892226016	7.495294743409353	7.489173244245297	7.498140751029358	7.477939186440642	7.522112967916232	7.47734374762261	7.499816023102189	7.472645289396838	7.491597988778646	7.490662419818741	7.48357315361235	7.504651190969145	7.472652528883732	7.485679598062083	7.470513848640809	7.47156063391512	7.450753724336608	7.487013112879011	7.4698909872263615
9.306942125984076	9.349281053821707	9.313547707241126	9.296510767698132	9.288546764783916	9.320029348265365	9.315357693419388	9.334529020735554	9.338940500430043	9.27701566155607	9.327499456197977	9.321304542566509	9.34302787951276	9.312126230953234	9.306848063489925	9.325942535554738	9.315349575827415	9.31547644354754	9.308939359839886	9.327076315995564	9.322594721893982	9.34324476633233	9.31723490118647	9.316739514002876	9.34349988053424	9.317736150975133	9.340934702552149	9.308768358175104	9.328192391112598	9.328130814822112
8.479982353546172	8.472999290701411	8.477846128737413	8.481238322810501	8.449754194427573	8.490273812111852	8.483455352591381	8.475334639923654	8.470480933519713	8.476117474854565	8.480619759815633	8.506268260612247	8.497566102034549	8.479226364510687	8.463094537597513	8.483858375212774	8.5092335159823	8.480788737919523	8.517044153191787	8.483996649228704	8.468521037265859	8.49624096532987	8.483993664075252	8.449974742508484	8.477087648613765	8.473252819575201	8.472356703007616	8.476894772628118	8.482497035173015	8.46669183909837
6.4356458096438285	6.3875267800956514	6.404015455244086	6.306838099374751	6.381165980918238	6.410444887478199	6.394887055232089	6.377118276175046	6.401508894992831	6.400708705900893	6.41384735002419	6.337334534724297	6.362786926140041	6.374167349654351	6.420769486961855	6.409572823866878	6.399872790898986	6.38591335620339	6.384416683471464	6.408856628881205	6.37462085063212	6.349822106073402	6.419810187027133	6.364438239201479	6.368353506953829	6.351525732738835	6.39881615233627	6.356814569130841	6.445655367747662	6.386095910309186
7.13007478616807	7.172533673137422	7.146594093458675	7.173501683706994	7.130459354166426	7.165070328143735	7.162261641012659	7.134577131084345	7.146651017009549	7.135786640481332	7.146455690156127	7.151215709495864	7.135166120320699	7.099740107243572	7.162442495680796	7.151053119991687	7.140629317837405	7.157680250721414	7.128583324625809	7.112517636913091	7.142283666166766	7.159114555474203	7.131886929574794	7.112108594199468	7.13797706307553	7.130006165428264	7.177290003896642	7.156459778473828	7.132524481095504	7.1405529397994245
7.7060562410931475	7.712924141139127	7.712554664316369	7.72156527568121	7.672362385632102	7.681007074119643	7.701718651296494	7.698534403245697	7.713034508136803	7.692120046189996	7.71436608269067	7.70862519765784	7.704781809237598	7.722505798739806	7.691078487505406	7.720306089970167	7.702639700114776	7.689636170766574	7.72177041750676	7.704284788336984	7.700828195247287	7.704950402973872	7.680172015862697	7.686665960411838	7.702680620022024	7.70945722677867	7.688506627938986	7.720748382483795	7.710685442968358	7.697774335236876
5.862700609233916	5.854655187072724	5.86023749067936	5.8434437718408425	5.848358242617071	5.860269387541099	5.828753317931848	5.848155052427706	5.884042271568486	5.828008803283692	5.855373744022275	5.863698065716514	5.864408786263049	5.874105599190753	5.817304011080856	5.840767094226194	5.852875494717203	5.840424112525828	5.838053596661663	5.87240630506272	5.87268261563831	5.857254108354964	5.858976717170955	5.857190636747094	5.8448242409638045	5.863973796519604	5.861522726303983	5.867779195212803	5.871431614347808	5.861811348979743
8.628369990624423	8.68187938437499	8.623091357603277	8.636231295968011	8.621982984839947	8.654132875039005	8.650966250108109	8.635343662997956	8.630769885040953	8.647528590350321	8.63250940907438	8.655170548546435	8.647742878341509	8.639424010402106	8.623303572850942	8.670271201249623	8.636237470520888	8.61793236533471	8.636983193225012	8.627259173432192	8.643522168910108	8.63457200420289	8.624340423415493	8.619970858086628	8.637130705585108	8.637266867676846	8.60460673394013	8.625277997028181	8.616381920684201	8.63533588086296
8.72196623542655	8.721087155417038	8.734593423191923	8.77018535232469	8.787482676077968	8.725259452823936	8.753592721713579	8.72994142597643	8.72105035343104	8.737349979801952	8.717261164911143	8.739110988548406	8.743360657555092	8.728076645430978	8.726566618803911	8.77110700282673	8.713695435459243	8.735055714742204	8.741403572104083	8.750528902011002	8.723647229114817	8.753976923060664	8.74049858471913	8.71210044879322	8.757180894841616	8.721129746277176	8.76212822303562	8.74236404039745	8.744842744934246	8.730814245977626
8.340651440723477	8.353225388517327	8.371371207095622	8.33974590877301	8.369969768685477	8.368805472283551	8.365619422032117	8.332207072780692	8.348755553507365	8.370978281712869	8.340355468230541	8.352486686566937	8.361464217236986	8.362710108766558	8.367554216291596	8.350541718298235	8.343295801975097	8.348324794437106	8.349362849124923	8.33070838284187	8.360790833167853	8.336814116936381	8.353111253551786	8.370004504450424	8.329575201965422	8.323093682399005	8.377041915276827	8.32720966551194	8.354467324760037	8.357548224171381
8.772355244529487	8.836496790162458	8.793330109935786	8.717764727592604	8.818518814992801	8.816383832888185	8.811514404275847	8.812337169664252	8.794470150628294	8.804155176763267	8.8229100223669	8.823902276366393	8.81078374653729	8.804902576849335	8.801141502902624	8.813155352390378	8.82402127520016	8.865219008528612	8.803759702352625	8.824968185637031	8.794852522872413	8.840206237705887	8.798330784701026	8.785748473234003	8.82969496301499	8.822105916384514	8.789478934178511	8.791033900386207	8.78672918185356	8.782383090111535
5.789730074041435	5.780509054325735	5.795334431016587	5.813670493708342	5.80983606760182	5.780942832050377	5.784899909709921	5.792688653487544	5.797587862436365	5.792718285768962	5.800458376070089	5.798063698682299	5.798939653459992	5.784204829062189	5.79527226988442	5.785096253678356	5.797395047995392	5.844949415608521	5.808356860584585	5.786460410868293	5.786920729548178	5.766267390687819	5.80511536744855	5.75728971415168	5.807278939897235	5.797858195106988	5.811449111037603	5.784917248242085	5.807262003507672	5.804481466224902
7.081124984573773	7.046043179592741	7.068550761102297	7.16756238352338	7.070613795271262	7.112890723179756	7.0806467604500405	7.077498591347185	7.0649796805693175	7.086057922898836	7.0927071808068085	7.100811988774602	7.0742955981943165	7.083754514907906	7.086076271293891	7.046361718319435	7.095470839814926	7.093711356361375	7.070986936802728	7.077731468521846	7.082565988791294	7.074005617509559	7.079676117268049	7.104156592085327	7.093772316598215	7.088515067375789	7.096619213039482	7.131211394024951	7.078924568840373	7.082247799032449
7.189513940798006	7.1935489918267175	7.1671567826748825	7.160244032038183	7.226805664822262	7.1561986423109225	7.166153629455716	7.16687558124905	7.152063874608644	7.203812411081281	7.156382938656826	7.150594514707425	7.183975091475686	7.216582030553561	7.2092335621362	7.127830539571814	7.211597706574166	7.173216828046751	7.156022182173266	7.156967057782361	7.166236979380728	7.190209946312632	7.170400606677543	7.209056776517266	7.142521585991588	7.112083386315379	7.171340811664315	7.135922317920506	7.186112483955239	7.150843710604673
7.362737692548196	7.368128724805504	7.367893088630192	7.367512691400395	7.348498847845281	7.363466683877636	7.367606393331485	7.370418166325619	7.36681683536922	7.373778421000998	7.345440753600512	7.351139691532186	7.370531729006673	7.366046710929003	7.343290080118502	7.366175716005369	7.371304469432575	7.408938614184464	7.37931866785429	7.353926659184727	7.359506772534393	7.371255079600723	7.380080353014794	7.362859367617193	7.40418587857844	7.370101919419134	7.342311163688613	7.374905247629415	7.381291237065384	7.363270894416272
6.943827157674203	6.9177413798412095	6.945985234756531	6.952349395854679	6.897538319690451	6.927079899240817	6.92290776785236	6.923392820478472	6.914184639708995	6.924092419949744	6.943028586402972	6.936160529709127	6.944152276876494	6.945480026286482	6.928949569515576	6.916019140135276	6.924242321336417	6.95369264167941	6.893311518110907	6.931364215962347	6.925902787942748	6.9394027916800765	6.944965814593431	6.93406324875264	6.928764978385779	6.918487012433302	6.940598697633085	6.93957312292455	6.921743486382739	6.929189748801631
7.560641186484815	7.562093584641681	7.554665422637055	7.544696019505795	7.564567430795286	7.562711712290749	7.560969242574929	7.552560036266168	7.53460513743572	7.566156040930031	7.559691339947008	7.567147793303125	7.5611008576831775	7.5515165562665745	7.550041515096463	7.549573735343474	7.549829003799054	7.51617538960998	7.549325580022697	7.545917178674276	7.526452784856612	7.542940250167221	7.556185983634494	7.563141366555524	7.548009587839408	7.563426741437087	7.553472264520671	7.550203180248382	7.543746152669967	7.539296371542554
8.962797930224914	8.946373106320344	8.93480560446	8.953920865295208	8.936243883865547	8.944759224407827	8.95890563579247	8.947143744878582	8.94252050407615	8.946731298995113	8.945169059452304	8.959067932180943	8.954261752981486	8.936550447204835	8.958102145712088	8.99541022276263	8.939888799515218	8.954290715587906	8.918765026760841	8.952226099337013	8.946293249849377	8.952559084266728	8.94244138454471	8.929658649985395	8.963437216109849	8.934279187104654	8.937624401576395	8.936288888997504	8.947018660925806	8.92567436062995
7.391805504643733	7.383159146861725	7.395394633818992	7.393955531328268	7.389779671212915	7.391281755149331	7.409304596678853	7.392672245025295	7.386827129834825	7.38993403554312	7.40789870225394	7.383001748728265	7.397808868938121	7.399394372884486	7.376404412376125	7.398679071128104	7.393403549014494	7.396244738321826	7.376526999500373	7.379653620047006	7.385600315017267	7.391776909005798	7.3832674480816465	7.365886585936832	7.40569961670446	7.380533454623088	7.379133945152205	7.403603729848712	7.402367656924398	7.392655833699975
6.035277106749335	6.015305716536407	6.043418235021737	6.052419574558927	6.069287193267755	6.073295188597423	6.082728017162509	6.041330177121126	6.054601100487603	6.0604687327791975	6.068392444836654	6.042582377120048	6.038145512604263	6.036166045853992	6.063345089155475	6.051445123226663	6.041451334849482	6.070321181353252	5.993128899552337	6.024488786150024	6.03948148368553	6.04517367316163	6.046104685589829	6.062477180765656	6.061575402977968	6.072197457433959	6.064383736846033	6.054576742388347	6.060815337784264	6.040721528583921
7.6059332951256895	7.607558918311088	7.560987677057469	7.602182894130496	7.506564093306949	7.575750490647696	7.597557357793248	7.575284278490646	7.539672599828175	7.5067417897061235	7.566879125196964	7.565527472717916	7.566269636932754	7.558468494338927	7.57835492585864	7.515745293979018	7.590686664037905	7.496894712017879	7.575249998832619	7.571377466945898	7.580649777180462	7.569508008933247	7.5731223638161556	7.546952111138032	7.521458481335108	7.551609755967845	7.610218202727944	7.562430575961216	7.591647464549731	7.553222800777733
8.850662148707851	8.84935077700428	8.840775679726564	8.83440981497537	8.828358757087265	8.848416693527874	8.832626504246392	8.852255292532234	8.842662723877531	8.81283371465789	8.854031057022565	8.833465658259808	8.844076126091895	8.834611537154757	8.84080798977931	8.862784428622753	8.83920807726585	8.870647277026851	8.842116647640195	8.818479887010836	8.84718656066038	8.820633853417304	8.852483133359076	8.8367963624835	8.825942795980408	8.839079454676709	8.839797044496649	8.860368121917661	8.840015627923972	8.836839078842257
7.495974489619012	7.462514866875957	7.509459274802206	7.458706168304045	7.492431645993344	7.483879250373903	7.501413155460561	7.484876255126498	7.481087708275967	7.481914466924867	7.48482075607823	7.47323294167343	7.506119120097075	7.476793545005296	7.481043114595739	7.476959478058303	7.478101866169039	7.495257910779763	7.5052907917099505	7.4946927296053	7.491622769742025	7.483147465092952	7.506990004986308	7.490439757499661	7.465500185901957	7.479316797718616	7.493985406923125	7.504121291683918	7.489055726518063	7.477575373849198
7.874749876792185	7.866523006726541	7.888973369019566	7.883039830641574	7.890689136445447	7.872981125660722	7.852111397824865	7.882664459382289	7.876725229386026	7.880047147286716	7.884305422762617	7.880198209155013	7.894470371144274	7.891927224983561	7.867608871990694	7.888914595302364	7.889164682304823	7.926197869385401	7.86591406370276	7.888519739926783	7.882131918513234	7.856198123745155	7.888474402168253	7.872800697858405	7.862098134036941	7.883711972421991	7.868207606766767	7.86337514370991	7.881074028219177	7.887729799825698
8.038176779368015	8.047536180915541	8.044668778724256	8.018192582089947	8.031984291133648	8.035555326971476	8.076293094243935	8.061326206480182	8.03739449531717	8.065348954956207	8.04285476578052	8.050354009115754	8.053626563092227	8.053554808940403	8.03683011600835	8.039159186672194	8.04635310271462	8.0302312742441	8.064742801788782	8.04782964194637	8.039551012765033	8.036943145501546	8.036461547187482	8.016484275985817	8.053949120775252	8.06713706660852	8.04908316288679	8.05920464556869	8.04906279283718	8.056389281353262
7.192478314441974	7.151543935444443	7.16867570698768	7.174337928539024	7.1819310078858525	7.153388762100756	7.181936739284035	7.162425785994069	7.174048439881372	7.149103795973022	7.17596598722356	7.168628295960694	7.173343780497953	7.162739819814326	7.164334020459664	7.140059489332824	7.174395744782936	7.200023189363874	7.175117547162643	7.174943833997173	7.159704662451987	7.137487181829493	7.176564382265651	7.161341216052416	7.145070790704846	7.171782379331765	7.184575746978041	7.173944765321381	7.164723088136372	7.183231643604139
8.171754485014077	8.170078834493719	8.155858862728527	8.174473666936873	8.183712632608769	8.171022907230894	8.1669911538314	8.17143208672201	8.17364525642144	8.181589323440738	8.174227085935811	8.169123587183	8.174116215402707	8.16593053161738	8.16850057153323	8.15980098650304	8.178785747679246	8.22442496974524	8.168343061613916	8.175787519502299	8.155147435801814	8.18743577822848	8.17311372446031	8.167081407758607	8.173245944285886	8.177819687964982	8.170926894744985	8.189112818971992	8.186423500192536	8.162905776700068
9.032381794727415	9.101993672662005	9.048360718521558	9.032388200311004	9.10471431632592	9.082845098399954	9.027188528300304	9.060102006565184	9.057946115597463	9.10267818667249	9.0391298162925	9.087067588054133	9.057045456681951	9.066687073721637	9.038565774756668	9.123855229137352	9.06389737778179	9.06563603192842	9.088001854304558	9.07268894549268	9.068389162728325	9.091406799858303	9.082650996518089	9.076820618842213	9.090360456206238	9.046368683916253	9.068929953898415	9.06808154514556	9.058673788155357	9.064098004287269
5.145305802700424	5.149708176251446	5.143832777571565	5.09450761929358	5.131130861021831	5.144463397935894	5.124068882477825	5.141415238848237	5.138799592670988	5.156686190013419	5.157157302618227	5.154579304104816	5.139876177973937	5.15054514404564	5.173695014387591	5.122126833905938	5.163859169052808	5.143416350964141	5.150943080477145	5.130237078457591	5.140091282181912	5.132464817755005	5.14793241856648	5.147942115221979	5.144891632368786	5.118437730652902	5.17783810333886	5.146333102153009	5.158553398737384	5.13682403805615
7.098104565088516	7.127962542997715	7.098344306710795	7.126308071361659	7.1048272759241815	7.082071164545164	7.130975279783245	7.120590261340588	7.137249179640441	7.099912758671402	7.118743061422823	7.113438058592571	7.121609169718223	7.082697303442248	7.123073874102426	7.115457505198279	7.121981537313745	7.149355296894612	7.105119045065753	7.101696770447876	7.130588118379365	7.138854638842438	7.111657082812346	7.1397570318190775	7.11049529387247	7.083544417242149	7.070133936081615	7.10045305103496	7.102130081556978	7.100043415621369
7.066902735179047	7.053858975453433	7.0583621271415815	7.045148898714652	7.053059924286641	7.078101382138138	7.076918190446172	7.050271614724952	7.052470669909814	7.039230064279147	7.063266222614261	7.051069638549375	7.061463362095757	7.048667380368288	7.059811139365891	7.041436419240728	7.085447214494732	7.079985058539791	7.062065597264687	7.067444446913943	7.0541267511180745	7.064421033890543	7.060481613588124	7.03649556446149	7.04841423676835	7.054011718964115	7.0497551014306215	7.03879217836888	7.085264719758983	7.096683282596024
8.652587596667384	8.655273126318752	8.641621290075252	8.626760255189195	8.632413788423007	8.65374026149106	8.64479279046015	8.649800041556643	8.643677724529136	8.69213325245214	8.647102966556178	8.666153925555232	8.66537497495696	8.642127545005954	8.647609132184716	8.68807252944366	8.655986074827482	8.621517806960142	8.681645947904961	8.670639447720914	8.647088171740577	8.641960167572401	8.657870007543343	8.6311544452832	8.680128207654679	8.657202290799217	8.65265200888033	8.64002306392952	8.656469140782136	8.656341017655908
5.395744979685477	5.36416879365061	5.351657272132021	5.426924655635642	5.415067323982365	5.391773376853575	5.357545996116532	5.358653733266697	5.351666964557894	5.35973516985934	5.37952465656972	5.344991453068237	5.3684098299761205	5.374565970380185	5.366336460180996	5.37181068368641	5.370023749885426	5.354504828796916	5.367922081100248	5.377122871756675	5.35719050502007	5.338995992597443	5.392362243550765	5.315522587960847	5.368279847128962	5.383610510839653	5.391358767546545	5.395812312134062	5.361322912611621	5.393900885211646
8.87506996315069	8.864637527259312	8.863075132009266	8.857105710777478	8.923751240921066	8.898250422658613	8.918823995114295	8.88556524503373	8.873175704898395	8.844963826351277	8.85957467634198	8.95144417491615	8.866617685691295	8.895860015610198	8.8830976683113	8.924831418102398	8.913981951057675	8.857305225221515	8.91220545807362	8.869873825348234	8.891447693846759	8.913545262409711	8.893549733025182	8.898687229915666	8.904465634553743	8.873787176823965	8.87485087160514	8.909897051569265	8.884648422624036	8.855765434876409
7.918798152352371	7.92532794631443	7.922608537483044	7.877836276079312	7.923511143476112	7.939365183559486	7.90899773117207	7.925100698315923	7.908104887005227	7.929165156554023	7.923733616377142	7.922557213166359	7.912814516586971	7.934815618004959	7.946545867578125	7.927231357016469	7.926516805446344	7.929948471157017	7.929386715785456	7.910683068158302	7.928131883122636	7.946936494245718	7.925069525998262	7.939420361773185	7.911161121033277	7.907273846705215	7.908623151732202	7.91677430955708	7.904409656829302	7.919725096739991
7.083423116391726	7.085861123312173	7.100650832980873	7.081352606007649	7.064872539213955	7.069981565584126	7.08658158528705	7.082130646263627	7.094556883737709	7.09427618947812	7.077418016103596	7.061891727843365	7.092398185960343	7.1090675983556375	7.089976435426751	7.07318231838622	7.108053150261297	7.096441607545362	7.084021888974228	7.084360889721325	7.094513508696942	7.089569104226432	7.094143862290114	7.085531954419403	7.093071438088447	7.11756805988633	7.093116444301042	7.05747210627236	7.098437419585687	7.064152480597092
8.566183916903514	8.51635903578885	8.58532305149566	8.560435144129066	8.594434661878688	8.588523852881497	8.576216026697612	8.55301457729571	8.584389916060815	8.51164928645009	8.586829804614911	8.541762154899326	8.58533196255464	8.526481938914843	8.577504891292957	8.576192693152407	8.554086185321346	8.602011763655886	8.544529631324595	8.623610025747716	8.540823050025516	8.514012606041172	8.5446861882189	8.547711580345641	8.593657129853625	8.605381579903451	8.607795823965962	8.561290691492166	8.604176556304491	8.569901760032641
7.868075016498803	7.87722807283972	7.897969113390061	7.893220779240855	7.901350656799467	7.911047173617009	7.894595048301971	7.892327051851526	7.892091938530556	7.88598513836872	7.902060956731709	7.887337892778017	7.886627102380999	7.854966266929998	7.835697911033462	7.883999425255943	7.870974544914352	7.940878466214329	7.85388753318636	7.860100661408716	7.855275276924526	7.918972574531989	7.882473047351132	7.8351806219992435	7.890705067767405	7.895238700451711	7.898596489677688	7.876296946653105	7.863264857080742	7.853225401725418
7.625151324312933	7.613229211237042	7.64191141043218	7.65740132768916	7.613851104354106	7.600050601945268	7.624409757540183	7.608081897498474	7.630173593200012	7.638247034932278	7.615315875914488	7.63104286734567	7.619275260269957	7.607458462810031	7.628636565686184	7.624741674298066	7.621520675508586	7.607396612666404	7.603006088118613	7.620554549308708	7.614710847921546	7.581703951563958	7.616135325044906	7.623297038046304	7.619117041996057	7.636973372452791	7.604536171166151	7.609849177917387	7.630671408678164	7.645188792201078
6.656304328784341	6.671284259786712	6.668314610811551	6.677002408129796	6.660840410843299	6.649789906130219	6.669923570841069	6.673844330614184	6.649715918484368	6.683161710679359	6.65476804733108	6.693735892647302	6.658086639540323	6.661182772641714	6.658789723296511	6.665413019918712	6.662732537737453	6.647993383030473	6.669339824692883	6.654812321290638	6.663240786939555	6.663837875278046	6.645269987108923	6.660370480170698	6.653912223688262	6.653229987291896	6.684502032261033	6.656378560586195	6.653847216824839	6.6624821746569305
6.656304328784341	6.671284259786712	6.668314610811551	6.677002408129796	6.660840410843299	6.649789906130219	6.669923570841069	6.673844330614184	6.649715918484368	6.683161710679359	6.65476804733108	6.693735892647302	6.658086639540323	6.661182772641714	6.658789723296511	6.665413019918712	6.662732537737453	6.647993383030473	6.669339824692883	6.654812321290638	6.663240786939555	6.663837875278046	6.645269987108923	6.660370480170698	6.653912223688262	6.653229987291896	6.684502032261033	6.656378560586195	6.653847216824839	6.6624821746569305
8.738251249467023	8.73428281811158	8.724290426678564	8.766305145552137	8.724148736888475	8.737400200158337	8.744347461820231	8.724475082551137	8.729224059976028	8.753670342484703	8.726922024831936	8.720548268711319	8.733485372618565	8.719020030473228	8.745365430986146	8.751951315878692	8.725294483308195	8.764482889043446	8.721929936335707	8.736334213437166	8.726370817885865	8.740590280918807	8.72974860804579	8.713509855487436	8.739895925371275	8.728864442988808	8.754935652024177	8.747071718013474	8.739192582820785	8.734930343531737
6.360657720618983	6.34929092297596	6.358829302239251	6.36636646060563	6.324666345956901	6.358062639796813	6.355674556715711	6.389057121664516	6.3859220214641725	6.4117673287553165	6.372549834695239	6.379585214881665	6.38015948889923	6.361717795890742	6.371331153442562	6.344204252893805	6.3890783984955615	6.375355561447163	6.343504200334605	6.372167809318321	6.366844246918714	6.37357445832286	6.3450522675625765	6.381421596321598	6.349451635984598	6.360655882618659	6.3950882770182975	6.35246966884827	6.371502793554785	6.370400829871792
7.885318419184566	7.861099582294325	7.866329913091763	7.868015973326858	7.90320104751633	7.878482924604437	7.883272890521212	7.876925762893363	7.856230919631785	7.888203503917652	7.854117803856933	7.826074035315962	7.884878662179789	7.866621497836305	7.83956286714705	7.887508929814862	7.876652456361899	7.851216331862675	7.879995415076032	7.845785435626117	7.887591108954003	7.928499789481262	7.857328879006872	7.831009112888897	7.852644350085056	7.896119325759055	7.891689666693258	7.874769668952898	7.862346425352002	7.875538795094655
6.038905378453495	6.045406111598996	6.04829879961543	6.058998184560891	6.019506836470972	6.043600140063751	6.039769353291581	6.030007807830803	6.045623123528244	6.052017704804594	6.048956630314328	6.066770877714326	6.04702061568928	6.053957042463042	6.043145302812208	6.055782266197882	6.055815318260262	6.029957270483416	6.0570787712570455	6.039929572791532	6.039051409609535	6.046528597825146	6.036661640758128	6.0082881070647725	6.032311427151842	6.06412977059362	6.011636882029511	6.0073886185006975	6.048920546315803	6.034165320758787
6.935843343571937	6.916671972102741	6.9242794298418815	6.918632457102492	6.908296742462154	6.9142916341964735	6.93184517721839	6.929298529016629	6.923128834774261	6.907242760168258	6.910271704145647	6.920891880446568	6.923306556369518	6.937680735317056	6.925093747351809	6.914476779863768	6.925931091846934	6.953372867881345	6.905115999737665	6.913500160681496	6.921413188736139	6.923598881148374	6.920418373555047	6.926225700918176	6.905161812375869	6.91650072575402	6.946858884910567	6.9202732199430335	6.921135855530388	6.920965140864168
8.109020419422679	8.164910600949446	8.099877136096032	8.076863603407824	8.11176762673057	8.113197715405008	8.095185538644918	8.081952422854554	8.074504719610934	8.112122609754254	8.093170428753385	8.09133258684472	8.086818234952174	8.098281240198682	8.10519760648412	8.1003713982609	8.082744704235255	8.065475387759204	8.097507187452797	8.078169820220644	8.082447049235656	8.08169501910477	8.088680673969638	8.082805746951381	8.120050151803433	8.079969276018709	8.126004290082687	8.087635749754995	8.077999187241943	8.086238105388967
6.673783693811809	6.636944295334858	6.658092950032861	6.668335960615835	6.674117285337113	6.660929651864743	6.681265453199444	6.685674118652173	6.683089483122454	6.685234062419078	6.659096260611894	6.644889853298569	6.646149636820863	6.698075622264452	6.672434972877346	6.633689101462031	6.666421664000875	6.733021325012634	6.700505049303575	6.66365219529346	6.657648946395274	6.707957062145032	6.641036971890517	6.668769478103111	6.648091406784935	6.685375582419521	6.673745605430593	6.694495596960271	6.642612492596589	6.656965416481284
7.963546826045079	7.894820817965825	7.965236115484727	7.966493407614874	7.901124728368343	7.976622426237293	8.003502860367135	8.000204933938004	7.962503552942208	7.961868297890702	7.988262689500456	7.972510974662976	7.976123056580871	7.974647723554512	7.947333808031447	7.8732212932817855	7.972476935159161	7.965328729628915	7.983068454224901	7.969208954432733	7.977308445826106	7.892467542984494	7.95728022424521	7.956042034468001	7.906486481699629	7.975383628899622	7.963755363475606	7.9753720108902035	7.969499532234859	7.958672204815135
7.842183019542611	7.842567120363692	7.833437447895405	7.812635951973154	7.833337448332786	7.837693437787195	7.847859537969001	7.850883613428584	7.839703847498805	7.846564042326311	7.839494280556371	7.838278805700391	7.840988084253821	7.820877371802903	7.835287516904474	7.846190063503558	7.830515837822441	7.8303489735691105	7.852302840218546	7.841234003431707	7.840078371236156	7.849588181489056	7.842133176179546	7.832280108900508	7.831190381809447	7.834883259300727	7.865063254264539	7.851621518589083	7.827132238126794	7.8220098250156385
7.396023675850316	7.440919154920883	7.375902736505602	7.400081524532758	7.394044940827023	7.388318562595264	7.402504805058895	7.410344129169369	7.396912144371332	7.387228864877799	7.410969241775611	7.388436704035513	7.44691981258485	7.4419980130334435	7.389042312038743	7.399819624157072	7.426715947510962	7.3931665322246065	7.373891740479805	7.392701352167022	7.414273869474615	7.447195725885034	7.406262894657368	7.398526082688272	7.44359283370188	7.430757219910551	7.465756372611374	7.438541840577995	7.4035062961008355	7.408058579562888
7.349674311156539	7.339692472497529	7.348015389677214	7.3348764723319215	7.337094905343552	7.339073208691751	7.332391009711893	7.339964255408116	7.338493892623291	7.3205840169689536	7.297495889520164	7.329794222873447	7.355211907571867	7.377485051658083	7.321531473018448	7.333358221135542	7.341131203546928	7.33024134154355	7.33699817360186	7.319658950158071	7.331004991019065	7.331996166454796	7.333348099645594	7.341903995587503	7.340758349704721	7.319804015787125	7.329891450680533	7.373017896338349	7.318179257124213	7.342046448242088
6.879481026061118	6.929320744210632	6.859505709625129	6.877530305887985	6.897508332124707	6.864107969827723	6.884693539014986	6.866246770652758	6.876395137608988	6.8431013638816784	6.865625831241959	6.877608883247721	6.8638908639760805	6.862244757844561	6.83266200072571	6.922099218186018	6.849254213884965	6.850952108359172	6.872358959508489	6.868590694582884	6.860700502734248	6.8914172306115296	6.877778088798227	6.802530695191366	6.899334938371899	6.883550500334784	6.850515174545172	6.8587911622038265	6.874871928640376	6.844871219967794
7.224581113531883	7.227465478678074	7.227686681638427	7.192766185103534	7.226036994921159	7.194075240701148	7.212413223347157	7.229613652747247	7.2187104056846705	7.207587566654063	7.224106642495389	7.218775581468376	7.236007956072886	7.220901035373784	7.207286518956657	7.189264726484078	7.219520817349133	7.222696111425337	7.200145208394368	7.19727806634005	7.232671391945323	7.197746143381077	7.223044387256079	7.215494055980328	7.227887551128418	7.185895545207953	7.223842835777887	7.195137161735009	7.234490474067123	7.236681296313656
6.527961234379866	6.4940732875104406	6.531433019967261	6.540752929724773	6.539150826897544	6.5067164116112295	6.509537538527356	6.5237364263236985	6.517197688352766	6.508691668946012	6.501395493052762	6.5002469963499045	6.51959404228789	6.514351770247258	6.505423591317307	6.538480500262152	6.508979379629322	6.493384312788536	6.491502359157243	6.508969964708848	6.507101116459279	6.524173946335642	6.529604834746677	6.476783646046338	6.512280122537912	6.515113418507301	6.522708768178855	6.523290576512681	6.5284945628467606	6.5268720492502
5.584175008717232	5.506127091991369	5.541073527615404	5.51607382080823	5.563063381951059	5.559831966648992	5.554186102774179	5.550562703669813	5.537150184963077	5.552390911309638	5.580533684307918	5.529240176611147	5.540576457836941	5.566756875724963	5.570059734316026	5.495626162979195	5.577730550081169	5.536142815868169	5.5776202252260125	5.541450782497202	5.538470639081676	5.509414116064806	5.593073293065515	5.555201952905239	5.488781641355064	5.577047102182969	5.5925109164535645	5.559975943680096	5.553820332652736	5.540202848143766
7.61567546714487	7.612959019856924	7.599006284843553	7.6204457044234895	7.603308248388672	7.628028602032256	7.613218886846253	7.608950272038662	7.612571686041236	7.603118452008897	7.619839545436543	7.596495743468461	7.616445213613522	7.609937028159272	7.614757918717979	7.625282695723097	7.616026247601111	7.625046318831217	7.607234623136978	7.624149530059902	7.601006360968907	7.622670694499722	7.623692077128604	7.585925949009794	7.625109465482806	7.617580717869978	7.617018987714056	7.60806766978719	7.618188875151023	7.612550805135231
6.307746011323376	6.28052900443885	6.324743654484158	6.322332434109811	6.3842681459978525	6.302459695963555	6.321887994430153	6.310268472925696	6.308857010807765	6.302987058097589	6.308622425590971	6.296490292614905	6.298158340257134	6.318414596616594	6.322251384616349	6.279272779781805	6.31164217935275	6.3295239529755	6.303131955537121	6.313401111444973	6.315995873276951	6.32601127243374	6.336929827920343	6.298262521147931	6.3378563659141935	6.333059092369367	6.308601182420919	6.30868744834974	6.268927037150299	6.3133595645941405
8.378259405926435	8.39678244578075	8.380280296734595	8.364884107225532	8.369613759624205	8.385521962422851	8.383983059303217	8.383953462412055	8.403488426953478	8.37842590022453	8.377360502189818	8.375981366233656	8.379149324369061	8.413702352318168	8.366620578709066	8.383078562925727	8.365974492483621	8.369076954108287	8.375562710299574	8.36633094684181	8.36581847853367	8.358905370504125	8.394257515379437	8.374052479061183	8.41875430136654	8.382206684900979	8.375295932901869	8.376646931938684	8.369509177807114	8.365239034157469
8.282817726377502	8.238512463890899	8.290392030563877	8.259648635776912	8.248274544613444	8.282040013973308	8.254334183140305	8.292961268876919	8.247327453767323	8.209497168639942	8.27917171422644	8.29127862165206	8.275664782672715	8.25697341928064	8.258793104215698	8.232346027841103	8.296893362936496	8.27827866441272	8.271072395042161	8.276065104592865	8.305148829279364	8.226994803664128	8.286976979477966	8.265290957462797	8.244427105642504	8.276414022678818	8.277673523448692	8.277967337452532	8.27006129011794	8.252329883224728
7.00487486046752	7.017268704042847	7.004689039543203	6.985543426200325	6.979825758875906	7.031569963207264	6.997552197770567	6.996911977898795	7.004865420528657	7.034625734168751	6.9900528250719445	7.005691432074487	6.989544670297865	7.011423599659639	7.011910965126128	6.990035936135249	6.990695797425412	6.980944932915733	7.008335894615066	7.011280102542396	6.98294804175731	7.01602140222396	7.021799524961629	7.006817603199831	7.012221134408572	6.995623571730893	7.021911805534649	7.018795637739266	6.996779315698733	7.006064890660283
8.52246383730485	8.488738772905236	8.512761507606122	8.498695303238291	8.530020833919586	8.504610439354519	8.50968013757657	8.520534451978943	8.522020447336523	8.491150795339362	8.504846837299594	8.519346270620332	8.526866813698444	8.540191231718365	8.556378490198313	8.511627367464698	8.503767203685973	8.511050357090415	8.500445552444244	8.517237983260944	8.51497522678077	8.44908050585226	8.542081694233726	8.55306755400952	8.500101910321078	8.53299863923132	8.547885211386717	8.53702598399359	8.502798655300449	8.516056313708605
7.389818655889735	7.412270853116463	7.410137128912399	7.356421864215817	7.452903973214211	7.406745822542625	7.411820335512562	7.423830324006467	7.387726043011061	7.409756743461055	7.405337637241473	7.3868704140672925	7.404705931152804	7.38795968780926	7.390868555627621	7.417406248237155	7.36799291309687	7.389841916831774	7.412842284524156	7.394702850537981	7.376053317115486	7.393852734309607	7.411446109779302	7.392423360739406	7.391465417878216	7.402568006201331	7.419768362984328	7.406846784825281	7.36723526710293	7.406670791850115
6.675010512040307	6.707825589792758	6.669207847084919	6.701600862575488	6.681676549890149	6.668453324722731	6.690809612003747	6.665586118599737	6.654737207752764	6.660716536877628	6.665135447272804	6.631520098506138	6.681822365414492	6.642548443009819	6.660439449372393	6.67925241139121	6.675622447635652	6.6784879102286805	6.651045839174452	6.66171030269842	6.647795241286452	6.662050188336532	6.659028810329194	6.648861634681302	6.651322476288147	6.6605285602576165	6.673743846196302	6.657160097279346	6.64257293818985	6.657719725496019
6.638009724466754	6.616903946777483	6.661531407728033	6.696213923310381	6.662853116771192	6.651456935945317	6.653288914512212	6.642661799047537	6.666138729854716	6.603277673837884	6.668896020920427	6.599964127774456	6.642095907665298	6.644633759426078	6.683799258955236	6.611498634676734	6.606193812675093	6.667770475184687	6.615079304638024	6.678917836340693	6.610618494799187	6.527123906567127	6.638668617363252	6.6039030187555054	6.660219257364518	6.703921568006656	6.634697214926136	6.62917026238255	6.6373743379184535	6.643322879076858
8.408530606563602	8.375043326427159	8.39547981418544	8.412648133433619	8.472779477473278	8.392202870467596	8.343451528472215	8.344232442765728	8.381930040774558	8.403753292404579	8.431652011689573	8.380569917682546	8.370559373338345	8.370267830330503	8.370604697842301	8.32599485968962	8.381823691956352	8.418994045529987	8.397058941523703	8.377572564290993	8.401532839016662	8.347023179823886	8.413420083964212	8.346037301921973	8.35880977298105	8.36883499748723	8.379543113245282	8.36717791310301	8.372623829460768	8.378755555276449
6.009457411910733	5.996268469334082	5.992263053872908	6.026587534785544	5.990345511308114	6.000189150076277	5.968423714739652	6.005948359934656	5.984957757308187	6.01555516263525	5.997068258604722	5.994554146089193	5.993595761938121	5.985173617739895	6.003654009346641	6.005874906579912	5.967733594239547	5.949077583465851	5.9789995300106815	5.984682876793506	5.971778182705895	5.984405004680314	6.0329573136240215	5.965367997163111	6.030092139425293	6.022195248068582	6.020479355799018	5.992221595417489	6.000496520358864	5.993020911845703
6.744836685978921	6.720903515850133	6.7097316172737065	6.699729718017895	6.750590675864039	6.731384026496107	6.723526878297952	6.736709279272997	6.7277873820401854	6.716838378784448	6.725666397959899	6.735943253692845	6.740228328957491	6.744365875398231	6.744927147272395	6.735942367153729	6.735237902959604	6.756533539443867	6.742191396661406	6.73441777453203	6.720371937059047	6.718429385645118	6.73701023439624	6.717920189935805	6.743748228440724	6.7115509855449815	6.718402274524947	6.719224432031955	6.73598153726683	6.739889003241108
6.775107431886493	6.788782176904408	6.770373078594034	6.780729252739273	6.760904980905824	6.7753639717561365	6.782848462375155	6.77617395909712	6.783272230755276	6.757923614899752	6.777038294087966	6.771984850711979	6.777995402996606	6.772756241673134	6.794611649502565	6.777651154335075	6.762008705783181	6.797940747946892	6.755345364183365	6.771937463960075	6.765811221021412	6.7560895175683	6.7950651241316455	6.775435519341445	6.79714585334308	6.772162299048399	6.801793850207522	6.786322184896089	6.769799658777588	6.768707294974232
5.585027167186186	5.575206973457844	5.594073932440148	5.590666227031113	5.584670980408751	5.568680378350454	5.572908775865763	5.58494890280049	5.601410592025448	5.608551995507283	5.596331551034072	5.600986298021205	5.577028863670138	5.607800634223392	5.594106167628956	5.569370132641974	5.567433477631072	5.563812563751602	5.573556357013986	5.599907178553567	5.591314462254539	5.580425342120814	5.578163991413164	5.584733844039793	5.586465600652323	5.598890194125988	5.59713783800702	5.586402545097389	5.600199494355404	5.607653385719109
9.165694510533363	9.181773043248487	9.170478544149358	9.147511361781062	9.14716100683096	9.141917213177011	9.177920434632377	9.171655255747812	9.163235320263494	9.159756859657628	9.165270571138109	9.160051034657728	9.169743096960085	9.163340881363096	9.166312138620455	9.139306546730673	9.165627929360106	9.14162114610047	9.175137246199556	9.168576490268862	9.15724257943068	9.204528166576807	9.171277622525269	9.168833096670127	9.19040164647877	9.176499725430082	9.170696715916833	9.166132321018	9.178636134494187	9.161251860228155
8.566564031038217	8.568836089478971	8.597816119149753	8.581051852362442	8.591381673634405	8.57953314222011	8.563533780292056	8.587621547907236	8.607962825691114	8.629622060934071	8.585430265097422	8.63648179871755	8.608571148309599	8.596753296211444	8.612583837331295	8.601619500017186	8.58421370774042	8.579604804483505	8.557152105625482	8.573207069519015	8.598805486513992	8.525537481672979	8.612601259051594	8.557557435623679	8.60971553469827	8.615635509478853	8.6689775978961	8.612646767222136	8.619588451981684	8.587932687828266
7.088593696803004	7.117815758842572	7.087920973464257	7.064497241398742	7.113797252271741	7.094352698982625	7.092771651790379	7.101743375980639	7.0815361695621	7.034380489479541	7.085169141342654	7.1233879469546295	7.082684057912552	7.060073936031576	7.059219653841848	7.137911866270471	7.0874984829058985	7.104450671647996	7.068238082450679	7.114095502797391	7.068664708118384	7.098948909760765	7.100500429980681	7.091371319146892	7.096355560191028	7.080053559066855	7.10655582920756	7.098143547918599	7.098111695894693	7.09610243302532
6.777697943704267	6.76519221315937	6.787633141799716	6.790177939699252	6.750213492119183	6.79835286260982	6.792699602696514	6.776289776722981	6.776456433948763	6.758063331256761	6.799968081515681	6.758431816759449	6.806259065022507	6.794554410417211	6.783351360878121	6.72063576967741	6.766243167132743	6.790447897256694	6.799363500940348	6.781156147154315	6.800131561543789	6.753762109777188	6.796305961136837	6.736514052420849	6.737009116830723	6.771648247816418	6.770024158223626	6.775401091260898	6.798823285297685	6.784241248588331
7.009342019025574	7.00981573213675	7.037894446625661	7.041006511041842	7.05732572315549	7.026156823250337	7.006247294936497	7.030333896144753	7.012122117681396	7.083550688637625	6.999969428341531	7.017416568872543	7.045534733033101	7.025773833462372	7.031019053315631	7.0261805714961625	6.965968139579932	7.020903017962191	7.012293943309796	7.012251986023572	7.036169703702868	6.997165973866239	7.022555692349022	7.014367185315824	7.056010904447475	7.040441553219302	7.003943359487225	7.051910487402249	7.018321609293534	7.012670437049185
6.593696500265212	6.591210011904444	6.5879169115451335	6.5764257597366855	6.637957144315562	6.572243901404961	6.588092882171635	6.5774176222277765	6.58643924406074	6.591925329221686	6.611976134504847	6.595685738682036	6.59557959537537	6.607413426571218	6.580788105490602	6.587652279242934	6.594041864627904	6.589337844449229	6.55809847862773	6.593117097448143	6.586035279313998	6.608917277044395	6.594207900713874	6.599557561560275	6.585441811752853	6.634440224759618	6.578002015120527	6.583403245015768	6.597873778205219	6.598180462497124
6.9482388475583	6.938862407381701	6.940968337031569	6.956527183759463	6.934841432028254	6.9497381365133135	6.972530532900613	6.953768979221844	6.946369487206066	6.937471276284958	6.95179946315948	6.936478337357203	6.9499681040359125	6.940758142790478	6.950354922754177	6.955200064153774	6.94163801634644	6.943153309326095	6.938564198896431	6.938892975412551	6.941266495635949	6.940146253591447	6.94799849348953	6.935128587477081	6.949185972104795	6.935546850732426	6.945316430690914	6.953406615442031	6.943525892761522	6.945822505052682
6.348117036460951	6.268066772267682	6.304560390492028	6.2921433004184255	6.293556605823996	6.298593294241176	6.29127643299288	6.342442365560389	6.312180647396514	6.303692907336101	6.354526884017993	6.303146271226632	6.33709589929993	6.332590489109505	6.323256203973429	6.310908796283289	6.295645795762168	6.314927455496334	6.298455515942877	6.289987345783957	6.31324572138126	6.268090645789106	6.332304279711675	6.25543235435491	6.2928069529942325	6.329342699399219	6.341407324630511	6.276913225175202	6.311861222487708	6.332161544674896
7.095990291992045	7.071743470213189	7.091045988102951	7.05863103264465	7.060676290622636	7.127159668657166	7.112336585677612	7.081122905135867	7.090811500918748	7.066583739177951	7.096193921614075	7.10040968655238	7.086300911838457	7.074173662901669	7.086626289727633	7.116040085386679	7.079424969551235	7.080659626024075	7.093130635868122	7.083311662641511	7.0936220632767535	7.058353339450505	7.123771292064724	7.103492915362337	7.111199783129731	7.064652932259649	7.086220023815297	7.113622287436606	7.116569346538133	7.079900807435053
8.179860485578045	8.216933217533871	8.178613972464797	8.149036551430196	8.172857727251639	8.197280408289336	8.194410352105132	8.18540274213195	8.189645480148373	8.18375099157027	8.168928742426932	8.174891317109026	8.176454215375891	8.159252565972194	8.171681955142759	8.200394207503555	8.182002588197552	8.186383580439976	8.203686835091018	8.192750006533686	8.222607470557111	8.172868484522212	8.179040893237948	8.176387137093405	8.146981006419331	8.175076628408066	8.17164580777151	8.138729338939601	8.185705714668178	8.198273012983751
7.751424534327599	7.71252139502345	7.696218329598204	7.682478678596662	7.721854031765501	7.679844549942123	7.70829320888793	7.7045566449337475	7.707238445289064	7.716232339477135	7.720331638956473	7.712582700320679	7.708905700669058	7.722368345775464	7.726741905200914	7.730435083012276	7.74938542367506	7.733330557427275	7.728348798557751	7.723155659527202	7.731482809787857	7.728398783774099	7.707636370971473	7.68324123362548	7.726187251947993	7.688252078062868	7.71822402392722	7.714961299504114	7.673961277854789	7.718473973424945
6.971747514035243	7.004264354620171	6.985749692538909	6.945624335661708	6.977183547566382	6.971721565347608	6.954415293641863	6.960186424782735	6.971632135996359	6.978492249565646	6.970832186204078	6.944465924352979	6.964732042688056	7.000787647798181	6.986780797461941	6.973806091937508	6.973734542836368	6.98235131669137	6.952200601026948	6.970027347772381	6.956636326936123	6.955867765275068	6.992517033862627	6.966846363247778	6.966189909085726	6.998475286709951	6.991656432020192	6.957188402851512	6.983928542391901	6.988038397283526
8.46616527428147	8.47854938548158	8.477906064172922	8.470965801188012	8.509949108518418	8.498497951971407	8.500092997202644	8.493502875182717	8.485897189211022	8.491509160423588	8.464011125303335	8.515538690467206	8.494643496795389	8.481946318265143	8.44871663883322	8.50212380394028	8.472673619454401	8.47367685337323	8.495547714671293	8.481454844791816	8.496334277387872	8.468110442151481	8.488203067523848	8.479691464254532	8.501067943857922	8.489427167605127	8.488521975422948	8.489343975062898	8.49479402873919	8.489267426093006
6.181061801711394	6.195111180099459	6.245862668061201	6.270907207130993	6.1829919268007885	6.206126036693068	6.175661930882151	6.209165215975847	6.221644181731353	6.178586186446391	6.217230181689002	6.230930387102232	6.204826544588466	6.222756060881902	6.233736055918291	6.178082661257056	6.194967903048708	6.217529441450794	6.148642061544885	6.225904753655657	6.210907722099193	6.134453207595989	6.215062111558203	6.215105731222599	6.221641280293844	6.215084809913338	6.273969213202962	6.233855036411242	6.253494084527098	6.21435877529735
6.405381725490221	6.388778880825449	6.397315766272049	6.376975771144871	6.389746907485179	6.353820718521194	6.389353717374384	6.368511951080742	6.397770872294633	6.365877341624412	6.389772074016945	6.382799054347732	6.376347507118661	6.390361640472175	6.341598801173805	6.3366365290787074	6.360112999161292	6.382192054738963	6.371070741635753	6.384440710653565	6.383817540508219	6.35852042045181	6.390543717090412	6.389664259005042	6.361722488973657	6.373980435976739	6.375508663318929	6.356604954305452	6.350141944312627	6.398595113931476
6.788978239638791	6.741855280982956	6.749727116104191	6.75292439827171	6.7626498294857065	6.744245077309584	6.767514000874698	6.722641066623567	6.763987611816942	6.749410255720299	6.785881849761675	6.782245956125797	6.774361995864872	6.7688830858706	6.779513296197138	6.747804052245742	6.74301698138995	6.752876213430014	6.731779497308247	6.729891222089434	6.765449819205402	6.727767615869898	6.775909937838225	6.72478182403478	6.724835854760094	6.7449481575554975	6.77699023929675	6.737159713344755	6.770258070001966	6.774068664321856
5.119047906181784	5.12638409523955	5.115962415636089	5.150501799061195	5.095320545166542	5.12523648857991	5.142624690788404	5.115485288918414	5.16074263822772	5.138779695546493	5.145698710993117	5.119807399346774	5.11162336418869	5.13306811825583	5.154069143642127	5.132511934472471	5.117308688933443	5.162658442505614	5.137327283105455	5.109786232276652	5.137065334525638	5.131501741787576	5.128724342185436	5.106861633027834	5.165580467416011	5.130110496330296	5.126003903963949	5.137051266865449	5.131439632578219	5.136200129585218
7.926143896409574	7.913187871766893	7.907806879795779	7.96069545358299	7.869770703611982	7.884365543171889	7.903168167480182	7.940584639624514	7.923198861573048	7.892171765636326	7.9158821853038415	7.927114393384002	7.910209904688477	7.899466195433203	7.911202148925161	7.897291602712357	7.894464147533299	7.946864439992689	7.87139998190679	7.937595008134791	7.894720934825842	7.903590886943953	7.9056059065620445	7.902538479879184	7.913603447455944	7.914585723791816	7.9219741520308755	7.91566514015505	7.909914222695357	7.89766585631684
7.53875498999359	7.531385031600547	7.535674737415408	7.5124645364624465	7.528650654873624	7.542061886795086	7.5379677198779955	7.522862514918904	7.533465523798864	7.519391925481961	7.532800640834804	7.531633097926559	7.522566789084765	7.520934297785314	7.510244302458096	7.517247515557914	7.512493904201269	7.502659740264564	7.528104763909146	7.515785231813134	7.525382278056505	7.514168565460079	7.530877129623846	7.516343105791248	7.523718085737377	7.511534529124851	7.514164099888887	7.521450474671798	7.507691313298904	7.520450384806847
6.609241832512385	6.622826847393042	6.63573443019755	6.622550740546268	6.587359424647392	6.630576818051254	6.606724935309405	6.628327238432136	6.623306488469963	6.602084732970816	6.6287702688222	6.609161712581908	6.646242962448714	6.613293811981271	6.627131463306054	6.674885810164043	6.625650507128254	6.624744823603699	6.619755504689023	6.64694656960055	6.639109484007991	6.591328676159474	6.625679851051386	6.617695345328968	6.637909144198634	6.630507194798634	6.643950807406974	6.610852175281352	6.635676421950344	6.61530885061275
6.758136935080434	6.746288939906584	6.757971759798043	6.776650958091044	6.7557397012562745	6.74096655099942	6.739685199289749	6.759979800936863	6.7529994288380415	6.751614192674731	6.765734299339186	6.7530563051119845	6.758978168994275	6.741717514038495	6.724404159850891	6.769511360540597	6.756836012838749	6.7378578231883965	6.73361911354684	6.753443694498583	6.764517298587604	6.752858440793538	6.756721320758886	6.773259143420784	6.771130367858667	6.769085291738132	6.796386773971666	6.769826429853935	6.764415453416117	6.76754632591247
6.663957285438196	6.663467610660236	6.635658952599002	6.648169681510938	6.676525965275776	6.6384778574340135	6.6666049286404485	6.686592901366706	6.645181769943554	6.652602861804732	6.663299313108764	6.6567855990091225	6.646594913305015	6.674780943082307	6.664245937192419	6.652800133943364	6.66259119513702	6.605472991544597	6.630059432279197	6.645413505493206	6.637406961499137	6.624755536266998	6.631312994797308	6.643421373922731	6.672641529533025	6.670291834088595	6.666013881168571	6.679650665150134	6.664002431293002	6.639629813197468
7.19882097017053	7.195803877730481	7.175148829061807	7.182392616035291	7.227317583611395	7.170044406638413	7.205866397550274	7.164479515466725	7.164720556868482	7.195631367776005	7.185739379886947	7.19814280267576	7.193560553661666	7.186109301449478	7.172115418046632	7.1711340513473285	7.17324982321813	7.23711472819574	7.174212285321663	7.170754187996271	7.159313628046308	7.171871682237877	7.179799421533449	7.16042220919858	7.1669897199638815	7.16429887404895	7.23382829723789	7.206067868065946	7.181375515419437	7.174649805782898
6.79615152147895	6.821093030783159	6.801271428342965	6.805938395497141	6.767347280324842	6.786357411454783	6.790290641467449	6.801399400809026	6.800169328532359	6.791157943912182	6.803007021005454	6.758301840359046	6.793175209651668	6.799211088295327	6.764896111376083	6.809230849218679	6.779075867201085	6.787762015410027	6.785053426152231	6.789248314568316	6.784909240655352	6.820904947325468	6.796216516782368	6.764761473692179	6.795585875112794	6.786971836694765	6.802951029613776	6.781348435322957	6.798163064545675	6.792614660180977
6.313933235216293	6.270699126823866	6.287244431484429	6.302412665869335	6.271466401566624	6.309492234144561	6.254768138236681	6.2665114276667655	6.28445501607332	6.240605307266644	6.270554613594772	6.27614527211804	6.2656568553381415	6.279471535946791	6.28046804777913	6.26398317887972	6.283214459527361	6.337029363518436	6.224948133286346	6.286072155273156	6.269382841970637	6.248940220839397	6.275644249981056	6.258554634782353	6.286413478551201	6.2736256437060405	6.256915097690741	6.286275809256988	6.271718175050638	6.2814439160552045
8.841438800529232	8.844592860918555	8.844629479146615	8.861076172108682	8.813877507543296	8.80140414948309	8.843925338181991	8.81750020675674	8.862659643216086	8.822115349270605	8.827821801636874	8.838746172129529	8.81300420580578	8.845131368847284	8.799806621607027	8.892022826108557	8.817877712598282	8.77371088651261	8.822095970443355	8.870272353105827	8.825598378832838	8.869007915101085	8.822528783837958	8.838632035818046	8.84710737691007	8.884581143863224	8.829710209246146	8.831250339050682	8.813145362154891	8.849002582455084
7.2981281687020125	7.2781088619131	7.2875785048979	7.33295085988629	7.286862943859861	7.294425333605572	7.305276962692336	7.270923310625994	7.307728660756747	7.264745151055862	7.303625745347482	7.265434011272008	7.292922491842626	7.261099051556243	7.27733866908796	7.266508493108486	7.275438405460321	7.255200620342084	7.274823814015305	7.29114840458053	7.290903523515719	7.264825973954568	7.260726934640346	7.256971264571082	7.30019232702783	7.278487362426836	7.320249465034992	7.285812759325677	7.291439137585754	7.295528718080468
6.496285836456488	6.545455391523829	6.475060118572119	6.478530210954312	6.518667237074519	6.4915355058910444	6.508296389042077	6.497089914312855	6.498299414713936	6.531633391132577	6.4651434811660895	6.50958052642215	6.490540370842697	6.483969022687203	6.510434467352397	6.543246537169114	6.451306832346569	6.478134302147016	6.497792921951274	6.5083609168888	6.523082795070952	6.574947208793005	6.472097790172117	6.397539839421554	6.54791695768135	6.472793818675321	6.565868058574557	6.52308904200909	6.47652200263884	6.490010567327898
7.672606971476975	7.654983269467711	7.676067232669493	7.632858458729552	7.640097397662469	7.645246246994391	7.672702302414519	7.683278339025209	7.649521909612239	7.673882234541428	7.684500382595321	7.674144476305848	7.665937033834453	7.660548557910658	7.657982172493904	7.650155470548727	7.660528978394307	7.62972414938222	7.614357748621404	7.675899159813247	7.65522880864778	7.602761543150639	7.7032193026789315	7.683669086144943	7.691319585586898	7.66218305019972	7.671047667911612	7.612524314950973	7.647311487610096	7.66456050025102
6.633017622593663	6.614123740932089	6.613120436126778	6.657805608370867	6.641123757905818	6.636359925628456	6.648958541639734	6.623295223057435	6.624887435843766	6.632485883880113	6.636356599794838	6.633528542845674	6.6198894419544665	6.628367644956307	6.641059819873872	6.636792799086838	6.6339053977541	6.620106992414375	6.618336424456579	6.628183441551963	6.618546991682527	6.639919690549869	6.625752110361414	6.616833730692595	6.619780221548071	6.619707683948771	6.626004006799486	6.628912810350633	6.624202666302093	6.615917708689246
6.633017622593663	6.614123740932089	6.613120436126778	6.657805608370867	6.641123757905818	6.636359925628456	6.648958541639734	6.623295223057435	6.624887435843766	6.632485883880113	6.636356599794838	6.633528542845674	6.6198894419544665	6.628367644956307	6.641059819873872	6.636792799086838	6.6339053977541	6.620106992414375	6.618336424456579	6.628183441551963	6.618546991682527	6.639919690549869	6.625752110361414	6.616833730692595	6.619780221548071	6.619707683948771	6.626004006799486	6.628912810350633	6.624202666302093	6.615917708689246
8.028623240966482	8.059123098440127	7.991750417451652	8.030297611844196	8.015617009024659	8.01248412678784	8.041939150989334	8.04669116194442	7.987192545768296	8.027790123377587	8.009391879450506	8.061254574410619	8.020261031435986	8.03531759326154	8.018942448082333	8.029513319230686	8.007917340871836	8.045228020890086	8.028884593073757	7.996829487575991	8.016305495067728	8.097567695736007	8.009921616246649	8.058051050239198	8.054647080244456	8.020868343038572	8.028097107715437	8.084000083817298	8.004835894339102	7.988377916465429
8.19247196279246	8.165077017480733	8.183943160714874	8.282287156925518	8.194386562371163	8.153783815615778	8.19921369168598	8.243713814996795	8.2154684632805	8.184006702022419	8.21117201295127	8.170509896284294	8.221760328329658	8.175903121817973	8.207772034044483	8.170593856041256	8.253902753630424	8.193377083509544	8.224401200219765	8.178190684713396	8.197327870885738	8.206772558746032	8.198653550977706	8.219883266119611	8.164322721750356	8.21858720208858	8.177371864516024	8.248215479278969	8.191437924974888	8.226199683851247
7.0713096820325205	7.073006253608795	7.054948107590851	7.051893272199777	7.067340852521619	7.061216301871577	7.077932610837999	7.030947195728084	7.052549773485608	7.053412289541087	7.065665444185311	7.075555043543078	7.040512197019008	7.052209083638394	7.036495937536728	7.073116848206505	7.004338541684394	7.072317977956625	7.0671292602463	7.054516604646243	7.069497205502231	7.056568642963432	7.044212195025269	7.067362940199813	7.057532494998111	7.048770192282032	7.042340000195369	7.056681311377765	7.063863557797073	7.052557006987039
7.807622944537643	7.822649230054197	7.807473553522837	7.794265756987293	7.791777481093701	7.815542794992769	7.829932758626557	7.822204517581335	7.815193074477217	7.815727011857562	7.819061407153804	7.814771920184771	7.802437907189388	7.810666730532533	7.821609067419706	7.801630625099968	7.798530748285025	7.810071523932786	7.815494398028771	7.819962152088585	7.799189260153489	7.808222177284388	7.786865221434578	7.806513952349671	7.816567493962037	7.801113636917399	7.823394586670973	7.826713815833282	7.792785223086921	7.810635135071696
8.659056183452135	8.704490250605119	8.692566723222491	8.750975723194603	8.631850239334229	8.663756725757056	8.669019970236564	8.679500960128609	8.671999986091931	8.69787453501705	8.659187557610284	8.674848019400308	8.674968299563487	8.636293613877957	8.66620635973672	8.679968822075677	8.654384149712385	8.700707760442288	8.683698389746734	8.71429103546337	8.653607978319245	8.724060277392706	8.640813436957341	8.612530144301664	8.715960123090106	8.657700680541476	8.669785129654045	8.720512120360343	8.655967809977419	8.620969848159156
7.201545573236061	7.172466699668022	7.197956255832389	7.226946274696114	7.167197169881984	7.20109823504465	7.19193032450643	7.200362451828514	7.193868607316177	7.188944026277205	7.211801112217115	7.204660556069893	7.220415266125302	7.218469697285534	7.218496729761757	7.153322873326985	7.182632242453641	7.256278527156788	7.166060881387742	7.216835212805333	7.1861379474556	7.184712398485405	7.203931272445592	7.18384105611445	7.171456243677582	7.21772924708426	7.22478261833416	7.1903503337506285	7.176058648259974	7.227319837393643
6.706918953365567	6.746438643658341	6.709269033263235	6.744889852454463	6.715291806345624	6.731319141146101	6.726880772691849	6.688236760798381	6.7049374941772	6.7237012565621415	6.73626937329647	6.723741395260847	6.714206866044119	6.712494252853644	6.688268277235592	6.70462506810604	6.724545098089699	6.670478223195642	6.722152890729045	6.693227671839997	6.699067201903542	6.694376209810931	6.70288855361155	6.710600169426368	6.741108882645935	6.7114283253053495	6.712963661902547	6.713597488263842	6.720303607680459	6.725504527115981
9.293858238609706	9.298732432519731	9.282562299374678	9.285055680841005	9.294757765086509	9.304330824149508	9.29010255699817	9.31440720482598	9.287556912136692	9.29017233152431	9.270280495194926	9.275519290847278	9.281574614783256	9.308260342746994	9.32944617488798	9.337902687962378	9.294602109919254	9.280855976234513	9.291412456333886	9.288496813954332	9.296632742338524	9.314860192210872	9.319102874168989	9.274394849119732	9.31357672489335	9.301359557787766	9.293512230045948	9.304912678675194	9.307528592378848	9.294166174254244
7.888604259683417	7.897252854961251	7.908534056952479	7.9578364685255005	7.920058580348893	7.866199655927613	7.92431318935502	7.960402083159433	7.9120511516960255	7.930047926350693	7.891205830971721	7.9098007819867	7.914268814396847	7.911852088449586	7.933798258680577	7.897624792464667	7.896925912032483	7.896195857647227	7.9355059096518366	7.9289802977657216	7.9349996411631	7.92866575952088	7.883429755214504	7.936639283497125	7.981865115825983	7.905241921981415	7.848125372143178	7.937526553871398	7.914142161659478	7.910482906377417
7.433373078343564	7.461005208200285	7.411246712092205	7.434500090862516	7.43796975316681	7.425665743796534	7.395188937475689	7.415342943733817	7.424202038355621	7.388119288119827	7.401703983090845	7.368311293547167	7.425258757750218	7.3957807821542305	7.405161993158355	7.418512772994068	7.406296735010908	7.405633907670611	7.441405953674786	7.435685048629989	7.410740216447501	7.394862989336475	7.442192078076204	7.388282442289095	7.442029954956167	7.417857780808615	7.380787794803012	7.406657436966095	7.432662428791732	7.430023196955838
8.59728850051888	8.644564109000942	8.643665962166553	8.639861477092087	8.621211180251949	8.621482445089875	8.616207428160015	8.628793220738858	8.651447299398445	8.642026252633235	8.614963044500398	8.630431631965772	8.630433596991857	8.637058403441863	8.618886663750052	8.652119148234776	8.618470580478414	8.622218367288863	8.623971692530217	8.614745398116922	8.626629378801075	8.608837032276147	8.631391748509271	8.593156982128313	8.626813563803038	8.627722250786078	8.645328766225001	8.633961924825467	8.61188777263009	8.612846643432011
6.724833450184177	6.723523574391973	6.737082320360654	6.724368004853178	6.727007003803672	6.722882358947064	6.70910174548589	6.725879088693423	6.702966885252451	6.728192890130697	6.715953374786828	6.739252401843091	6.729108762877543	6.723094197970246	6.7203314607901365	6.71609843232284	6.717228914667556	6.694185581825855	6.729755883032727	6.728700504852104	6.732751661338674	6.723427792274857	6.716098095537165	6.723998990660519	6.728789996843699	6.729589841491915	6.742265576374285	6.7133783222449495	6.729752047385321	6.734876500814705
6.517810657898997	6.502889425500886	6.536254864520278	6.506439044024336	6.5277154324825055	6.533036811296519	6.524457171547154	6.511554090143218	6.522467501549322	6.54012994361881	6.522934446822248	6.505795669478648	6.531719521646183	6.52467033490646	6.501366276347747	6.488600970265659	6.515189472860758	6.526826011531752	6.5217075257945485	6.522283588835096	6.521802267670352	6.513998756242322	6.518248680089696	6.51903133323307	6.543683992135103	6.511596990803889	6.534360184088184	6.531085923978105	6.531484376270905	6.52391086759119
7.705039706823122	7.724748930535179	7.698474587381535	7.725404576437163	7.695389074110283	7.71001537438859	7.771781476292277	7.714301485513953	7.684541996517777	7.638766037480068	7.728404568666875	7.65778648079066	7.711450461589349	7.7214502607839615	7.790975045834966	7.70418931716441	7.715893405410117	7.7227152294625085	7.71833289322499	7.679555668511134	7.703067121149059	7.685182313800563	7.733215791501523	7.686570285869622	7.708725226105848	7.691609877233165	7.722657106547867	7.719341817222079	7.681852081442842	7.663016985855239
6.89735886739434	6.904148854776511	6.884119368242319	6.865070534966203	6.875974802372804	6.904472167168273	6.867021132487243	6.869265428058557	6.918741299227026	6.8700108920825205	6.879528910085355	6.892594074666462	6.886141071649017	6.861013868796698	6.862945935409602	6.822540596101709	6.879044296636925	6.90147876902624	6.8779981458609125	6.880270178359208	6.895874409956045	6.819043377463998	6.893742071279899	6.853742089713697	6.858263957923836	6.898948564628923	6.874669038357625	6.861428844473387	6.918490108946242	6.900871932252806
6.018272495344356	5.9498730473015	5.991693617105312	5.947850632942229	5.968786102631837	6.020907216967895	5.961471575368424	5.998691627586402	6.015250462037192	6.030872420903405	5.986336740244081	5.990318665247624	5.956941476458629	5.964874741920009	6.012132985490905	5.943354150844512	5.981849184903648	5.997591971986688	6.00207939102571	5.980907597281651	5.9513372880883	5.98278088337703	5.9966662323325535	5.979551365420368	5.948585601434628	5.967303080026414	5.974872882385459	5.998693494816105	6.003230287336895	6.001482501622959
7.362121114745511	7.362522664587142	7.399401514919989	7.39719925012449	7.387799764314542	7.382263543111396	7.398764047713751	7.4135162598092545	7.393156765286055	7.4093725998261375	7.393205579664679	7.408262170075943	7.36467967115051	7.381211248634798	7.376152706059887	7.362840384117087	7.3657387581851665	7.415099026966452	7.361465795731264	7.370858099838416	7.376468358937765	7.373555253341931	7.364377272149211	7.364155350419273	7.405443478529941	7.3857318982282	7.395089240498917	7.433580050884369	7.384200134470892	7.387988988078647
7.436544659637745	7.416978902970562	7.456214129823244	7.379236580463723	7.41381968484048	7.4072103670378	7.401321713467469	7.422082003703171	7.417559997226049	7.390216554530416	7.418870115972528	7.4091040137468624	7.400554483102296	7.401741159075091	7.39941803531738	7.400604254115796	7.403615015614967	7.455164220490337	7.446998247958533	7.423955213114419	7.435369049643129	7.416259529217425	7.435397313412858	7.381215959574079	7.405894924287834	7.411301046747201	7.406129908496052	7.397883244482901	7.428958530656449	7.428287058132139
7.212385918118306	7.178077016220821	7.211115452479183	7.219411481789609	7.220858473589942	7.21768554810601	7.2138794052621	7.205713632768347	7.217635086542116	7.242889630907151	7.206674402475334	7.21383793659624	7.223317484740658	7.219702633286604	7.211627633988575	7.227644021349908	7.202281085770535	7.231767710960172	7.234474716485619	7.204619706366539	7.212490740764527	7.201743226344648	7.218408700649114	7.189640965592072	7.231131317989679	7.223054509805002	7.223204535180226	7.222661932909605	7.216968071860813	7.226558731257591
8.285548234689873	8.290516277268647	8.270587892880776	8.27375084256198	8.259120220019183	8.275772936376613	8.292406925265357	8.28045873635347	8.263787852845988	8.260129901992109	8.276226077399713	8.293083454466105	8.274087168817292	8.270568543912837	8.286303004973783	8.280201489214287	8.263384058665562	8.304074138660882	8.273629361512333	8.287987074022736	8.27280899009015	8.271017658239497	8.289762311828778	8.283474174291207	8.268129106246958	8.274682154009097	8.267782360772253	8.274874657066778	8.274217125978964	8.28967381928871
7.232971940212741	7.205164042437379	7.247986474404503	7.279257165604128	7.299290852088509	7.253942528021477	7.279010985272093	7.209634942414631	7.27966873760147	7.254547448834637	7.250423797202018	7.261292025672816	7.244356704630945	7.251399031094045	7.236032617537214	7.261956829169392	7.2121542141513775	7.285959929195023	7.236481616393097	7.237071272810582	7.200633569182924	7.301453973417419	7.201588920563436	7.184740479438601	7.281747488921134	7.285382112210295	7.263383809477542	7.290537478089706	7.256950727877196	7.242831522625827
6.623832283364606	6.637069984910844	6.6275743147140815	6.635655516065175	6.634198340305023	6.646183608048303	6.673757381935666	6.64861388268972	6.628460523132083	6.618038994257697	6.667626522110474	6.630881156994683	6.597231756555987	6.62645954950331	6.634676719763309	6.694891171943282	6.673924038622678	6.666981194164624	6.574379600841737	6.633014661530112	6.632394466421752	6.674472854909104	6.631466824908997	6.652248809423709	6.7148507453084605	6.681392840024813	6.594293483678817	6.665966703659255	6.587648920122139	6.640398172876569
6.681766076314657	6.68117895855167	6.675166546449433	6.681085918827239	6.67472677059674	6.6747103104217045	6.675933826760234	6.674895579839811	6.689136009721076	6.691546906756882	6.6803143341428095	6.680119295409895	6.679872243509254	6.673626600926859	6.687253105061869	6.6896291039435	6.692293942116326	6.682778586865465	6.698859423184953	6.690457388155982	6.68446356067481	6.712829428993604	6.675390298902559	6.666770969449975	6.695750977257731	6.6888903115811615	6.689496957049081	6.6838056276308	6.6624969339858895	6.681701731121751
9.427032598879824	9.421738414511209	9.429350083215658	9.417714604060157	9.446261878456244	9.459796626644334	9.450570180684384	9.427923252556011	9.416294224588995	9.449764198091074	9.43806845860438	9.4389264028641	9.432790818433666	9.43411061074301	9.403507958706353	9.441011085277768	9.441584084632623	9.397462299909607	9.42903412870974	9.412383877043853	9.413622339532782	9.40684204633213	9.410547712060886	9.416130295692508	9.434505645603815	9.431714300186602	9.431839251231391	9.442456564649278	9.458719515824756	9.4465182093453
6.382971525914364	6.38149962045989	6.381769214510787	6.429140481993812	6.359797313800115	6.379261820435153	6.38467232210844	6.381202688251983	6.387687714862121	6.374280711251835	6.382925367657147	6.3655071396233165	6.382826967075036	6.386427277873274	6.4088810547293775	6.377400235241498	6.374435286111904	6.409932588710957	6.388215195661752	6.360707058552988	6.379351757691833	6.325275163309534	6.39608458013684	6.37490470967358	6.38621250882086	6.402830323641134	6.398293116726921	6.392141113857368	6.385316955093742	6.41027664106958
8.300505675220823	8.354099392379979	8.277967809095621	8.264143681697902	8.271683415998435	8.242568543363117	8.28299445211679	8.280388565980005	8.272490933530507	8.26496666332489	8.278337608879486	8.263557124622698	8.261238457161316	8.27928665303146	8.27357722895545	8.342849895440414	8.279009933282586	8.228984052591581	8.270824622954656	8.25242770945255	8.251685298750175	8.278483580260023	8.256141257494479	8.275999327652652	8.29988881328903	8.257897434671005	8.296946849797749	8.270328488673847	8.27737917822915	8.22930453084781
7.883851709435422	7.81251134020484	7.828045028212061	7.878419760967879	7.856539755950465	7.7702639917374	7.83070562497061	7.85983011026115	7.850517714720028	7.836289796465652	7.848065853923721	7.845523441114082	7.83318830675293	7.816106021382363	7.834082224829718	7.774806104484888	7.840202002049544	7.787712009977156	7.854442199257432	7.856432438477801	7.818236893915457	7.793205344890908	7.851319260803322	7.877693438025077	7.770567152385974	7.835662807153244	7.885535803458982	7.857264672248662	7.852351794894665	7.843497058221279
7.544255683549739	7.537280336388734	7.531120163108823	7.557682479270405	7.537176917583357	7.552772716745039	7.551784014656199	7.531228552776236	7.537704814442457	7.5267385542222	7.539329936928024	7.539612404694475	7.550544451791227	7.524486149756995	7.533056017391566	7.533645209029601	7.534782635036054	7.539612156959098	7.536092764586031	7.547181721870522	7.553990787441676	7.510097710666819	7.537144505354613	7.519475686107744	7.533702073992169	7.555558089493847	7.554364550567111	7.538870632992027	7.539975575364221	7.562287588553255
8.80555724635212	8.774309054551678	8.781553969643195	8.760782817009538	8.777575786386413	8.778545251895912	8.791972127300047	8.780983976007649	8.778536087195945	8.780599341957307	8.788666599570021	8.78632085810389	8.79656037642876	8.75873578787281	8.784097181201535	8.806851566952087	8.777847809323623	8.782281617756611	8.760710701410403	8.78244114584323	8.781084819645491	8.775709694014775	8.787077057961463	8.772847456607103	8.775956852724466	8.768491902839665	8.780901917680112	8.768628119850193	8.782262190777523	8.766045971186198
8.80555724635212	8.774309054551678	8.781553969643195	8.760782817009538	8.777575786386413	8.778545251895912	8.791972127300047	8.780983976007649	8.778536087195945	8.780599341957307	8.788666599570021	8.78632085810389	8.79656037642876	8.75873578787281	8.784097181201535	8.806851566952087	8.777847809323623	8.782281617756611	8.760710701410403	8.78244114584323	8.781084819645491	8.775709694014775	8.787077057961463	8.772847456607103	8.775956852724466	8.768491902839665	8.780901917680112	8.768628119850193	8.782262190777523	8.766045971186198
6.404488315581524	6.407623876883753	6.384898671949256	6.379624178042388	6.435386616596309	6.39466088658148	6.38038340836257	6.35770150520429	6.394331601629125	6.396189035670869	6.3638875828798565	6.397772639652821	6.3538402116399375	6.353219971722143	6.362677401228216	6.365927971947501	6.38630847841176	6.339326326200217	6.368508407827181	6.373985174999973	6.372353793311141	6.353336812055672	6.410018153791145	6.344763417926146	6.421928744944359	6.3758451953456055	6.36911221560033	6.410936353903578	6.388546787104666	6.369933074086111
7.993269897297383	7.862496783820606	7.988046354647888	7.951710151429281	7.920394397315736	7.991129412689988	7.982546036945981	7.977576786556513	7.985860600764105	7.978418862213357	7.9696038804598	7.987560016352196	8.01849485844672	7.954111429375819	7.976946355397505	7.810913151629098	8.010716877637945	8.074017466766024	7.987264626162863	7.984209448720958	7.972582044386082	7.840909273471715	7.981383785211261	7.911392272355679	7.884617590521104	7.965709123377203	7.956297099277778	7.971291048203143	8.016277950378136	7.978147867508993
7.181712461939393	7.209933681558456	7.173562159118652	7.2189483401591135	7.23223600082061	7.188670985029633	7.208338570556194	7.177150627442487	7.150219693465227	7.209060578977765	7.15752532048214	7.2529842157992	7.174594492792144	7.168519074157657	7.221878961504585	7.22601165826581	7.179053075667017	7.170136519519257	7.198437133867963	7.198046177076081	7.186638896167055	7.171778724260531	7.149294900195406	7.1953031520049935	7.234669158884579	7.176773934229241	7.256251236333421	7.173520584455342	7.194640747267321	7.173714899136201
9.591051737874784	9.601350004755352	9.58021521445267	9.650492411252872	9.5476530317821	9.635504020751664	9.592110693332131	9.605678633531213	9.610367355859402	9.602897045931217	9.57140559723905	9.585212986203164	9.58766326401954	9.646431394802391	9.621935303667655	9.63494548998191	9.586261965563876	9.589445652580672	9.53897982836051	9.598382967200248	9.596586504318449	9.56035603969982	9.583050332766032	9.55532757774632	9.535816515444653	9.558277041950104	9.579731825967835	9.572650632651223	9.59799890982043	9.619050987497769
7.218582185956919	7.239713708251855	7.179548389316207	7.197425012819944	7.221563058666391	7.224407742543384	7.1778069741638095	7.18551349597881	7.176437392383142	7.194937927339635	7.166867789993653	7.235211290500322	7.178423578848143	7.192838021671801	7.193873323824546	7.234902001173451	7.165144868337883	7.148277611999486	7.233993248130873	7.183656810723865	7.173476380778003	7.261592813923502	7.199511117548965	7.218927184626838	7.226961364389487	7.173502352274466	7.1375457532091175	7.214100878087197	7.161272082286842	7.204106179776036
8.363870215836014	8.371923724512975	8.315948284368975	8.417981197967697	8.362256143314937	8.362567487209828	8.371280454778661	8.363376188320899	8.315486248092855	8.365483166090463	8.354806102859955	8.350750291097556	8.355000058965071	8.343475483977496	8.390868821425208	8.419355496836742	8.356029093040268	8.288157694202337	8.338407878881869	8.35105927410515	8.372024051883301	8.46297592406751	8.348897643707442	8.317325778504477	8.417410163958772	8.406306245240575	8.37956803722522	8.380668429973307	8.375455595031852	8.326447694634991
7.751477388136406	7.797540401345048	7.756683414410339	7.77429702256124	7.767550285395675	7.782614800464543	7.765211197385767	7.779325657020452	7.78979235130562	7.801884283060947	7.780464224678683	7.750035689178025	7.760907989097923	7.748222675470695	7.75043874688469	7.793878748918065	7.746903131704027	7.78057864320346	7.7481870289945585	7.759525441967065	7.7805440490885	7.744064219696534	7.776962571329715	7.777752628695068	7.756702441649194	7.736956599595062	7.786120677184124	7.766430994315255	7.769652753460901	7.739640314062618
7.185439593067933	7.183605542065284	7.172737758445535	7.149189036906075	7.18635851919303	7.168820357459609	7.209030125649351	7.185438205784235	7.1500849946596725	7.170773617409746	7.166927180356591	7.209146791790385	7.167359530021152	7.148756781029584	7.194412969323858	7.124675757061265	7.1570345604164505	7.156445166814452	7.188059358157692	7.159518702810714	7.1852144287864	7.147544203845476	7.178595547026019	7.12080823460409	7.163764048890471	7.109778241985857	7.189343596589543	7.146433311569139	7.180488225075059	7.157994416929275
5.673961051972997	5.6713393893879935	5.6685598347703	5.686275510902864	5.620506110689542	5.692437026117545	5.6479918580438495	5.65269745423404	5.67370437928107	5.678604219384009	5.665494339598864	5.642491348919927	5.667418662469007	5.679447394756824	5.64348424238883	5.665744009871755	5.654622251243083	5.651890013705767	5.662946847063397	5.64391811014115	5.646853502579754	5.642661930231853	5.683395061701288	5.670016576181226	5.67631555559245	5.688919530248804	5.666324928308145	5.659068454557613	5.674855167014543	5.673626593957532
7.231134467294593	7.233557576143073	7.231356329545963	7.218470138371436	7.253416820025263	7.23306029848213	7.209621388334986	7.243039835440731	7.225635873708284	7.233932335782645	7.228807057777336	7.225516631043947	7.241319072315994	7.188300206577096	7.249566783398698	7.204885802622966	7.24169296065196	7.206504788862599	7.229341051440961	7.257615951509515	7.222811553333783	7.227391657230538	7.228067191013778	7.238285053149721	7.185309438754038	7.221934562692401	7.232706265019836	7.206765479463042	7.250065873524668	7.226811538263191
7.621762452649197	7.60555363493011	7.616599926162119	7.614132582564607	7.6388191951791775	7.609135557945704	7.617067428024853	7.618806955094289	7.618460489809045	7.620624863168602	7.617963422426376	7.601409728867367	7.619620118644077	7.611087327783079	7.61514706310316	7.597101683480597	7.618851337467687	7.628732795989675	7.604873908279512	7.602979068936773	7.60165798617395	7.595054889848346	7.624462293404841	7.601308971821488	7.590709132529316	7.599059940648879	7.612583396684764	7.608470235663087	7.616380867931741	7.612605440237739
5.013488143952296	5.00423313009511	5.012559518858351	5.015731586935783	4.97888611749555	5.000098177576517	5.038348247383649	5.0075030825698015	5.035074443433697	4.974956096549437	5.009111239585395	5.044245276705992	4.995107776837269	5.013038369386193	5.026396242121322	5.001392373826885	4.995762643263568	5.036642495395876	4.990016944611654	5.014186874448944	5.033635960481502	4.9984677187844655	5.002581652859821	5.025551567612946	5.000899725265173	5.02330529326965	4.959129760916624	5.039804839153126	5.00397716933526	5.014296227801485
7.345296576150329	7.310573608987821	7.3426977280849615	7.377063524578614	7.347947580495536	7.34958335285512	7.344667987155843	7.349269593253011	7.335700743632135	7.334764587602867	7.338013926487513	7.345074465125352	7.339583851439412	7.329427200176764	7.330543400784276	7.3091154944904595	7.340474377279607	7.350573115705151	7.347282634262478	7.33419667021606	7.343858356216502	7.318734457881225	7.342815724521536	7.348788475660675	7.32138238676537	7.371828113660993	7.342555370946547	7.333022468250417	7.322891373775623	7.330564102358475
9.025379547271577	9.059971400637346	9.034903645262323	9.02267416154779	8.994737278223024	9.037597924316234	9.025300864898352	9.041390640849189	9.032160504411724	9.030600393938863	9.033131098621034	9.020934694099784	9.03484795508615	9.025694273295285	9.055171432699575	9.07285208850921	9.039555542582908	9.04628099331845	9.00051121542225	9.06519146286002	9.041099390181085	9.03836034410966	9.065945912474971	9.00847973160731	9.048347472893324	9.042652833021274	9.030165430978249	9.041932887673552	9.038765812832118	9.02302467440748
8.477155365452544	8.513856757593638	8.490903846115787	8.520164642501005	8.49964045790046	8.494401309031025	8.500819306624813	8.499841859829006	8.507980238527862	8.473136583492701	8.510130879280736	8.500101530484123	8.504808249288683	8.488796978052292	8.511495779307541	8.48596409333673	8.497512024749522	8.50014288631909	8.479152526933474	8.510643072121832	8.497003333017789	8.520926172443467	8.474494064928821	8.507298351279298	8.546650355745328	8.468761170569808	8.488169382339159	8.471515761987398	8.493708602950413	8.489017014290978
8.716026281228501	8.724643548400627	8.700997872715238	8.711736071602488	8.666497503419155	8.72134095362767	8.704641432772013	8.70925516926797	8.714548236106017	8.669182870191994	8.721960898283026	8.706074263845863	8.706463828298972	8.695186043238847	8.681136270228862	8.737123931828506	8.726540151416396	8.757353486733718	8.711445406033642	8.699637331581188	8.699136506578357	8.698037153435207	8.718682402373577	8.702031870734336	8.696271082779473	8.716631429657726	8.696103947675478	8.696724240164746	8.695125522482542	8.722926255902332
7.247317850580748	7.252163619487983	7.253958433462635	7.270669934617008	7.246923627568108	7.241786141771934	7.281208778722652	7.256709094189494	7.245035826365112	7.232977151976205	7.248448853119818	7.258691619811692	7.226347115419145	7.243906494859638	7.237683852812886	7.255444842247412	7.247136955940867	7.277495224921973	7.242688957358355	7.246360638136195	7.2526660667851965	7.24155361690724	7.240490385565176	7.233398232535188	7.265634568672478	7.244736515610206	7.274730488547361	7.257039228166845	7.229576027578015	7.2339234944877235
8.170651860329732	8.237063426432856	8.173566937339775	8.090075778133695	8.118612053111303	8.166975366958898	8.175212150747113	8.161875748801176	8.170805011584083	8.21497658379508	8.164559239241573	8.17202020185571	8.171944452792129	8.162515529192829	8.112408631126657	8.213607193912589	8.220508833432087	8.162177340479193	8.162268583000294	8.171122543464902	8.140130730292382	8.164757106583203	8.151628658796286	8.192053768377214	8.159330155027309	8.199201498292075	8.187638518936307	8.15760175475393	8.214425672416375	8.163820612443594
9.283002604930024	9.298954238252982	9.27209158838946	9.26576220080296	9.29260618684471	9.271937356099944	9.285486343970078	9.305214023042286	9.265357351692767	9.303730119834524	9.263846190103624	9.237128054415368	9.294158992950878	9.260346308304	9.284255109116474	9.306723470815658	9.29294361923845	9.298051683795904	9.297741807406036	9.287710501640252	9.29084215316619	9.35510330703992	9.264675971082104	9.30523977671672	9.285613485157716	9.289431462246103	9.297428412793048	9.283440828954047	9.279179476122046	9.278841273499951
6.9483785906965965	6.962217622004955	6.960649763192737	7.006022704448286	6.930931562577802	6.9366805589121565	6.972793989599642	6.951339026522181	6.971915003130512	6.961212951085517	6.965457116406358	6.973655621102566	6.960673263167546	6.965557240636679	6.98070265845288	6.95150157279342	6.965429453033492	6.946383223747721	6.973192287663729	6.972010812352919	6.976391302086863	6.921482207755106	6.977007067740919	6.962395821736528	7.009642830473774	6.950336735285144	6.953187099427443	6.936726021975431	6.9658066546138535	6.967851447776971
7.688614496373862	7.694516516334077	7.680451614522606	7.697857009713672	7.660254695352618	7.681141508734555	7.674319909350496	7.707186790601403	7.70601370202889	7.665142854539666	7.70416336179567	7.670292414365612	7.71830704032903	7.687128156508929	7.723530544628572	7.725229971695098	7.706594372754946	7.719249585793918	7.706923498772027	7.695542931995058	7.707093927125849	7.66912359287261	7.667238681610318	7.674814225264547	7.701977596376453	7.700286696734909	7.676691800148909	7.683149422712007	7.710051764310262	7.72005219389628
8.56114446755163	8.570797651633075	8.542835413302775	8.565493304925038	8.532188570691384	8.546516670485696	8.554392618731757	8.548769935197736	8.530856591120013	8.532507200987451	8.52382177209627	8.548004319020285	8.550596656366672	8.53684659301787	8.52653071271639	8.567274874229886	8.541883320183652	8.567468347223734	8.554523321277943	8.521936296179353	8.541515338554396	8.568729090272134	8.551802852379039	8.557940296872063	8.524407739119628	8.52608367165571	8.538960512854846	8.547635919268943	8.53594798685107	8.536521057190381
7.294667888167753	7.273458270414765	7.306471273919869	7.292465276601457	7.31611528224421	7.309891445133735	7.324185830888187	7.322872577816954	7.312267081760468	7.301277281149983	7.297539397961	7.309912987548964	7.322429220911296	7.317136469278451	7.304838826157221	7.324813466593401	7.319396203545837	7.291227854090282	7.307501996508887	7.303168699139621	7.328486178818136	7.316691253027508	7.284717600703576	7.312918671965076	7.2849487548948755	7.302967083664137	7.317185718584186	7.322203509769921	7.308257778749295	7.307365688566148
7.811180643717238	7.794839444161657	7.787076814931033	7.73853493036152	7.758779956118337	7.787867624088527	7.803188353455623	7.759470701332445	7.788524666364478	7.731508063557922	7.815923479302583	7.77311173028723	7.789846243011384	7.757193766154422	7.811227090525588	7.794734775102066	7.806474729274976	7.787884314019756	7.79097060634795	7.7925466771887875	7.785211451583822	7.791666055126995	7.765490917251462	7.732040782415681	7.765972415180769	7.781416273832741	7.776749986804692	7.783328505877299	7.793518429299332	7.786634652618388
6.898317068374228	6.9293872448092655	6.912667230820228	6.926475710528147	6.908114144377077	6.92645546976934	6.938180938106586	6.916916709668117	6.935596264870601	6.935377821516958	6.9177839723661885	6.9294507053185495	6.933899178879028	6.923035278222285	6.934025874424512	6.937643859071736	6.938182142141635	6.899025390246544	6.918382561043752	6.92542594148431	6.9193937146170965	6.901265401008037	6.913725881592178	6.9131445729225565	6.900816984184542	6.8916952020218885	6.937610385601543	6.8896605261584165	6.920285159658175	6.915265908756092
5.714648181602682	5.654021028643701	5.689366740555185	5.6957102348430535	5.685177451076676	5.67710627676766	5.714417594130241	5.691264138875912	5.701451051999486	5.691470806013944	5.703370689844088	5.692122762688815	5.691005849232773	5.698018215150552	5.703278751434957	5.667263799154417	5.679081412237556	5.690057360840084	5.677611240855381	5.691492669449737	5.691572546087119	5.689645560519216	5.6904857883157804	5.6997781557758325	5.677737526963116	5.683693657450904	5.71345376059763	5.718357791494201	5.703379595238853	5.687385141494615
6.635633278414284	6.637363962448985	6.6504641528195085	6.630993645693279	6.630701622619739	6.640812065373948	6.628146234050749	6.633913444431631	6.620905026372138	6.612387240542306	6.642869216262683	6.631359749999746	6.6361550945457575	6.645290001484998	6.645884326564019	6.656457808488837	6.634946936665507	6.672322714470445	6.640353525423308	6.6303131060747305	6.613370740297365	6.648493006742723	6.626186508364932	6.628475322116599	6.661187451354097	6.6310739250202	6.67435309855604	6.6477021296902405	6.629389656927248	6.6262415911353685
9.552827904371544	9.54993096360711	9.577534432274676	9.56959221826855	9.606716862878493	9.573148347266825	9.549404754516752	9.504582326994951	9.592539839776125	9.557807807082316	9.583693401069176	9.587810004710612	9.57610788077756	9.51209641961361	9.615358092954809	9.550186331554322	9.585992964744207	9.56757405970291	9.585073842958858	9.609038964610226	9.590334148974346	9.530198568930668	9.520421651290013	9.542479966075897	9.55200828812062	9.558615340404904	9.624849908830454	9.555496876416289	9.648711303267032	9.597596176273044
7.262739702850549	7.26712901329515	7.263349408346282	7.27764674003645	7.2780430435469885	7.277414577878345	7.251121525319002	7.257206844865136	7.263680557209002	7.254065568159629	7.257479519859	7.269572459604452	7.26430482971848	7.263091995179384	7.280133086200911	7.266917019176281	7.276341998430313	7.249597630259952	7.270905620771527	7.260641536051032	7.265603489797292	7.272161576482707	7.264875935896216	7.27315997476166	7.258494224977204	7.269998376531759	7.263266667041803	7.254721411205694	7.263319868289108	7.26035705339661
7.006850053868632	7.029028816854379	7.008793113678914	7.019813912342777	7.0058855635429005	7.024213028967257	7.018367929612921	7.01467878872737	7.027930984759288	6.977743702846632	7.019142817428064	7.0025981689271415	7.011193507092591	7.026605123600287	7.025321866513576	7.024615135042603	7.021513213324935	7.067509862169882	7.004215461081086	7.019491145883595	7.005343637832271	7.0133814684848135	7.027498708940219	7.020460379959138	7.039392895004455	7.021098404583249	7.060103740118676	7.0408421518140445	6.995946640133784	7.031934281856804
5.101608599978654	5.063698083428279	5.1058933406599945	5.0756003138148325	5.073593848144286	5.079461011515253	5.080744771221262	5.085757516388204	5.077180090035336	5.087924764583844	5.0854761183102815	5.083387197732515	5.089964171610975	5.121223731569892	5.046484000434917	5.075976678791838	5.095565179637237	5.034984294027168	5.085587138063311	5.0890491625052565	5.075518195311343	5.10171339512964	5.105357907782804	5.07718626448124	5.096559805131171	5.07672439219541	5.120785551487148	5.092048186492707	5.08064235336063	5.08829150747216
6.075898315646374	6.105535261022414	6.061338022905523	6.084833646313321	6.040804256311205	6.05142364752979	6.0188488801144695	6.068011840606016	6.055658590465357	6.062734445264698	6.075115775540115	6.059978859019132	6.05646955203587	6.061651269244775	6.073574826102397	6.105997523363118	6.02859517542651	6.095500390056981	6.046495000715929	6.044134804965314	6.061846293734422	6.115888618601014	6.053344911154702	6.047434376140735	6.087887076409021	6.045038090178053	6.035973290406411	6.062793985665088	6.07382512519728	6.059837806380704
8.342149234041758	8.359369552413712	8.324300591208031	8.3120960034019	8.314710881474374	8.342036753346255	8.313152545918292	8.320803814566569	8.333285483042948	8.319396155822602	8.32114687379623	8.306339424217906	8.315846917349292	8.278584016762734	8.345954799191441	8.357054108273203	8.3149524391303	8.323161970452439	8.33901424208956	8.3301005545563	8.303996923167979	8.311920956243585	8.338252397579572	8.278827588739617	8.31866906243568	8.31234344658875	8.345318962806711	8.328007561463295	8.342350658858194	8.333993326222227
9.211178267462143	9.220413822070595	9.188479956515645	9.147282785648732	9.163067218815032	9.194141479730906	9.195817446272718	9.206301289534055	9.171583528410906	9.149489642955984	9.196367486945274	9.169269913886692	9.196025831206686	9.16312463816182	9.185548022240033	9.201124760050355	9.183835160861522	9.175335175255434	9.164057543023477	9.197477220864874	9.20197248570932	9.228524487706538	9.215787900980263	9.156260929525216	9.1847723685102	9.203773782685465	9.167847093678391	9.1839282388153	9.186052324583414	9.173972919817176
8.368106381330382	8.36861949820768	8.343374261038832	8.35303995304377	8.35381665546844	8.372437191054827	8.373149600088	8.366207987891029	8.354129063026567	8.378744878877734	8.378682351822253	8.33014414514666	8.372637248747342	8.369690236240254	8.400684046673168	8.373401016712759	8.346445790854	8.40733770771183	8.307489698636465	8.365571258896795	8.344284202402083	8.361923496726089	8.377261286175177	8.3512403447604	8.365514910427919	8.372117444797217	8.36870042661741	8.38654711368713	8.3697041901439	8.361113555089556
6.97878033239674	6.9605740392896935	6.984515507087777	7.010247948477379	6.962689314955265	6.991488492264005	6.948165090329158	6.998100384729378	6.990666245853342	6.972993231319137	6.984930475276074	7.00277591196385	7.017428674155632	6.970770275133612	6.952926120974842	6.99671375575875	6.971123574672681	6.994768333283591	6.990008959692068	6.972252082299822	6.98381251837049	6.945526215346121	6.954543776791431	6.980288601296214	6.959602726533082	6.980888983672268	6.996509719063207	6.978583455841308	6.986348476946985	6.995358260163012
8.58390458227327	8.59249350603246	8.59075282235099	8.63627103412646	8.56019496614965	8.57979285644282	8.552380096888243	8.579389674922973	8.59124298410973	8.61416201617436	8.585563321308614	8.554676563006582	8.593513953210534	8.573351072405023	8.593221838381684	8.545928444310478	8.605217773184453	8.624645740695653	8.589086425533898	8.591983410710638	8.605911345212228	8.55618703268229	8.593375970927259	8.587126583813479	8.578454920299142	8.60151376271658	8.57774289992556	8.577848902300078	8.603945858974445	8.58396677628672
7.314265891100407	7.300848348313504	7.299836067550053	7.325098004358224	7.278908542536847	7.292367007299283	7.3387676665124015	7.3269418407956355	7.288458785613375	7.274849333206739	7.337933201218119	7.277730470361291	7.314595372573303	7.312528397162175	7.320197258425228	7.282855492843886	7.290842239081813	7.297431904133448	7.327396984511123	7.316793276253624	7.306265904611631	7.306718129955024	7.336590704854869	7.298288639147654	7.301203116425125	7.292308506132488	7.291344117275225	7.3045823930385	7.303933912583573	7.326582854869746
6.961091843335368	6.995211811899124	6.944473422457188	6.979748321402714	6.970614135514838	6.961936717650137	6.946413587418316	6.973059814778496	6.976845326530988	6.964162521854547	6.971826562046985	6.952882100577305	6.975055201117091	6.959980079196563	6.948909529706521	6.983074446818493	6.985605446725254	6.977387464071271	6.954532328578658	6.957703383089538	6.990478205764525	6.938537185506188	6.965850593122958	6.95200347600762	6.979794485821969	6.966596288808248	6.982845911150871	6.9859211290706	6.991153798029068	6.982669636251988
6.951681919514466	6.982576462656162	6.957681837489391	6.991781584122803	6.979201076394711	6.9509759451989375	6.985407171078025	6.992850021708858	6.983234207781687	6.983485382861224	6.977831451148295	6.998352782647482	6.981629559285947	7.010122813787865	6.97668885841131	6.971671878087451	6.962284836261398	6.977856807757925	6.9853825019279485	6.985544727682611	6.973305546790318	6.978204533817888	6.98466150516821	6.983854848742388	6.978504870368072	6.963020632964606	6.990522589192946	6.9765268240362825	6.971162434048982	6.979721944979728
6.162695587446997	6.186541557277836	6.169664238048522	6.177489756959502	6.173781550123584	6.161394199503891	6.17734322115238	6.148494283301477	6.1516822320121225	6.188349399812604	6.144636871105616	6.173484987785267	6.158042733954374	6.183090738410402	6.156768168564607	6.174077031524341	6.109047054657719	6.180839970954014	6.174073867306553	6.169226801310841	6.17313166978402	6.1391570761609815	6.176702620325905	6.162403535189721	6.184367494937348	6.160985053625034	6.1800781303515295	6.160197907389339	6.149909149633756	6.185448045767574
8.203044827008705	8.139079580026971	8.166943094176856	8.288348254812075	8.168785342780122	8.198949261034011	8.16591472489225	8.186778445250303	8.222890786370568	8.174794654528094	8.264542446193428	8.193531713615714	8.187483625964683	8.106529966393678	8.219221967813883	8.199165291893364	8.18812859292169	8.263235595973626	8.145267369987993	8.174866621295498	8.211870498938765	8.11688246454498	8.157475831763174	8.105325397473411	8.14279443940753	8.185018840467286	8.207353000727032	8.18778113334962	8.199373344250144	8.214391866265952
7.2916601539488735	7.392778509280292	7.255699343811863	7.272245808238318	7.224710515139156	7.279947976945211	7.25409403857293	7.242211776056584	7.303577672070149	7.237142827014575	7.274792310788962	7.258801462235606	7.238568189216256	7.246484236774774	7.248751753697258	7.40883259875212	7.228380540521561	7.255006196022384	7.304992031624672	7.219045053819447	7.227829855632854	7.342257222262481	7.295912614247893	7.295676204152714	7.31958958763626	7.236457133955215	7.193683138428419	7.26003142134634	7.306037554587893	7.249510042749361
8.589413191927335	8.547175288130505	8.595517172896773	8.61014252135919	8.592539868105845	8.585298353523067	8.580062725834958	8.580759572600918	8.618814552024027	8.631028662199082	8.60157755375532	8.537094210974779	8.599728512772101	8.632480270812051	8.59849725637551	8.604363519674946	8.583687763904239	8.59596663191853	8.569935769351565	8.64137489438752	8.578083605622512	8.579090654133456	8.603588104196584	8.544593007170272	8.515342977373386	8.58033568234483	8.591801618855168	8.563646945313465	8.559693589698135	8.617777032727643
7.65126538266197	7.660115656221238	7.640830286090604	7.669171145584646	7.625038884599242	7.651557607275732	7.666809477227042	7.659989056423434	7.668688270848382	7.646077073628473	7.671526300086374	7.679815472227746	7.6668693053207395	7.6719471270435475	7.652098497405023	7.621017419241092	7.676033934327439	7.675080958742173	7.64840649379516	7.662715128763364	7.645946120986996	7.675311204027921	7.650066282328588	7.648646549370544	7.67963754966496	7.666919749812727	7.685016558136027	7.68366080276805	7.652949985328395	7.676044167067048
6.8137432883148605	6.855639413216777	6.750462886165755	6.74471932662636	6.739435137696436	6.76162533147381	6.749144959941797	6.800874816527402	6.761235404527058	6.793957318053073	6.780476655868189	6.75389125869552	6.7562129005810805	6.770822048314409	6.743899356503849	6.82952929963487	6.815345273838732	6.809413808935054	6.764274062917829	6.732537861381709	6.780333785407709	6.825502403551308	6.733914693578465	6.709705270883372	6.8285962470647785	6.769588686168315	6.706563287923017	6.777094559572881	6.814434681876155	6.762467741823568
6.813463590371162	6.753005588055659	6.780743160900556	6.821297090061122	6.755258332458929	6.772976207462832	6.763244153861867	6.79279060818411	6.74560338557379	6.725062067292048	6.7635480723952375	6.786198847671869	6.763635953869467	6.824382126310141	6.79374496226867	6.787980365836947	6.751115623263473	6.799432619670491	6.756884510714968	6.779685049885292	6.794215405718469	6.7404213870850365	6.767372774610853	6.799070480896748	6.765671409729968	6.775293408377591	6.746987727406857	6.771008744558807	6.768872331200636	6.773179957667377
8.220775790733395	8.214700774964392	8.208309623704302	8.20971491853554	8.19496274367332	8.208386992074864	8.198342925682981	8.201102264183515	8.220739063641673	8.220468539828218	8.205795693101622	8.200804031360688	8.223260120718308	8.205751245558456	8.243462342707797	8.203427020326416	8.21226845414733	8.232735436844626	8.218329277925685	8.21682974104694	8.208570281502611	8.206560524454025	8.205709808259398	8.192731259570145	8.215754533395904	8.241505239100205	8.220048858021842	8.244310177415885	8.231685673515752	8.211177617243315
7.77107167952976	7.773355034065603	7.764875014936025	7.765575643690494	7.780726951266585	7.774783484545397	7.775499701207597	7.780202491704177	7.766599505681818	7.742895724565492	7.7561109412598785	7.764946597772147	7.749547437732618	7.741017060014758	7.748578852829938	7.768931378632011	7.781957315675866	7.765936743532393	7.764634470466192	7.783373554202579	7.754077536422169	7.778719601662488	7.753397032688696	7.736035160338578	7.779667997742827	7.775292206095862	7.774937999702693	7.786872331783836	7.781404371913875	7.789865121402152
5.480769775519459	5.4534278113988055	5.4956943609469215	5.490087456232348	5.480401546754191	5.475853871139399	5.463571467374182	5.472568672001983	5.51320045341052	5.483591179149223	5.496440793915467	5.4857518147417785	5.480649968006528	5.500107425602104	5.448232256258547	5.441309487160691	5.480378636462927	5.461655129103239	5.466082757411739	5.490741878540067	5.500175608249514	5.486926168337031	5.467125673564503	5.4610989381781625	5.480181562729891	5.5038986204839455	5.484055211346824	5.521503253446617	5.500428024044685	5.503765203224734
6.3516489792199256	6.400264704580525	6.363673795628326	6.396727279376334	6.3184717218968895	6.37803255409522	6.355398601092724	6.358096382498944	6.394004903654802	6.330671712205966	6.363434874147349	6.356338743777	6.386905367493927	6.365901376069272	6.369719484142272	6.335571172088339	6.354598563964018	6.403955283239853	6.353697979489517	6.348434817534217	6.335613112214881	6.338880528789267	6.363005620754574	6.290108172229719	6.358484851129425	6.324664843080607	6.330565317946859	6.357239243386042	6.357432109019883	6.354290847567964
7.3246935468424255	7.325437752460895	7.323363789099209	7.380051638967301	7.306033583338108	7.320851152446375	7.322460858760095	7.333223279923866	7.312342964244604	7.322255576481647	7.307304859911103	7.33817877354744	7.327831243638597	7.322093183850296	7.326583153662511	7.315722075879066	7.324725126743321	7.323951818233263	7.324871001788492	7.3206392752289	7.3059964704754625	7.323218364125767	7.325165483295978	7.318648207248439	7.306365191188206	7.319880643180405	7.350106709606335	7.327732094072318	7.319705476356881	7.313537648505579
6.866176659412176	6.8766176370112175	6.898993598380068	6.892280881538269	6.895251185994423	6.889131830286654	6.865062911754041	6.883078223528588	6.894427923719896	6.90099843770768	6.896918143871264	6.889715686629497	6.883932121344821	6.8894283927070905	6.912906848531388	6.912433758980292	6.89071086699219	6.9259112181486655	6.874952120740043	6.900778658626073	6.907082304456092	6.923241587728951	6.884549681699157	6.871989987053319	6.899223746313909	6.8977894538377935	6.865190403275951	6.883455356065617	6.887351884974699	6.883522485167821
7.090467614115953	7.160122794379846	7.065476111365939	7.073903361947218	7.067850014853752	7.062192753573656	7.06249027402053	7.091804282600936	7.116196256397674	7.0467949518292	7.088101082550455	7.111675221912984	7.111346330249649	7.109187334003509	7.062541396915908	7.122376557073011	7.097572657476334	7.115250429052864	7.088704019397507	7.091202840162114	7.094022807296626	7.180329130164494	7.084230789367462	7.077234429659834	7.131029821158851	7.148981333223618	7.114329686355035	7.127836110743833	7.103411171742342	7.130953520171105
6.870868194828542	6.854787026436843	6.882027561911293	6.811854574358001	6.850587981594305	6.858406369290251	6.855204467193496	6.868718816063455	6.8410773758005	6.822615301798837	6.847921698721544	6.851046417373146	6.838753749757069	6.874988093769723	6.829032649482705	6.828622944299743	6.859197456646733	6.8581193626483	6.840506937920034	6.85679913930354	6.831966832651879	6.825679465959639	6.819960154014984	6.837140572622415	6.849758381231919	6.877574067461981	6.833971389752985	6.836369414378603	6.850686546081333	6.827233719939728
6.844971614574552	6.853988229498403	6.842380047824321	6.895992078774628	6.811767766256063	6.840421710801145	6.857854005760916	6.868515887789186	6.843095287476597	6.828234574786537	6.842283824829424	6.845973406092227	6.841444557959765	6.828162749489224	6.837343568128642	6.8340098160320935	6.861983566879234	6.852093335163014	6.85219000105001	6.846709981705473	6.833016342761893	6.85212701015545	6.84815991484938	6.834005861305938	6.828440898031165	6.842628228755875	6.870479291533598	6.846294437845937	6.860283443941356	6.862829237886604
6.092754023581309	6.07633548382887	6.048753465302071	6.09720362996915	6.124108993698256	6.090353084761493	6.042505058292828	6.057437481817271	6.091928611137971	6.118618953738892	6.063721711635418	6.031148704979408	6.08220296066828	6.095247083559765	6.074234501852458	6.064834912872415	6.071293048951109	6.067228260749599	6.055634912137276	6.080824093987661	6.080660281445113	6.080275703739807	6.035054965363543	6.056128591852856	6.088926242605819	6.072435053239287	6.04617555415523	6.072175966449567	6.099262959625154	6.082128941148852
8.299966582095971	8.276945633593021	8.29468576187386	8.285541076906517	8.276555254306754	8.293422590828223	8.289098379635405	8.30338867815352	8.283262728494769	8.303215015763069	8.291026412256208	8.298771489584944	8.300024656755872	8.271895142635868	8.329878683385303	8.293951826686817	8.309530590184174	8.306471258161404	8.295260575402704	8.310633550337405	8.294246302760707	8.288615474357584	8.29743844862629	8.272590116052186	8.313973106071948	8.294286782359624	8.31608287731487	8.319753962415671	8.310410409892114	8.28982044673975
7.545159800641809	7.562638674725785	7.528483971509554	7.534323760008292	7.558188555861063	7.526633521283806	7.525352461875382	7.54190626110058	7.559745240326205	7.529474205074808	7.567861763487089	7.583460550417433	7.564714961547114	7.559474396368654	7.548836021585448	7.494530396755122	7.497913660386175	7.538710866781109	7.555053771716065	7.531432332746328	7.523277946894919	7.49503987016944	7.537617166381713	7.545591927762163	7.497480435188194	7.534843182228706	7.548368491209853	7.471555481611543	7.544828754580222	7.552124681504021
8.493625581263768	8.478214953964796	8.53829954067601	8.543875246655631	8.530939811581595	8.53254385853309	8.514914393273392	8.508472422798873	8.515672439559467	8.540003594486329	8.4839539803582	8.482542200168318	8.517443407830333	8.523180637584657	8.550091875236777	8.493547342716852	8.525827485938674	8.567356916215209	8.484365941790378	8.497499917860832	8.559673876472585	8.470589528641307	8.519281574301063	8.540371914325911	8.46189928150924	8.517423169226518	8.48915085064262	8.502917009841266	8.494787351012189	8.49318251513003
6.585883568281963	6.601914044516167	6.590118534971128	6.604724374226578	6.55794775916266	6.574824702256487	6.549849072820503	6.59009895478113	6.568930747378566	6.555129974601575	6.556268283116555	6.558458516392774	6.548730646222625	6.583153427025385	6.556952930242426	6.5381502693293285	6.58839839618687	6.589753514653467	6.579496749530187	6.569402780150272	6.566343839626266	6.573091253231172	6.588721552238323	6.607453905302737	6.595106417524111	6.601253372115238	6.606138285261598	6.5729605634916455	6.60053273849514	6.608291920404009
5.769776807405451	5.78013949304375	5.795132959160682	5.801964733218362	5.774458151355201	5.769508401842877	5.7711838213644056	5.802029241286355	5.779567898736167	5.762706682537202	5.773131087009437	5.798873864874139	5.758205114107037	5.776190589942571	5.765239744127177	5.785839788159237	5.762596164134067	5.777212522453388	5.780104556400425	5.765669829195056	5.770786157165041	5.770401326215557	5.757597566882531	5.775810938858132	5.801828569120929	5.78305234289853	5.734241872146045	5.781948493025029	5.772187721268771	5.761213048970032
7.223692782927984	7.363619870841753	7.197988308188424	7.259684042151014	7.204518638884476	7.215897095933382	7.256259103115994	7.201891070358272	7.19230716666863	7.2299802788367105	7.221355976295078	7.220880632964123	7.188064850594758	7.190814380485908	7.273215211507768	7.357156815187443	7.222506844634598	7.210895214586335	7.331699863995364	7.180814479162881	7.206799135221201	7.323306472983954	7.249324469401113	7.234064793857605	7.306416611913654	7.267545990440085	7.268037473669207	7.208453598709789	7.220625720473575	7.216803766444189
8.10487908848044	8.143037878709169	8.103280744236834	8.10710298580642	8.10935005729627	8.107503009731719	8.130998040230404	8.082073813608309	8.107283733714667	8.108077098817983	8.093652926232576	8.106829122947527	8.105137423088875	8.113928119717245	8.097509947214174	8.116081777574937	8.112923343464036	8.13313250740376	8.104508436188079	8.111426899414019	8.100331291850923	8.138092165912736	8.096687799960657	8.076947915964446	8.1369735084659	8.118353306079918	8.118075149803172	8.121794683196907	8.123029956457216	8.091986722137786
6.605449163044454	6.587474535732616	6.607417821237374	6.642636569468486	6.614291303905462	6.610976176295287	6.576599190290636	6.616973970657093	6.630163523615689	6.609350801384122	6.606167098547995	6.56859739355753	6.60042195950428	6.624001368313581	6.603614590589162	6.630888565932667	6.618204067038942	6.586089086421309	6.625172751833058	6.602916449624831	6.632830203178215	6.580762793241812	6.628856365572965	6.592073564837026	6.626368733655958	6.616461226999273	6.613168516758697	6.596440433860403	6.604427841865037	6.6355028613209885
6.216192356418588	6.204472014065014	6.234891052583956	6.247512620750439	6.223678416175407	6.205464258470477	6.222164567100839	6.233768192547278	6.240735077527891	6.231416122714204	6.231528520301727	6.212875079808246	6.229246077493337	6.236444990259195	6.19161410652841	6.19836879290278	6.212294908119615	6.253375999888321	6.196723419399201	6.212694401932297	6.217553537602789	6.218086065423337	6.22995585183457	6.225609438957008	6.211039629172899	6.214098737205449	6.205126122194938	6.210107286059829	6.18456493256513	6.222751271957683
8.191631868512708	8.194772811539137	8.184721230776246	8.191050052839119	8.16730753077615	8.177126893205902	8.174094880970001	8.202293586105032	8.192033091106193	8.177050567044372	8.18979884643296	8.167297039485131	8.185119584720963	8.181732294521217	8.211786425006817	8.17284886266014	8.185116493561932	8.177636801882196	8.182885004735015	8.189598888683308	8.176930311696713	8.191760968002203	8.201988217536341	8.181672188235323	8.202595264501587	8.209488271412141	8.198003165741966	8.187786732393194	8.192691135253234	8.180869265369061
7.876184011287599	7.887528996444394	7.87787414455511	7.877993989609025	7.872318051660359	7.900030256780113	7.868910566390227	7.899597262257021	7.883506715201112	7.872337694070656	7.870555729210503	7.855263909055591	7.8825666984623	7.868332956337574	7.900730046217044	7.895835552923796	7.859337648646257	7.881311104904311	7.9052064974848575	7.874926323022058	7.856664738787441	7.903343583007218	7.893760012316971	7.862713350855649	7.890688845844592	7.872019752864275	7.902769086024787	7.887030919743297	7.886838902235049	7.865692317525501
7.876184011287599	7.887528996444394	7.87787414455511	7.877993989609025	7.872318051660359	7.900030256780113	7.868910566390227	7.899597262257021	7.883506715201112	7.872337694070656	7.870555729210503	7.855263909055591	7.8825666984623	7.868332956337574	7.900730046217044	7.895835552923796	7.859337648646257	7.881311104904311	7.9052064974848575	7.874926323022058	7.856664738787441	7.903343583007218	7.893760012316971	7.862713350855649	7.890688845844592	7.872019752864275	7.902769086024787	7.887030919743297	7.886838902235049	7.865692317525501
6.72948796219951	6.739979697410164	6.73154883817185	6.755437303432013	6.677220937398619	6.729487338463978	6.784935411801596	6.722110857525668	6.699081444833257	6.699442401430796	6.746258757146326	6.691609443536295	6.729644210794269	6.667289439205015	6.667261081734276	6.734604082480995	6.747842616024478	6.709819953579299	6.721165756844767	6.7480870635967305	6.726088848806658	6.715476281563139	6.701243040032688	6.698551100411832	6.652889898899128	6.773175687120886	6.756588277099849	6.728719942798848	6.758296902270204	6.742442432242459
7.476912134848655	7.43959957621868	7.465226519900583	7.426524973081466	7.46756905177187	7.503509344949061	7.504999610372796	7.499118388743881	7.488505672280113	7.476935601770765	7.50780438503816	7.5002131561674865	7.460233612612262	7.432134148383095	7.519439620105226	7.478883080272645	7.4652602534445425	7.469727675869462	7.470341966840778	7.473369137800147	7.494200385580425	7.476890222132776	7.489366155499601	7.526590011095725	7.396898389682311	7.450566454900762	7.496372977244345	7.546904622070843	7.469863289715707	7.478899967743307
7.427623377958433	7.396873047977858	7.390788916045678	7.329021100202405	7.449781267268582	7.446493013669427	7.400458838367534	7.43072889778011	7.403048043370741	7.458904736100785	7.409969993846657	7.400722710930722	7.411453970587447	7.405382113099997	7.393249338394556	7.425511349995396	7.419762115937948	7.389816245233188	7.462201540268771	7.40113610410996	7.3834039850027215	7.415414333745081	7.365419208957736	7.371240221836827	7.439790497839203	7.425321641170954	7.428199522481897	7.404591740508178	7.392858174842318	7.421212570251339
6.882972522914683	6.8924123914979205	6.890793766992776	6.878104905012559	6.863319338786722	6.867617039375223	6.882031666284838	6.885290051534182	6.882295739249838	6.846575770126036	6.8757037960392005	6.884241929005077	6.89879755847726	6.897591475722606	6.882413879871429	6.902907265605349	6.901333550075696	6.863733939849407	6.872478656091581	6.868375367195096	6.8984962305056285	6.884481645654217	6.879958997482823	6.890043683854678	6.922178479380325	6.893984283149824	6.8733812880338085	6.891639432309998	6.893261565482273	6.879523090742436
7.746917493632953	7.758102368250088	7.755266840575797	7.759226521253299	7.734966892818747	7.768966141438225	7.756347559136705	7.76178239317403	7.758347005497575	7.706797626125227	7.757952286638137	7.741457951530847	7.751414598253028	7.760716112303888	7.773211744076521	7.723815736024179	7.773813102853079	7.744108910694383	7.762325465614926	7.760615491485908	7.764841379374951	7.678253666680432	7.759402661225449	7.724107641550616	7.732322817152504	7.775611010594754	7.736373758203031	7.787268174395957	7.7559380968173555	7.7503046810996254
7.647453839478592	7.661870602311649	7.640608732767398	7.638918480058964	7.654650734010786	7.650811048912933	7.655388243413876	7.64170436664541	7.632329140054773	7.6643897237718255	7.646373988549843	7.632146081980464	7.642304057800324	7.641891981520247	7.68810909321992	7.675127677836235	7.6496223131479635	7.6618569593586034	7.640466864587286	7.6344530091539164	7.646234644233577	7.64148651705499	7.667195706691222	7.673899483805195	7.654304397707961	7.601837369752782	7.657724468319643	7.66891055525893	7.657766987280941	7.632650734124419
7.291497942838168	7.357412339803857	7.286351950091856	7.380470769710734	7.3260056249650685	7.287427871187583	7.284779532563665	7.314134326672304	7.335769296979918	7.328618570574419	7.292148153739012	7.270260877775561	7.275853208974558	7.354036191782025	7.35302302252861	7.285444463162399	7.287218703341354	7.352937057270346	7.312124176013406	7.3279546322133156	7.327135025196088	7.36135410733812	7.342297196595245	7.329696042625705	7.366005824948827	7.305086948210694	7.366651656159448	7.372514171870201	7.285268083005371	7.299152084530243
7.57155732119684	7.577704292011762	7.56291895283652	7.562292679296786	7.563946509490998	7.574807682506927	7.566142216272317	7.56695493845457	7.582881370820821	7.582282711041299	7.567424727173174	7.576460560903833	7.573543911844213	7.565881387705466	7.552389305826603	7.568606565794735	7.557838853549001	7.589991631050568	7.547644959513417	7.580168057005129	7.564583367752447	7.566372839207502	7.563444975286801	7.58166984669593	7.581914861752505	7.566665064086444	7.56987207210747	7.558296723623097	7.566990357657938	7.572478216240351
7.0405313030547	7.115541355524536	7.067148523795985	7.058261330057936	7.0481102393283805	7.029093581650358	7.060047312230084	7.044021446329412	7.026337316418859	7.040916593660207	7.036136795173172	7.029891566433708	7.082764411639587	7.059260733190896	7.087700492076374	7.139440574861041	7.037562462273961	7.064315961414221	7.049193533015913	7.084446432385563	7.051536484696359	7.04923468194536	7.040481483874548	7.076403597093021	7.157514054220608	7.045401944326931	7.0435010925122175	7.11700326213871	7.04808484343116	7.052480787802918
8.281523267424296	8.302741077706386	8.293747188867165	8.273985111709132	8.292499909070838	8.285011325888359	8.289466048518909	8.331773709548093	8.296758854712587	8.298623544262936	8.292166707368148	8.277757163053792	8.298005119891867	8.275328493364963	8.291715332512037	8.258191287823374	8.293842885033774	8.30603451575321	8.293152676943233	8.297631177195818	8.285749790659096	8.262365126757032	8.312560386664117	8.286420223150545	8.273503711256035	8.26945314971937	8.309141963009017	8.274000049339113	8.284505839321213	8.291311568681754
5.334257501096198	5.3297934920668615	5.334586265400481	5.3156424635864346	5.266552415543208	5.317966833461948	5.355266756559047	5.324378453852348	5.336333508715942	5.325559474352743	5.344547390716211	5.321580568218732	5.329042674463403	5.331821413472784	5.31095435521794	5.294261893474614	5.34462202280946	5.367299302838839	5.34583199058143	5.316795932785126	5.329384126880033	5.286823458677449	5.361482582738515	5.32132658947643	5.326104750569917	5.3170107518233145	5.337062289533613	5.313488850383379	5.332463467393862	5.3473744000250205
7.5449576011712445	7.535287186261585	7.539755149888358	7.440165048878685	7.5530099670493	7.536138233681754	7.54252591253656	7.539760741937714	7.570969837567836	7.533225588957568	7.529599611507161	7.518449598375156	7.5556586890919935	7.54520507385863	7.578592514685672	7.550790741210436	7.55089235963514	7.569085960389223	7.511420275302739	7.537278381751425	7.518327906295448	7.521046052209086	7.572406404681917	7.527933324309893	7.536936803935795	7.547285036362935	7.507324502514228	7.540359761684326	7.546716405925287	7.540618898460532
7.327541110044756	7.306417017562334	7.294626275627128	7.298483575061815	7.295859547870073	7.319893412844198	7.29557368337816	7.323511604766077	7.310503180991067	7.287149946618016	7.325166706115393	7.298680666491011	7.314409099176068	7.305324359623788	7.300102722128814	7.32124298602576	7.290238737648446	7.340868357691981	7.318962772302592	7.306250044242453	7.2853954760561725	7.32520972640154	7.292979550741647	7.3048718124241026	7.322731595769273	7.288236735986813	7.324538029465597	7.331651058356118	7.316626220457217	7.310626336950109
6.615238593036201	6.56364800746572	6.621736604849165	6.642965568787636	6.550782361720103	6.60226295304456	6.628970110493226	6.594405902314077	6.627858534561025	6.617599951140468	6.66104183234806	6.582119969386609	6.639358845257631	6.609301447046919	6.651061965554623	6.634997210823244	6.590233597333256	6.583620855693675	6.555355983513513	6.639066627469357	6.590447683556926	6.613496946880419	6.607193235099687	6.596125457681816	6.592807661020224	6.629835958819598	6.616248697268973	6.628506286097333	6.670131386435977	6.582687055365886
7.171730474776485	7.115970173462034	7.139684718318873	7.184859973256867	7.149461560777112	7.144274478280948	7.180163549919973	7.163994072072738	7.135760386917398	7.155731690879979	7.125237232069422	7.115838526213256	7.122680261542371	7.220294430380087	7.161110851904338	7.227043472765116	7.188527236386642	7.149845264688846	7.184489246869654	7.158850325004038	7.130362666996478	7.263524654429141	7.167425677060015	7.151906379051611	7.18643513839041	7.198485602536754	7.171623145357685	7.159578634572399	7.11225875418059	7.188664243836532
5.905850256482557	5.961538197571868	5.904974928586803	5.917486571356387	5.882119318007158	5.894649787503082	5.945697915929871	5.879599704592673	5.905976479754962	5.922667680498965	5.936077208176121	5.896375871113333	5.925007945511103	5.891860374096395	5.916201239427536	5.911422141932442	5.913662483348499	5.925017936909344	5.88636987089486	5.908915646666523	5.872085940452279	5.910792212847038	5.887942083627926	5.9153055979124005	5.925531332439882	5.854065784898478	6.01943931158205	5.883658216598343	5.911027713337552	5.913278816221297
8.908836425851218	8.896778317288257	8.876086992013512	8.935106052084974	8.946211211871306	8.906929802795883	8.887132977410044	8.922236423529695	8.92267395126215	8.902299777156392	8.891468991654149	8.932860423936102	8.89504583869121	8.907232115980566	8.931536512487897	8.937848132756052	8.903424839281367	8.869373114010049	8.914782215101836	8.907668138086228	8.908550316550274	8.939017775426096	8.9553626286757	8.900305431327064	8.949423847225606	8.93636860932303	8.891899268505181	8.930893423296492	8.892842862384192	8.903908352592389
8.250386588676449	8.255522035838615	8.255940029319238	8.232777850050278	8.252445682939884	8.258211040537237	8.226626209895963	8.275656603835744	8.260791064151803	8.266493943765582	8.236764791603788	8.25989285895592	8.257953266689368	8.24427009708227	8.255641306015221	8.299128357720715	8.277519814705043	8.272451080464622	8.236636228968655	8.275914162419483	8.248399795894805	8.263343054006855	8.264742778885212	8.229308878875555	8.272270498223644	8.263767030483201	8.271353344900403	8.289761938193875	8.26781067716384	8.260483898447447
8.0110837132419	8.034671308617042	8.022820872534613	8.078932577061469	8.002795083361155	8.023080246798877	8.036375446491101	8.026012211705195	8.01266297547329	8.059419251843707	8.031016293080581	8.004877226328585	8.039675630875536	8.008532277165527	8.008598877406955	8.020697237120038	8.036033065788228	8.022938079585396	8.020380920570817	8.006885674823113	8.0287022446089	8.032630840209597	8.074795096144877	8.053850510168298	8.037613979705576	8.042119427477571	8.026079813613093	8.025607841773365	8.032613652706672	8.034873319945241
5.839024124407956	5.826753336119431	5.837492134123082	5.819212989786971	5.802551343223742	5.812181983170862	5.772064803040644	5.913899564899113	5.851103627378079	5.865128545360057	5.83306967320125	5.847774140404912	5.839389475626708	5.796102307287522	5.823295014971973	5.843968596013371	5.872737190941384	5.883216901670103	5.824974134719901	5.863996572912441	5.810810295848397	5.835313221642844	5.829965450863294	5.803823093628381	5.7825963648547285	5.780953493255475	5.866933999725488	5.864569255780255	5.874748194950043	5.864452068255353
5.930572658817851	5.902094395126938	5.946258347194115	5.922780808455373	5.906683246764382	5.945534773364671	5.925484681957563	5.931052273145087	5.914659752542439	5.899814093430376	5.940960761439616	5.949397336092808	5.939002995879263	5.935034840844471	5.932097830279262	5.933652603191076	5.89495923098394	5.973564120619273	5.898445023281677	5.897299888961949	5.91508182929825	5.94335046929785	5.9387929602745615	5.926456478915548	5.931501491922578	5.936940849214315	5.922626115959732	5.92725658188028	5.922974655871418	5.96449917978611
6.5706358856889215	6.540862499598285	6.5597672091317785	6.588910341446111	6.558899536803093	6.562043875517506	6.591933115790712	6.597404844947113	6.560852324488256	6.543601707077208	6.569237069478014	6.566758280507663	6.578233025708276	6.541722421790412	6.549709229389005	6.558699684334108	6.572274158719253	6.505250203597155	6.53761354277146	6.560413739273846	6.580034269551051	6.554074099359895	6.568739743075907	6.5949763356266216	6.582522059375845	6.573840673146727	6.584475324226473	6.5885304479911	6.539900560557281	6.557199541823609
7.831856941820597	7.827377835892636	7.819072780392825	7.795569544128029	7.826627448369171	7.835352592068853	7.837853966536141	7.833779024869312	7.83496767495916	7.842403836068036	7.819945311024554	7.837146137938722	7.837314470622447	7.814717594559895	7.810142197219928	7.818834660281482	7.830968605374181	7.824317288134711	7.822900825334075	7.817724132848107	7.827164126797197	7.809266767309903	7.849560711498647	7.813158171759803	7.801532383829491	7.822855156024636	7.83256889164746	7.84339310178689	7.830358983317052	7.821645246581844
7.0848015746393	7.073415621543549	7.082396468704146	7.0724483090081405	7.065651154693066	7.087092789007299	7.063245942896561	7.080851440212337	7.05600617280358	7.1153074569506165	7.07646583234192	7.0607614634718665	7.097066206638873	7.051169231156956	7.070723428922348	7.108161405447687	7.061865827615222	7.096472346160462	7.099293032547702	7.084935298935062	7.091505154573903	7.103922726516857	7.070907882984367	7.081623240979494	7.117601829428343	7.074801427648279	7.0642404908388645	7.111754099411811	7.09923149107732	7.085735378682716
6.038765230093379	6.036792105924938	6.0364483902763935	6.000363851765638	6.036937514530061	6.014645778258807	6.02805262555092	6.0590826401017255	6.048164378730134	6.038877535335382	6.035548438845775	6.007976080111167	6.03502662329772	6.03793170132091	6.048958791118413	6.030903263537581	6.053784710499583	6.0392811248970455	6.023403415011953	6.037425558157263	6.022492909872936	6.039784480516192	6.046975924423816	6.048701646925731	6.044917172688656	6.055630432869738	6.034836131614432	6.012928865614131	6.0321759173812834	6.048104987301539
6.040462829474365	6.024746831723441	6.023521491993645	6.0001566113574185	6.033980286259416	6.046281755098243	6.021311535509048	6.068309970061323	6.024097365143698	6.035925429111402	6.040443188029895	6.023482949370601	6.051238539170085	6.024663784305209	6.026054373073292	6.0114816539721305	6.036727785923945	6.035364630856158	6.050073148167871	6.007388183305252	6.018770425390216	6.038025358994706	6.0255836092012585	6.011306928486939	6.026704771356986	6.023368451926787	6.052059947281596	6.043639499500461	6.026335797215651	6.041810220242068
8.189497227108754	8.183986355927582	8.18846659012765	8.136085586203883	8.189867464927643	8.211508033332667	8.157322440455204	8.18680129924612	8.191314753471126	8.176826407558586	8.181150891948835	8.177353551725473	8.183668728525443	8.189697335553593	8.180856085329891	8.19011961514288	8.184322805178617	8.193806752797691	8.160147503745103	8.18126684341408	8.191967291324621	8.145650517275062	8.199817251125111	8.177932981449285	8.176362899658107	8.177515122339463	8.18383875166258	8.210613007030325	8.186617565943958	8.179317251020539
8.540937541110955	8.556773383666664	8.552057140072735	8.507896676590597	8.549944004051124	8.533895724110026	8.56025478790855	8.525639862532726	8.524344122975183	8.52430560769219	8.532583454698266	8.51192481920845	8.533513295570355	8.533704424096069	8.510751584486883	8.523458759275266	8.533590820744969	8.55649083724871	8.517993321841844	8.534847118722688	8.54431760378046	8.555997714232237	8.565594845391418	8.508810924096235	8.55424530851667	8.477561882114259	8.530896934054903	8.540484028672491	8.554469530505536	8.546073112972346
7.954185115055024	7.915232765515921	7.917948366344484	7.984271375521359	7.919181573435253	7.932023472580685	7.978399192235759	7.973529770274508	7.9993656238054305	7.945122198638384	7.944076171624941	7.92756296363358	8.003968328555073	8.021489986547078	7.9041343186303	7.916072282343181	7.964410674153086	8.035924308160094	7.99784352763881	7.9754584887458195	7.946952762056866	7.8764894163545085	7.949715774967485	8.014618382328925	7.962581832582794	7.954571396800707	8.0191349012656	7.9410355920334	7.972950926666381	7.986004098027098
7.939213475850293	7.963716760096493	7.943842144363383	7.938727451844138	7.935537633581699	7.945479772610957	7.934607358782465	7.955531657081366	7.955495170814273	7.927512756662147	7.954867968241693	7.930984085342311	7.946354524333801	7.959433128744675	7.95530005713686	7.942759171085088	7.94345339119717	7.94927846050871	7.967059814645942	7.962583735844256	7.943812965753247	7.962556818174078	7.9479174608578	7.930634230856048	7.957571242578568	7.969521663346225	7.949279532574694	7.946365389283186	7.949568749048084	7.945674294311822
7.213619514867355	7.211795913143166	7.229753442814931	7.189444970845014	7.216204777119584	7.224459852086779	7.214109644371209	7.203348515805896	7.224353126449828	7.217739815919978	7.216919638976751	7.2104778093097135	7.21256898974689	7.240058090275119	7.159545301137415	7.207852777424684	7.209771985028828	7.224308344167733	7.219532832265966	7.209672375850773	7.210671265855832	7.230404537329432	7.248872223868151	7.204724116284987	7.197232584810665	7.219695506052287	7.180953491221267	7.214752962968238	7.218001300423729	7.211110483509919
8.49193520556116	8.516184545228326	8.493084462389115	8.477347422537932	8.51342102142239	8.518944138375206	8.486480450582173	8.493250961420387	8.488103108065383	8.49741117541966	8.489626526514266	8.461263378503444	8.482706536362931	8.483234004038925	8.506629712864203	8.505942116214717	8.476081866897403	8.453850493480994	8.501717384061084	8.502378333692363	8.495512402324959	8.472698832352638	8.510773055759957	8.494260377616667	8.49624270673532	8.50137282323212	8.493715730374285	8.484058691366698	8.487137963339595	8.465104520834101
6.426816402032901	6.405937923933527	6.4197805911272985	6.427837474831905	6.418505379198111	6.424636204086276	6.405047892324339	6.418557975867731	6.418819986844008	6.412418202374775	6.42887252650124	6.41743117827037	6.412038875264434	6.4170808577534935	6.447831240173386	6.404979056762654	6.432628037996832	6.38144019286115	6.417733033943088	6.419329010020249	6.420870635646037	6.379484649290489	6.429103008806752	6.40100193362373	6.405859587925852	6.4334722264750335	6.422211675124555	6.407744410712698	6.434738596469572	6.406799480858513
6.519820949051502	6.549236305243453	6.525324168542338	6.503443473023102	6.520119985438242	6.586329324119366	6.530194039365618	6.513818388895845	6.503070843426436	6.522370311537594	6.508888596310777	6.526374302006927	6.507202704622038	6.481448062693316	6.550943962320176	6.496985495271296	6.501773578857854	6.56174838970502	6.505072746737124	6.516064014855263	6.480264027150895	6.5305443986666845	6.516033996923632	6.48479176917679	6.467035913195844	6.478324828529781	6.608007931706574	6.509399338173192	6.523826270724314	6.487921366272396
6.342520975387899	6.297206581644172	6.311444964029532	6.39795524438042	6.365271905842111	6.358161719275052	6.346875965267042	6.3453144527457965	6.354662065349901	6.31940231424326	6.339508879067906	6.355332959957897	6.354219180702817	6.329906027946867	6.372285623088357	6.301306812770496	6.363129963771112	6.352322769529671	6.366506491456287	6.35678314160462	6.357836364898615	6.37091533480866	6.373446811270015	6.374261359565346	6.336368631374671	6.34468128459633	6.389745167615618	6.380542856065899	6.367314130461133	6.363289078598447
8.260576472855307	8.247144910865698	8.246441228224043	8.19609934563499	8.248053676791029	8.248856841925907	8.256622906005983	8.226138585871055	8.25062693837917	8.273453379954114	8.25049670073178	8.247093278083906	8.280638450334003	8.247210091743112	8.265207143051258	8.259029233795722	8.259134948565281	8.196733632323184	8.280866157619334	8.251807789618137	8.229110189524684	8.221565577195904	8.239090813266241	8.233784603671271	8.245357537511659	8.22967907933034	8.26917683281148	8.222888877086753	8.22055612567939	8.244714381642503
7.919935504697047	7.9304467940176115	7.892305177515467	7.890017940015386	7.930986962446168	7.9291490774689795	7.943242746434963	7.936202567996091	7.922009223923385	7.911065622956845	7.943866650758942	7.94777371562164	7.942028458886838	7.880487667532832	7.935503491241572	7.900157587800246	7.942471978770769	7.955930220286865	7.959938771794179	7.929849029781841	7.908128588649414	7.899453311123943	7.957628539186718	7.906994645359487	7.9223772960851	7.935858764438357	7.91404961961674	7.952289686055082	7.946685004792205	7.913428534448937
5.987792537655897	5.940022884629574	5.948903573581373	5.979716084628678	5.942466011985678	6.000361403389909	5.975415936986948	5.976749457441507	5.980130706796423	5.98110868287548	5.958699753626015	5.979284825503584	5.964307642669416	5.964630115699057	5.9701677025280535	5.969271999210663	5.935113825413483	6.006483467970573	5.9862974486827785	5.9272781697034524	6.007484532865497	5.959281778456005	5.995243762048108	5.974810915995708	5.960099931613327	5.966481758223229	5.953806801131708	5.964749764696555	5.97309088204423	5.960596128905946
5.777598366010064	5.8221094856402935	5.748489213060473	5.82585533829067	5.766426111170796	5.782104336610907	5.749339982564389	5.783394818360708	5.792541342807074	5.763096319229897	5.772083094842668	5.797651924378862	5.789573690105531	5.761156056555805	5.766285560545083	5.78075714484345	5.767117716440056	5.849386505230527	5.760936110584619	5.771606883739404	5.761541199211118	5.790749042422092	5.762746029951874	5.792079676938238	5.797800410012913	5.771092386215312	5.777230381210551	5.760537800225549	5.746469288886247	5.764953857651397
6.5862771580309225	6.616289666011554	6.54061304488246	6.595685767184371	6.56163907844741	6.536287418783028	6.585537519884202	6.558276491697704	6.58333728787077	6.55576448257557	6.5955425627914295	6.5579051578333125	6.572186545789045	6.565433294568682	6.566954784628575	6.5845275530205	6.528189543241972	6.576936143215771	6.545456450096004	6.553977941582664	6.565507902510058	6.606846428849631	6.588390299731477	6.563909991428457	6.629790764827078	6.5706507768437765	6.573724989025006	6.583307910489246	6.604599501494963	6.601687220610913
6.632988585155767	6.654518875831061	6.634430283218296	6.65988919486876	6.640010714072915	6.661273795296336	6.624516141064818	6.651878461231181	6.656852604962897	6.637941827149641	6.606954968485076	6.6002618218194495	6.627863822338645	6.610408925385984	6.623414759028402	6.610958622296647	6.645378406262319	6.627382851320596	6.638500625407634	6.641331779720523	6.6401060925486375	6.651050965345137	6.632563152587495	6.66524196888385	6.633213790545547	6.577420572692746	6.638774702349228	6.64787750333622	6.637963034587963	6.638962045193207
7.065193876257325	6.997654929154432	7.052333462762567	7.103352324938679	7.060731747969735	7.074456747390583	7.074959992934032	7.080217076752764	7.087851829942472	7.040603653371192	7.080959442699354	7.07939787530302	7.103855573083315	7.061876423178564	7.0701702839058616	7.0092610792978265	7.119211751316929	7.117299596190543	7.06722601085587	7.142920364278029	7.062552768626172	7.086945354302694	7.074432165243099	7.102679963178201	7.051119789732993	7.052672794212918	7.113200043800102	7.054794379507606	7.053510855423104	7.073198084066156
7.219407029873562	7.302552590916272	7.306776418690586	7.306373807503488	7.3308616691628945	7.184644572510782	7.210490224830812	7.212986584053594	7.357928674760621	7.257497065475863	7.201045003358852	7.353024656773604	7.221078061868777	7.269382019048895	7.292229338842926	7.40283929587866	7.201686960118728	7.355449697032427	7.237403123191924	7.148785662093018	7.272368574094218	7.25283785772652	7.234832945068989	7.302185652100975	7.250213889532011	7.035855621630896	7.185002917658105	7.106984049748825	7.15317676119827	7.251883424472326
7.208175339411508	7.171516940590723	7.180667877637519	7.204046588089535	7.220816712306625	7.216229872731082	7.198367216050897	7.215311138763379	7.197406260076108	7.165968375042421	7.21299551363874	7.205569444413454	7.198649698959212	7.213743735278364	7.202778046529955	7.175795331505189	7.210173176648258	7.227544544796027	7.203638405556462	7.19275135074897	7.206824638574058	7.1644284661213975	7.160327274744951	7.186760275216623	7.143229870704802	7.193445043116598	7.221794933637424	7.211924747711067	7.19257693435948	7.198046502309402
6.151001912869108	6.234261337438918	6.166477366128132	6.186653112737623	6.169212840359348	6.161412360891624	6.135204758398108	6.155874868188365	6.186424643136037	6.14138397336942	6.1577956060545125	6.151569264317368	6.172782535820315	6.149755819778379	6.138689934804519	6.190287460173599	6.162030174231731	6.213035381693076	6.131216220205622	6.147424172278147	6.163112246191996	6.173410366771512	6.150633177572119	6.157578086570443	6.1891343738338005	6.173702272637119	6.13253094658941	6.152903608132141	6.147813306748398	6.161102230947749
6.384447685769597	6.404406727150335	6.374011134128571	6.359683806366037	6.3942115251489895	6.396440327983333	6.356960543768753	6.384428918483722	6.375403043937203	6.382728794016883	6.370944250924991	6.380336353811577	6.380638500561808	6.406275543193914	6.392440763737489	6.411248486714063	6.379034104599995	6.366479731789578	6.350649941871566	6.374795511353416	6.375507157186215	6.390632045428042	6.381244827819457	6.363633251841411	6.415799346769866	6.376367837256447	6.374755769620231	6.370175526110734	6.371769427264276	6.383867159375559
8.222182292559026	8.235194164628467	8.187993460334562	8.191902741314927	8.208117891792703	8.211224866489653	8.207083869478257	8.223400930653844	8.20086841111466	8.22822176976968	8.2105093304448	8.211550492273636	8.222137829308277	8.215484205917098	8.18963681843654	8.209636567217938	8.203684824732612	8.214205378693848	8.198296138506699	8.202846044888966	8.219225691848962	8.221958243528801	8.21098842061781	8.194021509946957	8.2155459302092	8.227739983489137	8.222456056492431	8.217434082936041	8.223181533921185	8.2184128113706
8.872191630760426	8.873071542624473	8.840433182101632	8.84823988952644	8.84426404067082	8.865389893801504	8.8875050607061	8.849467264232239	8.841313800524748	8.857618750018101	8.855723067149622	8.87812537007722	8.854338683140615	8.84234110555923	8.832622692787087	8.868694819909742	8.867914462171587	8.866060742918496	8.863912274065932	8.869767995076396	8.847416492436935	8.878508640108592	8.87234000309755	8.855231248626058	8.828330618836011	8.880531181251573	8.860571040637982	8.847901949775665	8.85092902670931	8.8610039423426
7.595737789004657	7.526809752015288	7.561641756816019	7.575696001373738	7.585410671205711	7.552229760284984	7.544089389084883	7.540540060570711	7.57163786651664	7.59419468350402	7.571809625931792	7.565154386443687	7.593608414850559	7.548904495901827	7.594014030383956	7.557738832874955	7.566782165413509	7.588792864436208	7.581726507236048	7.564248276785521	7.564744654797528	7.513329997049147	7.590094113065714	7.529105755959807	7.5136106696306	7.546797386670058	7.616515461897935	7.592881407664977	7.53943665905799	7.554313218886356
6.2201333523110565	6.254150159317997	6.262674022880892	6.163198366529382	6.2354930285054895	6.2308821742481975	6.2263490622823925	6.222932036004138	6.269889353740541	6.24371728518451	6.244136889053195	6.2855667455789614	6.223275536134688	6.269847727636607	6.203597716366805	6.20859542126129	6.234435554370199	6.204427573038171	6.233321973531712	6.225947920901544	6.227941115443594	6.237331335880698	6.255254096119219	6.250899434626537	6.236216501949451	6.245901357974748	6.223853948115064	6.2776373165304085	6.22129964560374	6.246185528707354
7.708528568789143	7.717059459647321	7.713036832092196	7.717753651250368	7.770201942530656	7.747751673367965	7.742148271708716	7.751546769026271	7.734989781381842	7.782014465173265	7.72554091273471	7.727925065985511	7.741570729695928	7.7906302105676675	7.738512870671235	7.759807219869762	7.76581250557326	7.748230758161521	7.724880938379125	7.759508477862636	7.731252154704406	7.742386939225596	7.7657698723174065	7.754400653312984	7.734983487070716	7.730700006622757	7.7895913704813236	7.723819949602293	7.755440611801784	7.722333726102989
7.112378162290876	7.123156234442164	7.12236509396273	7.147908194395103	7.0965092204924165	7.123651980757225	7.090766308169487	7.1219810612699455	7.122432441280767	7.16159687416438	7.106178226307412	7.105381635535206	7.094947803072191	7.110636553890285	7.122990849852908	7.138169196749702	7.14138039914493	7.138781028524264	7.113221617787201	7.112743691865886	7.115031579387904	7.128835131860172	7.106072254821148	7.059001758943037	7.1752235905231405	7.095378169459624	7.097482805510699	7.134436204557365	7.130179983482432	7.135784414953069
6.82478854693569	6.8191592491084325	6.806324868433942	6.8442422844921245	6.774126791924878	6.817723455061613	6.794847422526972	6.811227502304276	6.79785210013245	6.8147231515847055	6.793297401878161	6.807208210541699	6.802416155221122	6.829307517323657	6.823249182708041	6.791026904796388	6.784380987134853	6.79503492569267	6.784132993305387	6.806921272007956	6.805604626690267	6.777265459312914	6.8086164920815895	6.754224334739478	6.812898797062678	6.808876757049084	6.775800063891424	6.812776150183247	6.779905176006106	6.814190376095158
7.132037834191038	7.194649305666983	7.145343747964676	7.183685008669253	7.1359371687924185	7.099421076573869	7.127153409540952	7.110896652464389	7.130483706394704	7.137180618418436	7.170664950913098	7.122771882480963	7.114721726196587	7.0889590607119	7.104180464959576	7.151274324165033	7.144888680709171	7.170086012947861	7.1317879751912825	7.094614538191672	7.115526881385327	7.104475684311894	7.145106646803015	7.11824320417445	7.199641372796236	7.100355152169645	7.088794214303224	7.1723155829388725	7.1247014755212	7.117604317409652
7.090762073884651	7.064206692696168	7.092533229948928	7.08098523602527	7.092796860474129	7.1106029544808464	7.13567168728647	7.119067283404151	7.112291241359956	7.075425145597548	7.114743935818405	7.112287491886676	7.120903327523617	7.10490622832343	7.100788843585647	7.114817630225982	7.127921966412142	7.0936157034261935	7.100365949701067	7.087793963248745	7.113244571036142	7.103841554619216	7.1467423831342725	7.061894848700455	7.108936462841186	7.122180794690636	7.104341541637727	7.080291030849166	7.109970195626091	7.100643131683532
7.332454150225958	7.345167802377033	7.318523233700213	7.36173573235047	7.364239347839057	7.308562114307659	7.328311382351227	7.311103304119008	7.327563489836693	7.344770344852409	7.339775159896606	7.29770398585253	7.309020706667955	7.340621499165626	7.309739653572896	7.357892708517307	7.355879404380584	7.346796196331958	7.333299579753874	7.3483271396906416	7.342337995808303	7.308093405783469	7.332116313241656	7.3419462731880865	7.381804478914166	7.308376211723488	7.39053804769892	7.31495893521111	7.312943713090047	7.315774180135409
6.344349697429109	6.298149274954702	6.282223449397206	6.362175776389584	6.312899640041744	6.325867485388171	6.364467836441875	6.296407454967147	6.356694668849936	6.334764606577309	6.375226209951496	6.256505355489278	6.363784003351395	6.394716197295061	6.263704955495104	6.240493168641589	6.389101236760709	6.292650621974244	6.337045485009514	6.310270648182226	6.303798235887308	6.352051380153075	6.348010423725928	6.321098235298089	6.246651551751632	6.304827293030198	6.431452765614503	6.390092974842008	6.349745615630868	6.339561045805117
6.185443982937101	6.193353003785976	6.200874878374474	6.207966093561246	6.196167502098472	6.194731438489548	6.209078184566672	6.213780087974655	6.194564130199022	6.291051661344621	6.178511371038298	6.21537850495212	6.199691488378947	6.185426957341816	6.182967283694777	6.197253804062518	6.188221188777211	6.255941432489647	6.164327525360383	6.221631442243704	6.1852752796159205	6.199120377823151	6.218566903620127	6.17910524343303	6.156230553305409	6.178297586746512	6.228517790903168	6.226928524348484	6.182545586566564	6.196648763252437
6.929642281907581	6.901580496282648	6.944144228731375	6.92976975577747	6.949578160840787	6.899573527197685	6.940099004304881	6.939342271550579	6.915912828763853	6.928847947873096	6.918288925754854	6.9348248526015865	6.931287841864125	6.936572900860657	6.887745709382874	6.923212287641473	6.927855303167844	6.941076843587124	6.902703142138306	6.921321589650257	6.921714172164083	6.96503994510756	6.953996403735865	6.954788810666141	6.9218475967694335	6.891323621245062	6.952011292563003	6.9159477422446365	6.913125306961629	6.916108716159818
6.052047974618874	6.086367013536143	6.017114985039968	6.049730517471355	6.100697777218239	6.040262973498701	6.07618207234452	6.083210967055307	6.06042523334549	6.090890824966739	6.071286393013375	6.048065297495867	6.057498226098131	6.046778437511144	6.030618584197152	6.046378725504777	6.008860234300677	6.071829456398323	6.084041564660819	6.042448583737945	6.064492540441837	6.112139832134063	6.042268845538222	6.060308930260567	6.08180498647327	6.093513499157012	6.070720820342596	6.067895591176975	6.077364837593788	6.03210810522327
6.585793022667423	6.580849654784308	6.4955105489681975	6.618995783526938	6.619400425146342	6.556633791266616	6.537744408185548	6.586792234729337	6.613575539330051	6.61436289138979	6.603602846945253	6.531923627112334	6.579537888253094	6.59407598541855	6.571914115611828	6.503703891078208	6.608440541242663	6.568315473262272	6.550014646114609	6.626076683268514	6.624108687117566	6.59376422066827	6.5402209437353	6.538693546386807	6.532669164892829	6.5742795371645375	6.641967486398196	6.582440633970593	6.59569291049124	6.567298284455113
8.447473164650058	8.512764829877888	8.459185683885048	8.437813534988095	8.468626445240025	8.454639596424638	8.443043691626622	8.469937956202449	8.432323206804838	8.494023405244159	8.491358302458382	8.442018961189277	8.449245769383472	8.446404098380658	8.449815385497926	8.462785739472045	8.45167759665766	8.405320363785934	8.467831638881952	8.42858359308059	8.426535728980678	8.438651824401303	8.459943491359176	8.479802726919832	8.498359033401595	8.514470481937286	8.421732870419861	8.471110288278641	8.441735594450382	8.442171883849529
7.95740783528578	8.007460350604557	7.941865152339159	7.950066983505239	7.892291994435208	7.930944827458934	7.945115905409233	7.956676111080844	7.956582527598996	7.934913171645237	7.936146769213604	7.888249384698248	7.942630447865335	7.934701200936959	7.934042169454853	7.955025520006687	7.926021216041166	7.94542031233844	7.917467257980442	7.950098703923769	7.953127560923263	8.004348199115709	7.935076142491543	7.935016612661609	7.992454039493952	7.950882419481441	7.92745133843624	7.934773556777752	7.947609404696503	7.982017540761968
5.51330056535636	5.502933804151261	5.538958223473066	5.583888013136748	5.544243423494192	5.541103686286664	5.561302411222519	5.572466782467062	5.5416003905177975	5.543094076784493	5.541888708718255	5.593678327565389	5.527869813258803	5.576570759404117	5.620636078568147	5.527337700336905	5.546145243836172	5.586017456200071	5.575628017975961	5.556225511132795	5.535343848228519	5.612966623339146	5.521883308464919	5.542645279734783	5.509768173827129	5.513747160932457	5.545173966312573	5.583065687016303	5.539167263221004	5.548671235977496
8.139219578075425	8.050420938214941	8.114119642297808	8.183471243052223	8.10449779771536	8.126242407229988	8.133154970337424	8.112858141325432	8.098138346171602	8.130824875312129	8.133300851105911	8.085015165665832	8.11615758842906	8.139644524675125	8.154843892297013	8.139806757616084	8.123178982766085	8.133509766279394	8.122184237620552	8.09533633363212	8.145048012443683	8.0938812701268	8.132777614316012	8.075319117746282	8.136567711123531	8.093064477690106	8.143592805205175	8.107019975825597	8.122703329459242	8.123378820728519
5.99109832857404	5.997102534685854	5.986533502830775	6.027399619419016	5.95502514660506	5.973012171688428	5.974696760932805	5.955191210816963	5.952204334940308	5.920993607328018	5.987410469254737	5.978083898594319	5.971650808720112	5.99503473778212	5.963008004637924	5.983964094468499	5.998813969908001	5.924497647995013	5.988415687053039	5.969501334127044	5.991549256155763	5.987257974798662	6.000644146723765	6.012042404019718	6.004027955993712	5.953661184516909	5.931870192497465	6.005341305868956	5.962676505475375	5.981333630275172
7.904366047492326	7.902521579273364	7.868275592860882	7.881717274062008	7.87432282233822	7.884371395454757	7.907057950695883	7.87269994535402	7.869521239830997	7.878658389125671	7.8686934945079	7.87478437859737	7.871733241882705	7.879713379520115	7.867309486923325	7.869512108649891	7.868562875512024	7.854062845346391	7.876163006098948	7.873923918142201	7.864670708884774	7.880685070811777	7.872095581145565	7.8822244401032835	7.859492168843586	7.871237882592896	7.897983043166107	7.874132842790883	7.869025603039121	7.870089984186815
7.831981331611953	7.79324640980242	7.7739792411734845	7.872082413534259	7.7066722787835324	7.793054444021324	7.739469475726244	7.787817018621741	7.821439844251352	7.758340284237019	7.815159507584427	7.776673992592004	7.780445757097699	7.773501393608453	7.802298935917083	7.853584694416478	7.849584906441626	7.819015383113129	7.829295224992289	7.801149070710262	7.816267753728492	7.806054941839004	7.8249893040290015	7.721181904956821	7.793065937350908	7.704074113504839	7.775579656144643	7.758161583508865	7.793193239334754	7.759780360678058
6.545937490026031	6.511868253287565	6.554106720611573	6.539331655415127	6.57238083766895	6.540515742417355	6.55527391358723	6.523740663853566	6.555584951819552	6.557775799530594	6.528701899365306	6.521631585915081	6.534431040513741	6.529339546874261	6.52946067173362	6.52355995984624	6.568278734963242	6.540501333858902	6.545788361792091	6.522147737203055	6.539215144034272	6.520614127074024	6.589569006383237	6.536884118375783	6.524096805002655	6.580322520294136	6.5757068551395	6.51757700726511	6.542896708557058	6.518083151983845
7.470282413788391	7.41473436752264	7.466850074989595	7.454162237806547	7.4351284872421	7.4380527068096	7.459508270331272	7.480971656688725	7.467035743532544	7.497351769305571	7.463565153804581	7.411689456642655	7.46317344572385	7.49222463990744	7.431204985846241	7.417576580082013	7.459468843817557	7.4307982997812125	7.450255140979373	7.432576560047958	7.475243659037509	7.454563904623744	7.467307736317917	7.430942572114531	7.44110982611137	7.45344674263312	7.487890416187092	7.43501191740106	7.461916205712513	7.474606790702459
7.11452170980025	7.062089541243887	7.113611053088461	7.138649660996257	7.138403473186919	7.098059035777563	7.104984047205463	7.14568329035029	7.1242457286060406	7.099385754311016	7.117461393673452	7.124060755977702	7.1269036489168816	7.143523242530049	7.103147037138246	7.092762046061472	7.133364014045897	7.150044602112988	7.1408987443391405	7.152127784727761	7.137472897824948	7.109268666915352	7.103841435396637	7.133207238864203	7.110546178999387	7.119312422409307	7.14279746155594	7.119068352154103	7.1339841894443365	7.115508836423973
7.029669649066355	6.984148537646972	7.036722974329142	7.009576891282586	7.029484239407191	6.9987046227247	7.012720756688483	7.002958780931124	7.035454513367291	7.022947588954157	7.044754609774547	7.019278207061541	7.010670628341437	7.048819888989697	7.024861445356268	6.997906824964267	7.033535584370856	7.076741019993449	7.00314986467196	7.032078345068051	7.044613671306866	6.958742547041114	7.030674920205731	6.980381245113172	6.99769612761329	7.011837937432523	6.986216614470278	7.01393008358693	7.039178942283669	7.03361213871761
6.167247486611505	6.135443998646479	6.132761968566457	6.124575534759031	6.117830027719593	6.145678151592066	6.136948482236182	6.116844126979463	6.160761554125632	6.146638547743275	6.156358705595967	6.143468337588423	6.1608159510972245	6.158413364823516	6.156150017083638	6.131424285878877	6.17247829653928	6.169632307024732	6.1494011227666	6.172146957192409	6.188675272297736	6.116598252849321	6.170580576713274	6.139210452175509	6.173992320447703	6.164439420668122	6.144429003358782	6.15669069261354	6.161532607904962	6.196840594937232
6.833836655544993	6.805157838725036	6.878714986899371	6.8535083124988345	6.90601837210744	6.875926868434048	6.84920526902333	6.901843668748592	6.867646939864582	6.8941740866354655	6.855419671324958	6.865832904803666	6.864286988337289	6.860892498634528	6.866046078579239	6.850763135189858	6.868937738323561	6.894118720084302	6.856735447002553	6.866909218296338	6.896121923561219	6.853574633712996	6.916790662536229	6.854193745526554	6.906921092738879	6.828051646362467	6.86566550609312	6.880679106728586	6.865914480802196	6.870384680742601
6.940490971610286	6.929852523553647	6.935890529055914	6.945502954038797	6.9652830403306165	6.962085564833363	6.937162551041919	6.9302898078122	6.944741760275085	6.942603367935372	6.959501101308506	6.995906589954533	6.930611238027816	6.93473704434786	6.922273432590285	6.93606908130875	6.963512444196505	6.968272645539107	6.924124616908225	6.936712763560135	6.963270376998272	6.986609469382701	6.949977322516086	6.918142484549378	6.922155699577102	6.922068900955482	6.972043642954588	6.956805816210179	6.934831950865024	6.935430856664089
8.541903677460954	8.535827925142312	8.518818700793956	8.502437878602164	8.506406649291582	8.54641506273232	8.521013745181827	8.50877278950309	8.515737020894825	8.485096822009716	8.518236911906056	8.5271143079489	8.515385786786762	8.536324900065516	8.528577868316127	8.521484424129273	8.491020323708767	8.526785515950708	8.523896234805248	8.519140247199152	8.511608790811422	8.512062926336396	8.517168620197602	8.481111568360145	8.504429953245907	8.479223732813779	8.515218354610889	8.4952506979409	8.51494408706029	8.517567334450767
5.45704634785417	5.488414329672137	5.45092935238873	5.476454750538898	5.450788047168624	5.476935643782544	5.456312327211192	5.497238049351025	5.469071755133399	5.477953265469892	5.484015238867133	5.5472263135547735	5.460568522018051	5.507903476354155	5.508062102745781	5.47150090861816	5.491459989096736	5.465730436983853	5.474775040782722	5.467318184014072	5.498571377482048	5.506841770351051	5.491759443012006	5.490332270458207	5.490202727680433	5.475701561245162	5.501211179288306	5.506770187250693	5.472963561071267	5.480556015070746
7.453518899717412	7.475782459687367	7.459273241001566	7.465006554941728	7.467445875526957	7.466347923198516	7.454116154861444	7.456378902568922	7.448806738579029	7.46001436313252	7.475838680716688	7.4948810497797265	7.468580191225687	7.451034451390179	7.472522571035782	7.494362010323554	7.457266816784166	7.460498216995427	7.448760217291032	7.469030894401102	7.4498926240985375	7.457881420968477	7.46037060528233	7.475810425953973	7.453392500084286	7.455187831657198	7.470181523392554	7.4692354621785055	7.453938726493889	7.460265369011682
7.978232127655454	7.955808194659538	7.959428962456593	7.941863660326432	7.951128481409002	7.961003170514228	7.978283598109407	7.989272374260633	7.96947473055446	7.930953332044516	7.956457216796885	7.979453629655115	7.970401375354525	7.983165984089273	7.973209990568554	7.976493212314242	7.971534572398607	7.981521131240074	7.9506913347137695	7.972427672179397	7.959014699334259	7.954432140617304	7.964512578740843	7.979997829939688	7.97067212723841	7.946772934108885	7.993653654224429	7.961234128649125	7.97072971064732	7.988065160561429
8.078042968487328	8.113611017786994	8.05648387803348	8.080378022268873	8.073119251321867	8.11608537995169	8.095383559951623	8.131759067192863	8.093125350041724	8.130295719513947	8.094770875106404	8.142323840410352	8.106591186460028	8.103671317718097	8.090557212568873	8.122967836351176	8.082234256863371	8.090324259421106	8.093925873155351	8.096178407928413	8.082395263497576	8.147871723992896	8.114260706314885	8.097000285995588	8.09641443185533	8.083471022303039	8.137947835604882	8.096261290202433	8.083357279988533	8.07067947421969
8.923526017804859	8.893234991688342	8.899793119420481	8.88448594739095	8.92845263244595	8.936382544030886	8.934478614593564	8.895300400390395	8.910199353242081	8.905970106427326	8.909237320565131	8.924128279474738	8.906575773466036	8.906040950568471	8.900296314905583	8.917709134680212	8.916462719698453	8.897624886216759	8.895496826938372	8.912862573039416	8.900458305219958	8.909146693057389	8.920234681565917	8.908601382114508	8.88755009013144	8.916095678483641	8.918925356777274	8.914885183631721	8.90483788738933	8.91104935892236
6.360233508854712	6.364387089858701	6.35975756425384	6.339790449379568	6.3976706156750325	6.395141748709409	6.393230579147095	6.38959143443642	6.3756637486820535	6.377000986258051	6.365972810773207	6.389369768228118	6.375208060762145	6.401079568975516	6.398560599160025	6.377958449663996	6.385754516028113	6.391760089030816	6.365729387284572	6.384643444429483	6.380960680176496	6.380908418226906	6.39829153240653	6.366728410792256	6.382224140757555	6.38736347087082	6.4360547284596645	6.375896204000855	6.38896620318026	6.361863877745366
6.517749098953789	6.50304769413707	6.5148162216423495	6.525697076245232	6.533123436080691	6.491970397426199	6.4445390139891146	6.526126187539613	6.537369987895244	6.496305559118097	6.494060167274261	6.498583172495664	6.5060547337303	6.530182409806917	6.4861762935910345	6.5073889618767735	6.549162948654249	6.528315048610629	6.496644188213563	6.512625684214334	6.532310026479641	6.49872315230277	6.543863207450757	6.529096445335183	6.482229227656672	6.50752012514786	6.498229269907593	6.488200480830928	6.510948600361522	6.519060770670517
6.574768826151169	6.519051076340123	6.592412575721753	6.528162436350483	6.521032671796622	6.57182809358254	6.554712469865954	6.564121238877737	6.578306815648343	6.551064346067706	6.562879834488683	6.522424788979993	6.566038853322796	6.5759702808801945	6.587626554624109	6.527934260441782	6.563130877109945	6.533929116510255	6.588438363345125	6.559248361528353	6.545828476634421	6.494359352849444	6.589808574480526	6.560934276086566	6.545663596592439	6.5248722131069465	6.541735875603995	6.5623681312802615	6.5651849688000805	6.565284803219633
8.456546408450063	8.484661610140764	8.454151030104656	8.4534591279794	8.478692156459942	8.45339488369293	8.470090881611656	8.454356074580975	8.454666244368447	8.486188439516566	8.466690165757766	8.464541231703222	8.468259062725348	8.503090918185366	8.460623529593587	8.475373242012756	8.468417107969955	8.419411500198144	8.467036309097152	8.446752147847914	8.485098314133667	8.452411654642423	8.491667874946634	8.487668414887603	8.464971094239901	8.482915669680997	8.48051492812035	8.487738286679122	8.4477477249848	8.468608671440162
6.208820879884582	6.163755323164873	6.276454609000657	6.243828390959062	6.198193103699957	6.221462978102011	6.248831022255906	6.227374576489884	6.244364804413801	6.24635944661293	6.1966440037920965	6.205237216882981	6.256955483426767	6.225008891130364	6.2121305226678265	6.174811058963778	6.235147157171465	6.247349157534979	6.219792928656221	6.223685453168938	6.248714648337296	6.14870691475129	6.235080673252396	6.252989409402295	6.159979759831735	6.2326370415584735	6.245631446350008	6.216864567925209	6.2406577043089495	6.243018157693213
6.318925968276629	6.261969511743351	6.335555559006503	6.386412759795943	6.334824124489211	6.331279142869298	6.341386412478179	6.329357072123328	6.323388306846373	6.3210569084382975	6.342209374363684	6.285890537076373	6.348020409163921	6.350605690399585	6.279809696917901	6.264710396133217	6.339227075418387	6.34015316968464	6.3311133383024485	6.35067957235964	6.35585609536965	6.274688039794258	6.34902284470892	6.286600409575053	6.264643136455586	6.338115789028555	6.33721968664565	6.294378958061824	6.3530425468630565	6.325861394021469
8.812370362649757	8.865366309123011	8.835141160467128	8.804354593544122	8.809449538059837	8.824938370589857	8.845447788754992	8.832093180994743	8.828664006788554	8.851503403510934	8.841274928543179	8.810382052287103	8.854591366630125	8.839054263681541	8.842694789335823	8.834348896372774	8.840107308628815	8.839754647392583	8.843918968289884	8.852572115752517	8.824496616812732	8.817469462865562	8.841122535059228	8.831758551075572	8.828737520173929	8.852585254518612	8.870980624942389	8.781592210456456	8.828856073040853	8.84549178996736
8.194077336669775	8.171031849479657	8.231458112190182	8.26571251638143	8.206052942112606	8.218396701977076	8.209174074042814	8.221074888229007	8.2131322176044	8.13181952487958	8.199138199064876	8.13757193983705	8.224763531825175	8.182842392661156	8.21390867236737	8.209965088043882	8.180961530856164	8.233769522527444	8.231158717906727	8.211133463144026	8.237712339688388	8.162129504835741	8.208388853063374	8.246931083647922	8.204347496040642	8.206930217946121	8.223683623915763	8.180051331618277	8.213409700199758	8.226001608582553
7.375188680306181	7.34660645952509	7.37145112063697	7.347870328398341	7.349196807670609	7.355687031162773	7.3653200455921475	7.373869853351355	7.373389577419055	7.361943683080237	7.361451837691181	7.37896397569091	7.389648877757489	7.362677918285589	7.372534292700232	7.373754239058284	7.365077212956939	7.38154489150828	7.353505876831838	7.372191597896303	7.366986093419141	7.376402690144103	7.36778184930939	7.351902153925763	7.359303926387312	7.350129637383845	7.35701537716362	7.360628060664575	7.386166832395605	7.362493081651231
6.312291316117819	6.292552842502992	6.30936519610068	6.338520086302273	6.303289785462599	6.30077305464633	6.312089883512583	6.314498397825398	6.276634772325656	6.316735259902527	6.304061778198788	6.332349970091967	6.327528559086627	6.322048656000104	6.300283907603225	6.301413896206834	6.322064870908077	6.335616286590768	6.311511500865494	6.325829413594734	6.2950085584614985	6.29671852722446	6.292630164767462	6.312195119266757	6.291483539577825	6.2867502536889175	6.31810329439748	6.295943991589943	6.321317751163742	6.294766370785587
6.124168436618808	6.141937643369699	6.132356810949903	6.078977896622368	6.146279778605235	6.127838231074292	6.1370796227721	6.142946235774193	6.1322492126331385	6.12616635633573	6.131139985242169	6.159789049398681	6.125972499427454	6.165809007365774	6.116622894987037	6.125657081642801	6.133287233869762	6.1769907565415405	6.126829979426019	6.129705039380774	6.138264667549418	6.133234120575441	6.164079485715797	6.134537749870103	6.1601853640507285	6.125131076435675	6.119105538237347	6.1475922061933375	6.13668121146744	6.151127697077002
7.995584877907742	7.94678903522242	7.975421067022274	8.026243890164775	8.03136809175241	7.988244478909968	7.970298027993557	8.011522043875953	8.005175107544868	8.036494127610574	7.957383593103565	8.014438122702067	7.9883863178409715	7.966856334196662	7.982915942114513	7.93806025806634	8.007093715718923	7.997176891918929	8.027582801289602	7.979156677868764	7.996525102590154	7.991407336300925	8.009042385704896	8.009854086406603	7.936028862786449	8.014957254139148	8.063193945517884	8.048930764331752	8.013604630429278	7.980856516671634
7.364209281182799	7.361633277254017	7.372661680187226	7.393588154703081	7.382932850731574	7.395434183486595	7.401548137829295	7.384708509518054	7.364665503990898	7.404272643248288	7.387888621623857	7.358055641796605	7.393904448621891	7.355448895622174	7.392468946419564	7.356328989616074	7.397247783150382	7.455115736793617	7.38113261307925	7.376086916591441	7.401758095074103	7.357723326103707	7.382367947631184	7.353355967827798	7.370717902953666	7.366285603093471	7.385631835652207	7.341729997227302	7.383383992920739	7.38388533482198
7.773548895247904	7.78965315473716	7.767519821284952	7.81173991111078	7.765967285062715	7.776722553636768	7.781238719218102	7.773845437228905	7.77289649471781	7.744470336439533	7.768639834495181	7.773538889188293	7.765849665751288	7.795401171569167	7.777180556006861	7.805168623964576	7.785694112717561	7.791359975116793	7.78096181468013	7.770424792248812	7.761036055948408	7.786542395074899	7.790902665842243	7.80580250454044	7.805097141992643	7.766090882133709	7.770137338003186	7.789101399141393	7.785408251208314	7.780762601326422
7.159025222073453	7.189268712604616	7.169901380238271	7.158256952850484	7.13412249092946	7.158889220646159	7.166837788181516	7.137699151711809	7.180533293930963	7.189112084931623	7.1633269783176985	7.156839620389695	7.171850923157567	7.153889742095541	7.153824890654832	7.204997209303238	7.170573573489657	7.175311080180229	7.143315866569304	7.171009268355253	7.173383896143499	7.166440219436487	7.168384029657704	7.1711684378872045	7.173733321458261	7.142626535828701	7.163191350150624	7.177080562000044	7.178978200987168	7.160496368367553
7.084831966066224	7.077656923968049	7.063948693834542	7.08818631070488	7.07698513685639	7.088410024796069	7.088620468204214	7.075280057489191	7.0737939385840525	7.083612112639568	7.083502298299463	7.113148587019738	7.087905280685163	7.065965813071671	7.103855746003553	7.089318983086336	7.078096698572551	7.089272395305367	7.044749376016024	7.071671461275533	7.08286033389864	7.084403203594676	7.077266805901047	7.035778238394069	7.080366719723106	7.100887632869189	7.093008753814965	7.0501570293600455	7.079313421263359	7.067022819528432
5.910398442071312	5.951196833621108	5.888382679867275	5.877150877763681	5.890446948105748	5.911065327561696	5.94012177147946	5.910160726100134	5.915585879666969	5.931339445735802	5.905383385477301	5.895268874127744	5.915058088103442	5.850829450035077	5.853909034730846	5.888545688658484	5.890140106248257	5.918788114550268	5.904425718738527	5.907270002532702	5.887790901564039	5.92452682459954	5.913756006911909	5.927367914709471	5.935122623368371	5.894920865987721	5.914428131180165	5.895731982435078	5.8982780204162335	5.922724582529408
6.590281868422342	6.562094151463773	6.583679259755153	6.611484170553385	6.591686589271989	6.614499247196255	6.5561628866806965	6.585549618430138	6.59240439228208	6.63046463773668	6.5832014804243535	6.54667068178972	6.580885595033568	6.59203345331594	6.616827557698381	6.547269354817304	6.587084466146891	6.4742926570691	6.603429714317271	6.573964934815204	6.569854045976635	6.54623796975689	6.584867126872792	6.580577869206092	6.537462356436867	6.612547593375481	6.5759001691305485	6.569124247943137	6.5773762887281295	6.608970988373753
7.252046128279639	7.30654664731509	7.273910960436784	7.244131907088961	7.282846093035655	7.280041723828809	7.234901086764475	7.249275419698751	7.2607122593625695	7.221594172150257	7.245800128992526	7.211665213269404	7.26267067114464	7.250160025639031	7.2418041824191075	7.2994144775300445	7.26559821357667	7.288835141325855	7.236639763625042	7.240897350226615	7.246042940445512	7.303517337926269	7.228944836530434	7.265473586460163	7.313542726022586	7.243206771062504	7.275479065985348	7.247288105192728	7.24800656393773	7.29538332218041
4.712135402357872	4.772439113791848	4.760089587497136	4.763404622571823	4.7291818458061705	4.696664483892452	4.695667039444045	4.773045181400779	4.719358551642188	4.810199268761631	4.745319169600648	4.7539575447697615	4.726494895531246	4.728110476544818	4.764527857255711	4.790551411111526	4.700106298826441	4.817174009459988	4.719976994165387	4.7526011229574365	4.750771288375167	4.784362981189521	4.780833171716802	4.738395332087347	4.777199443889354	4.767583685819344	4.783301961661632	4.741649777857915	4.74643644451255	4.795480907634207
7.011545883684452	7.022422018397685	7.007953249433306	7.042094488607581	7.005428697048021	6.98309687713129	7.001033873636568	7.019744932577841	7.030918688772351	7.024401217563207	7.021821727210122	7.008715150398626	7.016309699263461	7.033298255567377	7.066971472445093	7.012579623493358	6.998264061512922	7.021165586917426	7.008496199963615	6.991389986448956	6.994183933142542	7.024766355173786	7.070151021474965	7.006210647780489	7.012974450377218	7.011664339333151	6.946104076061723	6.973774968754783	7.043234558619636	7.052850115489547
7.679652745668086	7.684839296009145	7.673107178353814	7.660500173195529	7.643209020246193	7.681552981831423	7.682834496578128	7.706632991244019	7.691752804857434	7.682252903975987	7.661190548573	7.660933911015535	7.67251389117334	7.688690416035919	7.65421046226804	7.646614128532251	7.69161082293212	7.678792599368599	7.661656686536403	7.681276419115284	7.665794388589853	7.668965641151092	7.666232656950552	7.70709248367175	7.69537183880259	7.667502749001755	7.722986902959592	7.6752053007656125	7.6836996008949265	7.649295943942714
7.266777546583144	7.247269062477716	7.286752415294448	7.309120030849509	7.312293355860595	7.26576262526185	7.222115229971742	7.249401990188589	7.269933249702682	7.306735314675236	7.233955215533502	7.259097163410779	7.258027436588391	7.276354510819856	7.237330291005518	7.275791327425665	7.266661385191687	7.168127150704795	7.2519933526159965	7.247770493651557	7.275476223163719	7.276092862273525	7.24938462777601	7.268063528406436	7.273836157645581	7.242080000264264	7.248097646337351	7.261599671807922	7.280983149644441	7.25414366906137
8.143152130330439	8.147402266335567	8.127252887875338	8.093722953710973	8.17646750806422	8.144263335521256	8.153869221501447	8.161010981200429	8.163931857465979	8.112064334170055	8.16349520434793	8.111043501655503	8.158275787803671	8.162011908177414	8.128058356178478	8.119980040013637	8.1623117899471	8.136952486712218	8.157845653257121	8.159247508172365	8.103530332321727	8.149237311684118	8.084955513470037	8.132161109853492	8.103083712060466	8.088615566060676	8.154709222839166	8.156431676857723	8.156062654632315	8.121326258552562
7.66671564856922	7.613939608367477	7.629400152416104	7.625620673874164	7.651784453906744	7.671204342078463	7.6212825827850015	7.629144643511776	7.6413051115732	7.630522575971701	7.6259384431343715	7.640271768156879	7.637379995158538	7.680874475200407	7.652798359316531	7.647024377461049	7.648581558845032	7.623538909416366	7.653121101089366	7.628465615055632	7.66634656624523	7.613066366385175	7.661681780334806	7.605920873963524	7.656968500124183	7.603231907323692	7.66308209631045	7.61943838710516	7.640531678709437	7.6285517840902495
7.805159680327263	7.770517846777108	7.79831386782971	7.789401319109307	7.782646644443753	7.793391037409647	7.810101979302297	7.800313864559564	7.794554125830778	7.792045813308753	7.790324888035203	7.767978159270683	7.798331706407884	7.770210280177879	7.801579956137077	7.769821859896258	7.779591348795469	7.8003296023382624	7.784638474242453	7.797529094787069	7.787637430598017	7.779337750631385	7.786443163739266	7.772238468893472	7.747436400000318	7.809204730677034	7.802396294795523	7.794794884268327	7.786802771696917	7.794683028119976
8.654618088182934	8.64834272165151	8.638895568751655	8.643734933639164	8.656172102551196	8.652823702582934	8.636222022786402	8.655205767432873	8.636997612984066	8.676168439749626	8.666626444761397	8.654614261885705	8.639974565997562	8.632591077625326	8.633651235426502	8.643882046311965	8.657944203027801	8.673945649878865	8.652097203742509	8.636913996403651	8.645608177765855	8.593179960286708	8.659366050106437	8.66515926077175	8.640847196045282	8.69959217814863	8.654887057656108	8.602920671748278	8.658060541073507	8.617317002972566
6.167000475492685	6.185038905177199	6.193850568243783	6.220691116222418	6.1915989463214345	6.158552254841813	6.162037395662924	6.184575125944641	6.170930737011993	6.189842078387327	6.1839678055227045	6.193744800727631	6.168045587692518	6.185738071037248	6.177658112932231	6.168308046753414	6.179989483691417	6.204733709610979	6.181658886089228	6.19389560566045	6.1798589468330025	6.170471067784771	6.175124384210145	6.145867817444253	6.188321579227048	6.173889883045352	6.172149377502536	6.202946015108793	6.210990063747569	6.201933354614412
5.696804863541079	5.67750115003308	5.672119393764428	5.653551275483608	5.650081888727467	5.6361793907521065	5.588218085488353	5.659225970381387	5.650438752632735	5.66870390683424	5.663220882054562	5.617114597638128	5.674578790325915	5.626700668979233	5.653179401134032	5.643194576189164	5.667199752254975	5.611793028102375	5.682786374987438	5.64247749764125	5.661319157176592	5.589553769705571	5.620420542831818	5.556008599959062	5.669470324309088	5.659320834491005	5.699283398912336	5.648112599146605	5.6987186766597695	5.686878928235028
6.55778237655104	6.537904595870391	6.562687776519543	6.577016335817679	6.506085657712767	6.534730939275083	6.541860887365963	6.564345781496172	6.523706241933443	6.533825065390217	6.55496495338372	6.527948522395969	6.563702415746069	6.537871977599157	6.540904122222788	6.564227892560192	6.4986162038866375	6.56295769257498	6.516463251607678	6.541938243480988	6.568837491961465	6.495307525950355	6.549572892341819	6.505572594420302	6.546638261939056	6.516162086994181	6.583299527229213	6.530492130413767	6.55107586849813	6.568606607562066
6.67836835497904	6.655191999254676	6.685464448298988	6.67308942233926	6.628576415821051	6.669082823724147	6.681966438468757	6.672951127511614	6.687356412882551	6.688337810929515	6.682742699236856	6.641568170150645	6.669164527625213	6.640400934875465	6.669195729314429	6.667505117555246	6.654430211603923	6.669222335631523	6.651090898937273	6.671688571376992	6.671593179741495	6.660273257558439	6.673441922915654	6.651801946451592	6.669177443569877	6.688534384207415	6.685356303324537	6.664555940293094	6.672948774284465	6.660200578082874
6.5624857131489405	6.590907548146842	6.5784044268506285	6.564898427092508	6.580919482427584	6.568699436961724	6.575507392250365	6.579114668964242	6.572958111368577	6.593741153551255	6.598009804748855	6.60300190187246	6.569474108136176	6.561726951845132	6.571390943091913	6.594545772344975	6.591002593549417	6.593666350933636	6.588721365952475	6.563827348505198	6.586769415136004	6.592566821081331	6.582609787108315	6.567116927309459	6.61221978094708	6.582413910584595	6.555178477335813	6.580347515331765	6.5796194568295965	6.583097778728904
6.794929202623273	6.784461389346406	6.827185805702826	6.760644651653053	6.809287898853514	6.793666952824052	6.816279044475559	6.839287512048395	6.83432351831974	6.787258273973656	6.804975037896409	6.806318895939512	6.7870525145859775	6.829669653388533	6.79358775239067	6.7785262939999225	6.836302784497036	6.834295449670684	6.86404382371422	6.796673495104704	6.822802404740558	6.784463739035117	6.805201074508052	6.807305927212387	6.781477321769183	6.834359954978446	6.8040895644979305	6.808832432723023	6.790094989134667	6.797857177140993
6.353684838168126	6.40908950719727	6.401696945780429	6.3762563070562175	6.38683809322605	6.371234188638433	6.385188539526356	6.388283459297018	6.379822585726688	6.399434756021293	6.37926200913694	6.382485549654017	6.375449557267624	6.402549360984102	6.379099806236714	6.419423881414472	6.350314210450515	6.352352322740176	6.382111458904681	6.36283778932547	6.387126730265926	6.476434618111616	6.34874508089176	6.378301609157332	6.446018560066559	6.37192259085285	6.353693792077512	6.377693076286151	6.384939722413943	6.389804721766857
5.736344363499728	5.64459924382049	5.727417806198196	5.755929091961607	5.710681090488063	5.712227106111276	5.7199911671085335	5.736024095596069	5.735740435451286	5.70550128236067	5.746604458379758	5.687235236061294	5.723584045543301	5.70790684391719	5.734472514730419	5.671876454104647	5.6880299818761415	5.710276563080239	5.709542312038876	5.729184109408055	5.736973332919253	5.615949713004323	5.728201327390048	5.689209130250285	5.678183439094694	5.686122869985098	5.760304784981319	5.707544100915821	5.711507008409912	5.762826992337365
7.196057918992368	7.243609843330632	7.215799890760397	7.209785520928373	7.184482992768357	7.237169350030655	7.210191875561037	7.217333102077381	7.222477103544679	7.276395168156337	7.214801565958632	7.199084934387201	7.217532885102804	7.189284868924974	7.196754327273135	7.238847874594782	7.228118603503271	7.202821288024342	7.208762869626523	7.237113333819241	7.201571744840714	7.23907795548481	7.225252663464445	7.17640776058854	7.181711041424244	7.223192106540256	7.220673013788264	7.250599152855135	7.189413801055923	7.19847394755316
7.452207164847394	7.461611143849139	7.470796595289358	7.396211466072294	7.443910528191578	7.454440575647322	7.461139353318797	7.456420960163092	7.444431516866623	7.413806711959965	7.441275222533914	7.427228923408911	7.466521097321582	7.447400719913259	7.442687890535684	7.450791344429639	7.444859581148258	7.435346764118979	7.471723002341091	7.442272218135989	7.46034191634631	7.448816940482165	7.456192895944612	7.448448323672747	7.45230084087957	7.448297922578244	7.459878803823601	7.479309864704395	7.441079352285603	7.413356967288762
6.881416616733791	6.859452119369715	6.881618157938638	6.852016013899718	6.845754178509615	6.869381761405637	6.874171838142732	6.880041157033451	6.867321582218591	6.8297191072945616	6.878235641894369	6.854165890972803	6.864995708788746	6.873271085704482	6.827136097356595	6.890871050894641	6.894178721565742	6.8836550306937925	6.899296364732597	6.865207275474048	6.882710042226536	6.85570195304402	6.88697438473406	6.875565433084804	6.888334606728342	6.8459780784384	6.88001531380672	6.868160055668086	6.894795125131017	6.88474862286256
6.9775500086111	6.979324000833215	6.9905494128187184	7.035215517358939	6.892768132883409	6.995061061135186	6.986585216333129	6.979434819614171	6.959595066268485	6.981494651658903	6.989281601131073	7.001104966052987	6.976251784996034	6.963099048379226	6.969350576038237	6.957822319576615	6.990716929554486	6.994581839153423	6.928091549853996	6.980779107799665	7.003994471687798	6.977969382883099	6.983503800443224	7.00794084839571	7.006469384532498	6.984261637329023	7.011576879118143	6.974668451382084	6.971019546063404	6.970593888048806
6.771019253643488	6.791252341838401	6.769411454217534	6.796023149537429	6.762216673434654	6.754385291426618	6.773699741373887	6.803599099408049	6.7502075483017006	6.819456952842312	6.784380470599772	6.7873540878108845	6.747908493048571	6.7706925795236845	6.774668964542384	6.798395154631837	6.751252271105969	6.795919251984108	6.7883851515804565	6.795694790933872	6.774005246641895	6.884560345376799	6.771630673684782	6.791093191598198	6.8428216699117375	6.766230064778293	6.803410774775077	6.788478356862225	6.771721549819745	6.771547592399368
7.731886310383418	7.75953811049899	7.728973039675	7.745374498582888	7.77764395587096	7.715515803365948	7.756027228533776	7.748484748199974	7.720543496879366	7.709066421499364	7.755547713318853	7.696528915732234	7.734733843718388	7.75940336198281	7.724729460817555	7.773141949286691	7.717854646822108	7.762536500271455	7.709212275356053	7.73063113415611	7.73286944003546	7.744747329545107	7.732483476709401	7.729375585927849	7.774759020841616	7.703724665297087	7.74598885958879	7.737395279291683	7.717947111565105	7.720544614952694
6.939113411860873	6.948612384202449	6.958164473413465	6.992105777689048	6.935884896231698	6.960866364206024	6.956044671563774	6.926958779209825	6.931540455676846	6.951478376389405	6.945016499214125	6.945185598306908	6.9628331014718645	6.948350930382935	6.911020252871129	6.952782628932028	6.947784729273174	6.921164614677937	6.959645520215271	6.95034576529204	6.943712881185181	6.927060514194345	6.955481564804795	6.952436379003412	6.916713582326366	6.951610165005522	6.9464993652991405	6.940868528570795	6.956341406237828	6.953786553728172
6.758643795218662	6.777205716809037	6.798823689945614	6.77772306339209	6.749209461553047	6.771781320584595	6.771767963523153	6.770437765110936	6.8052505360453805	6.794616653545756	6.7811397741972215	6.7975378997	6.776751804327336	6.766418364727807	6.779467823874221	6.759242776681114	6.781455836456082	6.736461771473213	6.771217761180311	6.773121606886046	6.781018669463327	6.737567367778164	6.788325289764507	6.739836226158761	6.779669347781114	6.784693360122843	6.7569071582016464	6.790927998692872	6.791398531326405	6.80450526460622
8.088431558431017	8.141700859171022	8.09275955281158	8.080886235004634	8.134066842013146	8.083901919817144	8.098188641748893	8.079264896547821	8.10066198570455	8.071470466230359	8.084176603816848	8.081541741402965	8.092257545609552	8.084793356693748	8.05731182587939	8.167510456454881	8.035474512385267	8.128187846348695	8.054836913876489	8.077701486918315	8.06860533161218	8.123027606070776	8.103387718423194	8.075803002172734	8.143877965856902	8.06208156544263	8.032632002720376	8.050430976012493	8.117715605801234	8.094027719364382
7.710565310147244	7.743198405312557	7.700107856421197	7.685478039680647	7.720008116196602	7.721070658184759	7.728437168061207	7.710916659477677	7.703016839874343	7.667996614884504	7.736574565359186	7.691555683970144	7.746358168348092	7.7265913064544	7.708915027497706	7.680984530098371	7.707127111586042	7.6361593669495935	7.721154614895464	7.697668540933512	7.708578323438943	7.686399232253319	7.739280223579188	7.626258961514387	7.6798455484307535	7.745727220056179	7.718562678041069	7.691119285483984	7.738486055738202	7.743643719007147
7.365553939544382	7.345435664208503	7.36447042288255	7.385029421954576	7.396574046484877	7.326828767152183	7.407944735054146	7.366451657428479	7.397177744352999	7.329828254232352	7.386149500427447	7.3824406862249585	7.388588044560986	7.350816725732325	7.373232262003043	7.350707115459546	7.342340540286459	7.3811732705578095	7.364080715275386	7.388838099792804	7.369899556621498	7.340240806665839	7.384333707500087	7.349475961132007	7.323236332039228	7.367558510849395	7.350096884503658	7.373050502754125	7.372681864181128	7.377087258882667
7.327327020567997	7.332064375062338	7.338936513615738	7.325077792115253	7.398134541982074	7.374144826228504	7.364229853554525	7.351444251563642	7.378240735766172	7.301037092769321	7.312738196966517	7.361564889732815	7.3999484559437985	7.372147307078252	7.348111010749509	7.360832104998224	7.352677998156379	7.35007442284761	7.391140626641232	7.325793067676362	7.37072154376004	7.297384296520213	7.355826940765002	7.343876041436723	7.365100509743005	7.331830617612492	7.40847478328951	7.319403917893813	7.393478656384819	7.394688094266132
8.321050186751805	8.328675701039556	8.294023163909534	8.326526465510817	8.267480491653142	8.321221666248976	8.351029253619185	8.303496648504156	8.327923904023402	8.329273696595015	8.34997319316351	8.294078402958396	8.327130748400467	8.281980677607097	8.273845467486195	8.149991577654797	8.361179877367604	8.387656954619775	8.293016355001397	8.33639440760783	8.32100382502898	8.294581899329428	8.30026599321898	8.36186522259588	8.249432936341917	8.32818095232423	8.30477098488305	8.35156312797589	8.312456259726957	8.311313654803609
8.866238316610252	8.912314381222663	8.864549118516921	8.838111793208183	8.83789268235809	8.876083047000622	8.87550373583935	8.86311706733783	8.855907240341718	8.83503911743732	8.85921734539399	8.807642126446048	8.868744359242802	8.86147291815176	8.906228953757	8.914882444577684	8.841556288973777	8.859283523135671	8.811755204600054	8.834188731860008	8.863611125252778	8.920772681727293	8.858313604826105	8.834777260078937	8.912695599055885	8.88789621434636	8.857124604419774	8.85133918651704	8.826687618614908	8.85088382950648
8.238419101494644	8.215041946443353	8.21478164389254	8.20246614291565	8.213220196770694	8.209467848762566	8.181192551034119	8.200114515164062	8.217342671020537	8.213562604009143	8.216376295881787	8.247662139053574	8.205334284174429	8.224137039678883	8.237793902848285	8.197461656689322	8.234120754923472	8.176141667640376	8.198950263205571	8.236338299529278	8.259228020736721	8.21941904679843	8.278510023010195	8.182715808045884	8.1634014014361	8.183858869805697	8.202087894670893	8.217529547397056	8.229616505984932	8.230126274637483
5.400749106540733	5.423033364160232	5.396603716787629	5.425454159467873	5.4177357267348505	5.417693534738402	5.443127408465525	5.422415372970529	5.423140613624317	5.462016866668817	5.43554258917555	5.40071804538052	5.400428064620163	5.389577990587287	5.382775906364336	5.419688170385311	5.406507493663222	5.441055394025957	5.371815587328699	5.396990546096048	5.417008952547444	5.385724643169286	5.440582943056095	5.433789250259921	5.419251989720928	5.473825799568895	5.443895986771074	5.42507617624706	5.455445596247823	5.424913689131668
6.643913663057098	6.635793079050906	6.617559246266612	6.66417127391313	6.658685341681485	6.640321031044771	6.658613311970089	6.644325450883162	6.628601513416551	6.644168604222047	6.678854536466707	6.648039134197125	6.656586795318867	6.655322149696859	6.658902375968268	6.622945021448257	6.634434036484452	6.66454131005162	6.63042078184083	6.637958786504736	6.631800313778839	6.659475501600777	6.648805285357391	6.651047774522323	6.622815552423232	6.644464381048825	6.637449031604864	6.617555079221353	6.667576170834054	6.660830057681396
8.642835833691322	8.635963911870748	8.623754459730673	8.593371907899181	8.66522502833353	8.673246045375834	8.644171008689533	8.644421314863287	8.670057922384538	8.637381222736462	8.654752551687292	8.643096808073489	8.655286351869913	8.605140222322119	8.636528443650851	8.63039091120163	8.653755014446412	8.66499222163687	8.628844294316224	8.64043066914891	8.655485587706007	8.606149468119243	8.634105727109006	8.665668682634003	8.625500941237295	8.63310876212141	8.684780015372361	8.644647298322862	8.64906900866362	8.642435887575127
7.243739209644447	7.256553331380739	7.260171499761422	7.212719346793007	7.267656348298034	7.251543706155411	7.275601345427235	7.262537193563949	7.242374611582524	7.292055037815268	7.244877650031109	7.312462659782826	7.255942657902612	7.248357584152969	7.250148497439254	7.299174472869948	7.264146146664796	7.3135224094370415	7.282664933443578	7.233658131114448	7.262572796056454	7.299069944719521	7.242428727020233	7.246034468410069	7.313425800259186	7.24827610744076	7.297240822678729	7.25556513249269	7.247463826180037	7.245355699383889
8.058775880245417	8.101879622150962	8.037438286291618	8.096636993967204	8.044289837954677	8.063604780196046	8.036266074921729	8.070991799947192	8.053875124519243	8.089530226222175	8.048928101544984	8.069777795113026	8.048541646528292	8.075657446275825	8.071190950910124	8.095031255819139	8.050119748674511	8.074017333314858	8.111259269033399	8.0542962554791	8.04507391859309	8.085433260539657	8.056976872757343	8.050966259802857	8.09012968306747	8.048318867258274	8.078209744316418	8.09615848058525	8.061926975925033	8.050682956912164
8.689134867921334	8.692851083755492	8.666460900225267	8.655051746797735	8.706236590201804	8.695823909497975	8.68650570974842	8.671347979793786	8.689062688019375	8.691493103240479	8.672888562482294	8.704784377412173	8.678991047160011	8.684634858284051	8.683135449885778	8.742260147640016	8.68085703921257	8.670308029139184	8.669020981082877	8.68893277507918	8.68719835910554	8.684485845820792	8.69439712730675	8.707108687466752	8.678056499446374	8.70054179307053	8.68434392802197	8.688526296510336	8.672309722671955	8.686640913865835
7.107707051436641	7.102935994358645	7.091538227123102	7.097525229657168	7.086614251086354	7.088919195636535	7.079108753773479	7.075176928292736	7.0867620535401175	7.064596894866162	7.087404212019363	7.07108718263744	7.102514116970188	7.115468361012089	7.114810109882148	7.096100522970403	7.080028543715965	7.085300590803711	7.060371987164671	7.103049611539242	7.079765788332854	7.038510740702451	7.122032133548492	7.096435831125688	7.057620576172695	7.086178749137079	7.109887661533598	7.096695500401308	7.111595915485551	7.0968900653678135
7.537508174250959	7.494534575976908	7.521867239583465	7.543313837349847	7.492816969870049	7.535128514924965	7.531633824711486	7.541010089531385	7.518452557922777	7.502905941226515	7.524608579619358	7.515372379538531	7.543563636779153	7.513402706845469	7.513640366037537	7.494224530252282	7.526339573507283	7.549045021713493	7.501212450227441	7.535194283315367	7.532866792938569	7.471055028785043	7.526110535310158	7.514528565361865	7.483879744905494	7.522726208386588	7.508562947344059	7.493002544475806	7.56641657116629	7.5287971654182995
7.904900839018884	7.925493245358168	7.8716563593593	7.921575990376383	7.914902193296026	7.887819368815009	7.859414286358332	7.884155082611103	7.896359146196253	7.88447869753785	7.867124432226889	7.889496583698767	7.906785257998841	7.885516658486693	7.861980990614649	7.916001996691662	7.905732062927026	7.86525975983213	7.858190745156317	7.8828353009877725	7.898148640225059	7.893686022148796	7.89107954983389	7.870973799091781	7.90394503774743	7.841169423793576	7.836907525526712	7.876312464923999	7.916608210413021	7.913555823090294
8.058187238797696	8.096733125831223	8.061158097330955	8.0624708009327	8.047194150399568	8.079662356664297	8.072149453143739	8.051531631560676	8.056365290711177	8.074049630251816	8.06126979651079	8.074241132117299	8.072226910758017	8.039900432766645	8.043265432360393	8.063702505540832	8.03358955912415	8.0609879693322	8.06778352704954	8.087769265216169	8.037769158558593	8.088432548863901	8.034319608052815	8.061328309038336	8.098875320292812	8.023180533155857	8.046900130206774	8.082123452887313	8.071188470674013	8.055691407133619
9.206093961684177	9.202890680953251	9.215506876862422	9.25502470136322	9.211628614550316	9.216323959236778	9.210114367390975	9.234828785396704	9.22473761533282	9.216987516850985	9.233942598055032	9.2166664092413	9.214343927766343	9.215686760294563	9.210692728233075	9.206751688707834	9.208470030804484	9.23583318676572	9.205728349711135	9.184696896885104	9.202967266885477	9.214416280966107	9.21674337429972	9.213415682772734	9.227944383118269	9.23128658345347	9.160430692341652	9.207323975770214	9.225025828038042	9.1966197606308
7.853128560220945	7.86095451990604	7.853384831829961	7.833302326853661	7.893107904718359	7.836329985560706	7.899254494522673	7.851327411477403	7.851131040270258	7.888925551345205	7.858287359576726	7.846062276156761	7.838456185914243	7.855865981565294	7.870408171894029	7.854365066512543	7.863427701471508	7.823276588654908	7.885367261839671	7.854009690305339	7.853149582842398	7.894854503232215	7.876685267557084	7.850493400650648	7.865067135243045	7.855912478397003	7.841547998389281	7.847429346389425	7.852290194439111	7.842093802305258
6.611064384175806	6.607312553577852	6.62143560644189	6.604063159312124	6.623932138860395	6.5899462835723455	6.64001941348643	6.6629733549948975	6.601700487660036	6.603274910892059	6.612730113280258	6.620435621505793	6.6319045534494565	6.567751568294992	6.581926357258848	6.5654645536460885	6.62838686127302	6.584324956787097	6.597626777370941	6.605412482893571	6.5610882217180695	6.649209764380588	6.629807864687611	6.640227167840969	6.5303515747280905	6.6099260947428125	6.643985209973279	6.593531780205886	6.641619503721091	6.619625654824771
6.985532524990646	7.051607702477207	6.967228171373121	7.063047670805005	6.997989090798315	6.99337773038721	7.002016465257476	7.008482850291636	7.000845125667985	7.031769912704911	6.962300236015217	6.9775403848596405	6.970579896621365	6.996689083859461	6.981106820498673	7.061527904862588	6.977874417879409	7.046393274763493	6.990634114686173	6.9816100110796375	6.991290150295394	7.081945790522762	6.9915135999733256	6.983445862763183	7.055739971551955	6.969252815033945	6.976684997538347	6.973297848681156	6.98351679241463	6.9792026668224265
7.149782902283377	7.158780244824881	7.14321596316585	7.172305549936522	7.153629474484514	7.187594372411988	7.144986086972292	7.127755112696436	7.1499406857970085	7.173833816090611	7.1547054388407805	7.128208387604166	7.148854270818385	7.14343325451192	7.137618914932004	7.184727639731227	7.149309439986904	7.13949582537307	7.132881766566846	7.159339627792602	7.1565804509954765	7.15514325857152	7.142052708381501	7.099736516677475	7.151214590894085	7.099961830221395	7.1822235686327645	7.16455158642393	7.166630224783531	7.148933202711565
7.66762886582036	7.657181657508816	7.6452075099196675	7.677984666583421	7.622627205705864	7.694521654123159	7.625107621892306	7.634421943410507	7.646207581747668	7.608539010336879	7.674907108723676	7.6660177977682515	7.661654076401923	7.599857608292061	7.658124358394868	7.663251512481155	7.596280656562586	7.620513123061299	7.607412689594796	7.606267705166508	7.5986893606809796	7.6525977827867555	7.658113154493691	7.606155213473589	7.639890478461684	7.646477957954693	7.64574062612054	7.681684555204066	7.622312708812323	7.695709880321098
6.358696181557089	6.357966967496727	6.340064045907313	6.3492008047009945	6.391114369072996	6.35662995391898	6.367623983945585	6.335435008628194	6.368827747873925	6.382458732529231	6.387267159885375	6.320793046307005	6.381385186050971	6.29719710748288	6.369709761598613	6.414506716411413	6.380239826845719	6.438482203967132	6.314828711557614	6.366530034330927	6.329956908039421	6.375863631332956	6.328072880504548	6.34966518739173	6.315881276838632	6.355641386821597	6.39029825620787	6.3364162029402085	6.370960666381109	6.383032372024417
6.732748261848358	6.72284389915369	6.724770486757753	6.749755925269772	6.708512833580995	6.699216707712421	6.776190884894524	6.791896426821888	6.726114674272425	6.691987985887626	6.707166382728995	6.7576693366851295	6.751234217349183	6.724940430323745	6.7352225521388585	6.72028645189963	6.74070200515207	6.7339749877485175	6.734933204090134	6.706620723282237	6.7342354624709495	6.719826688488849	6.72004261796262	6.702846802965943	6.758959287311942	6.7359022734363085	6.740891802162758	6.738967168465188	6.706808883211854	6.720745026269221
6.000374527773309	5.999054410033718	6.004849031645463	6.024874156652037	6.044244952175083	5.982262322222406	6.001495522540262	6.006032065222588	6.005887446545856	5.997331468112243	5.995039011233156	5.999377792877093	6.019184044661906	5.962080022775839	6.027449209526647	6.017644435833575	6.024676177176287	6.006717635734807	6.003709875499198	6.004491323074775	6.067255302951553	6.021396173517397	5.993151846118146	5.988675305612842	6.022494768478603	5.99291765328735	5.991016100081956	5.964816621582511	6.000673990688362	6.009971518288579
6.796886049638611	6.81290062394556	6.8240254020301725	6.855171179088294	6.771523926286079	6.805594849635042	6.794596142683759	6.769446558335192	6.806679525571327	6.8049531214473244	6.812791503962661	6.785068421599156	6.815235326047478	6.792060640902894	6.783051091830128	6.7796653147691055	6.806431486495644	6.799196850599069	6.79122321429706	6.806245510560073	6.791566227122725	6.790828428238704	6.799685240772445	6.817685161713756	6.794433689431924	6.770930925944573	6.82002962081018	6.806981437989938	6.7884174793547	6.802544196516382
8.232962024382319	8.285286652197742	8.229056438223061	8.238218651665017	8.225578886017654	8.26059797815104	8.240255501710449	8.259703178363786	8.246484175738154	8.198337865448751	8.233757792772153	8.278709930946823	8.245870671519748	8.245120839427855	8.250404423418905	8.316652666926053	8.222593686536575	8.214777226896251	8.238611378234207	8.26857343314504	8.2153496539333	8.277329798404859	8.239269308647332	8.206574885398085	8.278210364454726	8.21021824672709	8.270955941168978	8.227083781607949	8.237288405050009	8.256381139974826
5.7066239264518	5.735355123920145	5.71609383786424	5.742595828550697	5.682778651392896	5.7049503643058745	5.687032195010391	5.715539481407332	5.709847184652092	5.720516655882193	5.701322013167991	5.707542761915388	5.699712066326264	5.707445325769262	5.682976883252431	5.706197766195746	5.700233239239202	5.721080479588258	5.689941899540379	5.700210235350549	5.694585931478322	5.696886178549888	5.697692479129135	5.68215870188383	5.712561211684782	5.732517528971781	5.738295863520883	5.727753746025693	5.721565306667912	5.715125117591104
7.49108682050595	7.579603900266618	7.5284671089653665	7.456707368366895	7.509126925995911	7.494462779105886	7.490996681815146	7.507747196209221	7.463327033125144	7.49171990228317	7.433034577683589	7.422274839190317	7.503932043370272	7.461285277842228	7.466036685365012	7.515949108299408	7.449715533073563	7.445894236420635	7.496481087297046	7.464317733319134	7.497155117777418	7.526741679024572	7.488170011736916	7.478015590863156	7.548725971413619	7.461876367409116	7.484852158130252	7.506281890405005	7.450301761997859	7.48329931233289
5.937803051649447	5.923314366318798	5.952452569594842	5.898720787903732	5.9454941515699	5.9223811144286245	5.938083788573217	5.941201807916962	5.938957335183111	5.909785647211344	5.956294043271792	5.953212006792382	5.958967265904271	5.946853375451948	5.95169474749723	5.875370844640825	5.942888954658491	5.96732316002576	5.964617271729863	5.934961963682175	5.935713535073091	5.914703685325701	5.966057980255041	5.931456392368125	5.917147542460185	5.919103829994197	5.966670342042683	5.937533717673372	5.960022571795279	5.947559205429135
5.613109761971425	5.614212151533153	5.61292710191609	5.646138385810699	5.561489399203159	5.605441089727521	5.608991626017017	5.61691016379159	5.596240362531112	5.6128162730401066	5.616586471664769	5.619594835578965	5.600916809272042	5.607342545848172	5.619366463784473	5.613909771268001	5.614518863015213	5.67101172220143	5.586434932391648	5.589996212580393	5.6219224132588845	5.584017156121075	5.613356934730233	5.6214726079856	5.649295434423664	5.597488697780258	5.625148589266785	5.609215367564527	5.613157054411032	5.614550090831209
6.006285319544262	6.066805179569998	6.007624635319612	6.061794240691133	6.031896623566844	6.032364632209506	6.021840224976448	5.984278568592179	6.016776822088786	6.015165163766464	5.99801369517904	5.987151060583157	6.021131179268071	5.98611127981445	6.043187398050887	6.093125245867944	6.013609773922255	6.053327210658805	5.999067197651802	6.039873273596935	6.033673926622483	6.0638305119093445	6.0263784928989805	6.000781993921803	6.094398482225052	6.046153776428226	6.055984342160716	6.020230846847372	6.021651463318218	6.034697403488171
8.302320427509606	8.29796537899102	8.272451000838174	8.291408205961574	8.206885760968362	8.312629847173477	8.3048697708759	8.309771162171447	8.30282420537463	8.325155417071326	8.329953627689456	8.313984018696308	8.307202266455919	8.24602235924901	8.272476966210125	8.2864535356027	8.292372843306904	8.227873966779194	8.292400453082841	8.299832487611486	8.25700092315416	8.3246740977202	8.281261860937413	8.281680162641043	8.262190224406636	8.283231419260185	8.275352562272944	8.3382605946803	8.330536447013444	8.306202032454605
7.98641176339331	7.971645483768262	8.008068487292912	7.985405039363376	7.989654243779761	8.005065356870501	7.983967431606356	7.99549295645693	8.005892583287807	7.984882851068302	8.014395429879281	8.02585011019162	7.991971793420911	8.010258584530897	8.02139819423106	8.007948041974368	8.004054467527071	8.01916693842629	7.987149194564382	8.0542733348254	8.027705888058165	7.969179679000116	8.040783309738014	7.9405194396619345	8.00578033364481	8.05624637119145	8.0049692509851	8.02321019349586	7.970461781462347	8.009000815009609
7.090187270097497	7.056256157047087	7.149821545966225	7.106200316005807	7.1153765793020245	7.071673682730447	7.107697192586507	7.127869355797998	7.170640772090734	7.129353807418004	7.161094956248178	7.1631050365137074	7.113557195935799	7.141526623851347	7.164112340082719	7.062570533643575	7.104025473519018	7.129288315995112	7.168177165639004	7.120268464798319	7.134748659623454	7.061340214057401	7.153134627407823	7.142458549452134	7.084337484026427	7.0832326676075335	7.104927439565033	7.141947346476084	7.130830807172413	7.153781500036744
4.795988177318268	4.775843215178095	4.7892021417676	4.774596265580913	4.762030122845903	4.789731375789773	4.813786713421995	4.801348702187953	4.792852972490122	4.772543376619485	4.827343954649271	4.779305877069371	4.808874365170357	4.7577937983263165	4.797935762695237	4.744445149371163	4.794482260682772	4.809889513483622	4.7999618461085625	4.783566668348493	4.839705747428452	4.7661387948468645	4.770604629366645	4.788809145556853	4.740601447202028	4.801554883127177	4.82796942321404	4.804367368636748	4.807625481928961	4.796753423413444
7.729921602142287	7.763634588523469	7.711087593072455	7.727969368876502	7.738386388802224	7.760095048108187	7.721696232331395	7.747535219446904	7.71996619822692	7.720111364548198	7.741969450744671	7.727311837953916	7.758091698067014	7.718328310248212	7.715852121540337	7.737317984654302	7.751651718001558	7.748005997460053	7.782402286933395	7.7387436388149	7.738693995546371	7.774425468698019	7.723975608302888	7.723257088052915	7.751091105941111	7.727054747192159	7.719507970429426	7.742090532014951	7.742989668140319	7.728487745593802
8.005412121225893	8.01881094111773	7.993731662568517	7.991007706416508	8.012304657466816	8.035364716083857	7.995478640931777	8.030563238325481	7.99838139330329	7.987859380395995	8.015716198212372	8.011035704318125	8.04105211267382	7.999834001553423	7.996456808797033	7.963725925747669	8.02752159675043	8.022226202120253	8.051045332244101	8.021373666578485	8.014091492868172	7.9892714582076385	8.00547518012556	8.00211277116402	8.011734368341303	8.018695998882519	7.992625935784757	8.003255644870439	8.026475173848265	8.001920429657124
7.500635877674858	7.468179738627382	7.495612960197602	7.51634192012687	7.532843991052143	7.527424223826356	7.496082534240871	7.538380582535408	7.506166447422912	7.476253590935525	7.517815332766515	7.508480464371303	7.534474357949049	7.519596851524603	7.511930492206334	7.491400418966059	7.518462822455861	7.534779023925239	7.524360589841698	7.534124413681535	7.507512429008648	7.487266532780844	7.506364353880304	7.539888075184028	7.521801467103851	7.534025947626591	7.513102791284046	7.486442663293991	7.512069565137822	7.49702000264083
7.400544182300866	7.381513238872384	7.387341112281633	7.421340501396794	7.405153740473674	7.378097460293917	7.386711949597146	7.384057975489661	7.392939699331895	7.392500319127046	7.383615916134637	7.3776033449598515	7.380889842015728	7.398113683317834	7.393362126042543	7.397981832123952	7.386206762161008	7.372937842970742	7.368282424445142	7.381324415889837	7.3899312884895005	7.38672063949078	7.3923206033756	7.377438608098703	7.391426332938417	7.394452403585199	7.40461731308322	7.378578323496806	7.379980482619499	7.391919741224663
7.403610079080002	7.405281027448846	7.411576467873638	7.431986075036408	7.42353115312787	7.400583814248064	7.410013152674264	7.406463873141641	7.416138290899219	7.398735211687003	7.411046684052417	7.407932049847961	7.413970400443159	7.414293743707124	7.408015801163861	7.406876003868149	7.412462248599063	7.43372926855845	7.392174862695351	7.4034265882570915	7.419606605172919	7.400624249583205	7.420778848894628	7.399743328303683	7.405189185520031	7.416280820153697	7.418830053386051	7.413922044147614	7.418610685967715	7.408090849270352
8.121940048790101	8.115293796819985	8.123984731745605	8.160232256308067	8.10155065143765	8.121689000979355	8.113318822378309	8.089657858461447	8.12980905981658	8.127521389156469	8.124746188214688	8.111568572030542	8.132512079071786	8.116674629089808	8.119086052750657	8.117374438049726	8.117317145484396	8.11105895938049	8.126569782165095	8.12164873833263	8.103541388782688	8.095796705242213	8.12497214525178	8.125628167694703	8.1396068754957	8.11216419600238	8.100370298323412	8.116839887987881	8.112659582271473	8.129917423428667
7.1035655035563945	7.100767315136813	7.085799465135598	7.092610089483361	7.098190168984452	7.119794678291965	7.100500465065622	7.0685914185173	7.090307033452381	7.082733101606144	7.107087874283987	7.088636471961284	7.121712938533356	7.085955400801086	7.054633409291094	7.127911202119126	7.1114691399285554	7.084888733733714	7.09874538695001	7.089200726071238	7.082237626677107	7.102655374209539	7.096215788983168	7.09210797902334	7.107091134237534	7.105890956143054	7.078140538629094	7.101730453744128	7.105294740901759	7.103904926459241
7.340874013869243	7.352385704694472	7.349451348066403	7.369352418081529	7.332887562532164	7.350850977123917	7.34091959754902	7.34071124668556	7.351676125053314	7.329215973496873	7.344298903186045	7.332008385094575	7.336929333231305	7.313334283718958	7.3244104317895165	7.330929816437521	7.321227070343793	7.355193795576737	7.326013334897131	7.336839209681586	7.3110602451691475	7.329334830141787	7.348961696543347	7.327447728702309	7.356148474622557	7.347994320394107	7.329599526335498	7.347988383555861	7.342593916753571	7.347745919905724
8.385945460272733	8.401775523797143	8.382950892904642	8.415401043189096	8.424736131000179	8.38452320977554	8.389548151377062	8.332380798070234	8.373651410561742	8.382674010060379	8.38512738948225	8.409554116184669	8.40450421766856	8.400640851932598	8.397820940212416	8.40739686390082	8.374776160868953	8.371411763226758	8.36061174414323	8.373206284215051	8.381742683342896	8.390037084525874	8.373163892012428	8.364838101093936	8.41313875260606	8.386565376754627	8.363074997777957	8.37578674794999	8.39731659237723	8.385643368095474
[truncated: 8,704 more rows]
