# Supplementary material for: Do AutoML-Based QSAR Models Fulfill OECD Principles for Regulatory Assessment? A 5-HT1A Receptor Case
Source: Pharmaceutics. 2022 Jul 6;14(7):1415. doi: 10.3390/pharmaceutics14071415 (PMC9319483; doi:10.3390/pharmaceutics14071415)
Supplement: Supplementary file 1 [file pharmaceutics-14-01415-s001.zip › Table S2_predictions_of_30_tests_GLASS_database.csv]

predictions_01	predictions_02	predictions_03	predictions_04	predictions_05	predictions_06	predictions_07	predictions_08	predictions_09	predictions_10	predictions_11	predictions_12	predictions_13	predictions_14	predictions_15	predictions_16	predictions_17	predictions_18	predictions_19	predictions_20	predictions_21	predictions_22	predictions_23	predictions_24	predictions_25	predictions_26	predictions_27	predictions_28	predictions_29	predictions_30
6.917914386842963	6.902321573113649	6.900842452071471	6.868420369063768	6.910066384168799	6.927338941383662	6.903701462563427	6.851269147959603	6.889690045054635	6.935714131046983	6.919094892850963	6.894625524245978	6.954603712140473	6.86422117594067	6.916912251130857	6.946069441495276	6.90626887327517	6.947517474499475	6.943692337989908	6.8308713571399995	6.891728221624668	6.950513497672027	6.895990225369379	6.878909344789334	6.9085905366930875	6.913052494705925	6.9638391463672065	6.867864547125447	6.921266857385618	6.947540590273771
6.252406925383784	6.268147355715108	6.2094875295597625	6.318135078559419	6.246380291591152	6.243066884755434	6.190632052807338	6.238565873893082	6.210609617849352	6.223505334488058	6.2153264374805985	6.227835073635595	6.271205717757687	6.226247508896519	6.234427603835052	6.243052391481421	6.2659837101458935	6.246587963355943	6.233160644750662	6.231571544820008	6.25708527978	6.220712885003718	6.267160807276447	6.2603276353225565	6.223402303833829	6.2768396648562215	6.238507078289001	6.253300296769294	6.254372259363342	6.234368693112907
7.863048586737674	7.8320860394656275	7.812712836093475	7.835913483507928	7.845426673630282	7.856226664448773	7.859141619503765	7.83128431390944	7.868884080076858	7.821805377395536	7.835232980338832	7.866021489612048	7.83677649322873	7.836996295759151	7.83829326684947	7.87168287636415	7.820359868527976	7.861771635900443	7.865478144192196	7.841666012020915	7.854268362796304	7.861729935611062	7.8770235051311746	7.883232740941557	7.836694338794652	7.8041544963420675	7.861443091672128	7.790003233461803	7.833240470540699	7.857193237029137
6.505804204519607	6.5305017749371626	6.482393538209332	6.487478278074494	6.488566184237144	6.516702141001108	6.543054453046747	6.506777124843551	6.509013327194822	6.470744957806665	6.5149690666917275	6.539799766768454	6.522983785865211	6.531701070135808	6.527394552386363	6.510398329208118	6.533268133366642	6.467682167489286	6.503758614693086	6.549449906629764	6.5104530472530575	6.490793594132142	6.517128437346796	6.547087707195001	6.53562179461013	6.517402409378161	6.541580812165487	6.516519000904634	6.5333085730877904	6.518311591220515
7.820738624961307	7.840593509805168	7.819157376477983	7.835558993240068	7.808632435873908	7.831578421633638	7.839355235817338	7.827276624984642	7.81829622897948	7.816463191040302	7.8516386517175665	7.8193519222034675	7.808329216186028	7.823577961599959	7.823177488373867	7.825221376637695	7.831378301310061	7.829375797392405	7.805574073620693	7.8174061395345	7.821213873576792	7.826333895611409	7.814637546258045	7.816080530446013	7.831618787332424	7.857602840514411	7.834867131630053	7.829066456235949	7.82489046419943	7.81050214342929
6.479454210619927	6.500683181404929	6.500458503916013	6.513024411307173	6.499083628479228	6.4851443527186365	6.486155606668093	6.487256818895467	6.496645330604492	6.505441375725467	6.471777957487335	6.46364944487216	6.497323306255125	6.444284353603585	6.500539456708451	6.486988215855418	6.464486657526106	6.498961026721803	6.4709205437623885	6.47084378702716	6.483080824162376	6.472484933092315	6.484046409510055	6.4840458836061465	6.5192116523224914	6.4620207160326775	6.4982155367002985	6.492230866438665	6.499380659074937	6.4801809795100676
6.513342890340441	6.5443447867413305	6.48665744337235	6.541415324345559	6.530838970408014	6.531977645389018	6.519029455903723	6.475937209832707	6.519439442668557	6.520700555085013	6.525822115116779	6.471350844103013	6.4938425632403725	6.442935997793964	6.494312501914238	6.543226725424402	6.500269962373648	6.4672087690990345	6.525016658206707	6.530006630247848	6.4967286352622775	6.571921431483272	6.484456712513561	6.4967219160818015	6.526161192581599	6.548655679013544	6.536772560319246	6.503240290805532	6.498276034071152	6.533804086394326
7.934610436944808	7.861918453834921	7.946394408975732	7.951585681646782	7.91015056895084	7.935596439599947	7.928310265095076	7.921267847862661	7.941930726824974	7.938544547736857	7.915771484093118	7.9559897721526625	7.935636651355224	7.92841353424466	7.928379846827062	7.883866570134058	7.920260313865774	7.937968263568842	7.892472114728255	7.906803983627713	7.942198665786134	7.9358608824086225	7.941622533530425	7.900663867268985	7.902510210280774	7.888763682891095	7.860027974222232	7.917388277455291	7.939559172980102	7.925479473943674
7.17138472627283	7.144176286519978	7.123257575001768	7.089784764681407	7.106044700147325	7.185533723748938	7.175667862925852	7.069675305197473	7.104296991726277	7.154610455435449	7.175266232314134	7.189627639555559	7.134927082999329	7.10240617958884	7.093798645354758	7.068748721948872	7.135033872551657	7.237670333346308	7.138868749570142	7.113850412960066	7.114584966712103	7.0664370463086055	7.122202322004608	7.170368163778957	7.0575309230166114	7.0595658976598274	7.1376715970974685	7.123680149309911	7.1652407099898054	7.1371167020426425
6.283230882190702	6.317773382750636	6.2761779867215655	6.269377725959862	6.257600926148959	6.278434267475872	6.249177938182082	6.266039888256202	6.283340232221707	6.242727829881697	6.288399701109716	6.276230678072839	6.278639292933503	6.2459587855502	6.254069824520217	6.294112692643912	6.2446685453260375	6.2867743591986525	6.317628552582664	6.2567336329472685	6.269987821244005	6.274422049009786	6.2649319222621696	6.300575616199742	6.344125566400156	6.254426691892254	6.275539126363142	6.289878872268263	6.293848353598103	6.251033807116253
8.271511876360849	8.231770821548018	8.290714706659916	8.293726720225647	8.292248371457902	8.295195858785902	8.269588489233968	8.268129209923664	8.28012705472987	8.273915647253393	8.298146881300553	8.304608950437231	8.290082151250365	8.289807891949843	8.32573447749936	8.280752632168504	8.293398193951495	8.313490109935655	8.293239239961133	8.250835320231436	8.303982258731908	8.262522855213012	8.291869282914627	8.249619505589449	8.233103789793812	8.275875857381788	8.31059984845023	8.269503701411999	8.305109884568783	8.278711871522932
7.597677305607524	7.60807854310587	7.615010567628621	7.631689613759004	7.635504945285477	7.6074404446843005	7.588708129407675	7.601857372706907	7.623794248473652	7.635944667138872	7.615000093289907	7.64870323337164	7.5937788781402995	7.579429749863396	7.562977791957878	7.588334499195403	7.645157122866743	7.56307172136363	7.573826020207852	7.626768783972219	7.581219545002982	7.622444944127428	7.609670968803189	7.641901889970466	7.577239597126336	7.595969176843071	7.662310762725202	7.570372919180511	7.598373943672067	7.607992854884692
5.839303023913871	5.811939949961567	5.856088799431842	5.896782461970887	5.863202771745793	5.813361003538272	5.858761338307407	5.8180109403906215	5.838504919632897	5.828821703910424	5.79233873894034	5.860642351457767	5.840790016704724	5.8375710148307896	5.906905487979082	5.87626706720045	5.8415418434099555	5.847755836399228	5.819740770234013	5.866303783123097	5.841162598457882	5.8889533373961305	5.824834155081677	5.854194878871522	5.905269153233726	5.85818384766171	5.883509990220829	5.819138294052062	5.8175940331281195	5.834048885358667
8.617548012948395	8.542039696788915	8.594100784647571	8.631902823676581	8.574080044724672	8.635650994355252	8.630136406426901	8.647741506132759	8.641226627118543	8.617620649881315	8.625186548476295	8.639538082347174	8.622401657256518	8.605835185211332	8.689838056454263	8.546503794409334	8.650853816436994	8.592167520491646	8.62314838486769	8.56632373676882	8.649273453348107	8.577216497679077	8.653045281518564	8.566779362109777	8.584700071252623	8.609886823800947	8.62151873929208	8.604017397123293	8.6384177703582	8.596722336800907
8.775666852159336	8.802127816249257	8.771121608116147	8.736485161753086	8.8050431010454	8.796510206593743	8.804102392123005	8.780163322760632	8.803159688833631	8.802535270797797	8.761498995674694	8.855144164548225	8.811602061318816	8.739027613865709	8.775902924862155	8.775074702957829	8.790208704780435	8.78165150976225	8.801247181237741	8.806965138883188	8.762894283445366	8.805169480522794	8.802495583896047	8.788505253075009	8.763391888869313	8.812472357369684	8.746108709777673	8.818722504275181	8.779161498240732	8.786103388625246
7.385908543782429	7.395093700182397	7.372092716304861	7.399335275579483	7.361402068567298	7.394417068493349	7.409575065302312	7.389177391638688	7.372043967640997	7.385124872163143	7.3746125807210685	7.39835105668051	7.392790857971586	7.389067138859337	7.394012936897553	7.371753447880299	7.4011761454332925	7.3987252030405894	7.386406995319332	7.398482421311117	7.397268487693597	7.448441183909384	7.387702071505013	7.360341380581664	7.376849085916088	7.397380734308312	7.386681950337063	7.388121670638411	7.382827756916318	7.369330664257009
7.622591980599732	7.6178330111064385	7.5881938449985675	7.574250406359407	7.581262478414191	7.647290833892722	7.548217249439262	7.610591157115157	7.570920808732728	7.571429133745543	7.608778433874817	7.599803039773687	7.601217175964055	7.581046629524022	7.584556344806598	7.60285149645556	7.624810130828568	7.5834309167892116	7.598894569670224	7.617613039055621	7.609936081864205	7.679776621721357	7.611866731726423	7.561745171659794	7.656694898702883	7.6075287750342735	7.553746445493879	7.621187574282351	7.622460303975612	7.604459895924902
7.108814329973876	7.083354337968662	7.118833052745877	7.133332106971935	7.146897554464156	7.116898493551147	7.072006566619463	7.133457410592482	7.096741446274611	7.1007682009801245	7.089978311622946	7.0657661821866204	7.0982151977198304	7.119829792634138	7.093386671025572	7.141471535274875	7.11357102016446	7.153060999677813	7.0778516735149415	7.096622539504898	7.117435704736272	7.1486000494660855	7.098615714009888	7.109774510505451	7.111426512858131	7.135982123311536	7.119157008313081	7.06154571855883	7.0851149870125285	7.127193594397688
6.440256912922782	6.477986320298824	6.45018351241219	6.474978187837964	6.4483940308827625	6.451358184325192	6.4284655027252695	6.3991161009151085	6.449107886389169	6.450033436760241	6.446687900658675	6.396333467025207	6.457865806148419	6.399186457925548	6.458844284436506	6.456971466814567	6.451525718703633	6.450986106712527	6.473005116966793	6.446360137857098	6.4535409243146376	6.441002458582482	6.429921960660393	6.461047751023978	6.49027044346732	6.4370846045496775	6.470762892929968	6.439519546508312	6.467199141876132	6.438639975803308
6.825478665067861	6.82070266448423	6.828959255212397	6.820261515275363	6.860699517098005	6.826207183269416	6.8180957296848135	6.857168800530831	6.858493471694793	6.820204617751732	6.825502837346348	6.835438993587299	6.841901542037097	6.865218827448364	6.834418688000484	6.847335114447375	6.836011588022235	6.819461659669546	6.84342979739872	6.852511112755362	6.844103023657159	6.79576048082026	6.834695909897503	6.8632897746576695	6.840095460038934	6.862692125544692	6.866394907807412	6.831641376664425	6.853125759308393	6.8494646695400245
7.963547303371817	8.00016625626087	7.926205664305048	7.9259163230714105	7.949747727656276	7.957602606641247	7.962645057313246	7.963018795044667	7.966402418118997	7.965855724537505	7.941425191100509	7.982586113526151	7.96788489519873	7.933804255772268	7.941536400522986	7.941109192829868	7.9532111076732015	7.95980604574785	7.953277992565742	7.929442614506966	7.957341330400559	7.938753513565973	7.9865707177289105	7.9101157680482785	7.966774502240825	7.935633170356053	7.989374632306043	7.970052373570177	7.970520661590714	7.9421716869219185
7.634444369840042	7.576307840881974	7.644123163909639	7.617964868575534	7.5924651351897685	7.661673859738835	7.604908384774853	7.605440608149443	7.618485021179848	7.605513550401403	7.617045525034523	7.630845367150693	7.6261620925025175	7.6296977749294985	7.637893470022048	7.594439340765453	7.612102147133485	7.601133987562902	7.6323787823194555	7.6333666843922545	7.6230330616586786	7.566401752666032	7.638337337221961	7.597011337816093	7.5663034825595314	7.610618041128137	7.617495425695415	7.6159826795081615	7.616570993993741	7.624733734897535
5.994737693430686	6.019845407702593	6.023310740861832	6.028539160408763	5.9252835573041285	6.031486322933108	6.032844413479983	6.0413615038417365	6.040883002910018	6.0218340981809195	6.0173164506287415	6.008168410741344	6.00344186322745	6.048012649548857	6.0154446288980425	6.027072968127627	6.033579842916584	6.070314596155511	5.992141029098502	6.014499462772823	6.006292060221512	6.052253897740537	6.023489734001897	6.005897324771758	6.046846973072956	6.014330083464028	6.009268625598594	6.020107817969662	6.02559579257115	6.042579870226757
7.8346623049141595	7.822643181105452	7.851615743032278	7.8581922525466705	7.90967969496415	7.911711842261339	7.827846679493552	7.886494649890753	7.888195453760433	7.8540740108567455	7.837676494512983	7.87894264125794	7.857206795333678	7.895634116918418	7.884026572880976	7.855813078810994	7.8372845270950044	7.792211463391218	7.862383964353772	7.8708854143616716	7.8686871059953605	7.892857484642148	7.848560127900739	7.92999380978587	7.854299363950973	7.839218258802048	7.857258877787232	7.866267347456497	7.856641875670001	7.875693712566588
6.527129788171883	6.490089659469299	6.538269708270455	6.615579014548616	6.530744938921193	6.480726792642031	6.555540068662316	6.555325501727678	6.514939417998308	6.5295950473774935	6.567915949549267	6.5633326484492995	6.571914908296777	6.534851962776557	6.537046900747972	6.517562149249432	6.510438411921939	6.549282069566429	6.505368941939148	6.5801114887521885	6.525882948789125	6.553932505631707	6.521257335311289	6.528448719574745	6.515720555439472	6.528980015569145	6.583733874002918	6.492579005923576	6.525839846819303	6.540194463969402
5.8078538509154285	5.896037371102183	5.790362759314761	5.772528703615272	5.82936532423328	5.847344350259088	5.832990252133817	5.832727841907407	5.817624644164277	5.822486799468693	5.841513425000001	5.794283245270663	5.820284032162348	5.820276211082394	5.843974921943492	5.8764063448738	5.826536074762164	5.779529738435229	5.818219901156987	5.819567396478652	5.844768577413428	5.893324912097093	5.832644971948668	5.873047644530374	5.847575549161565	5.79002097678593	5.855874355860213	5.827296877409544	5.831829082264326	5.843278106709176
7.989268441850811	7.940876900422079	7.978694972238668	8.007376461179545	7.996043984598184	8.022743069512797	7.9826008037830976	7.991491053854902	7.988586610792308	7.9927108127240825	8.010289496112359	8.009392866158588	7.991776653952285	8.06442628527742	7.9861301216612555	7.933649248469764	7.983148609645474	8.017068359542705	7.996860963707317	7.987739065124947	8.009030426307822	8.080269286024071	7.960396334485493	8.022061601350067	7.943440052184577	8.043505546310515	7.983730960453728	7.994523035668408	8.002496580056546	7.995941585642673
6.3818783351110415	6.406832565874049	6.388116736623386	6.397460172568801	6.423295304358021	6.386020263740437	6.422983788919122	6.3961765793699525	6.377567337661677	6.388543952418875	6.3711459483357356	6.386977525708034	6.3849035072373095	6.396429458668687	6.418797666662861	6.374865305720734	6.420326750799915	6.401309313793505	6.4087927745767725	6.386845831269407	6.419998078207986	6.387522939982532	6.390516621276783	6.394103991635682	6.398495524528582	6.400747825262786	6.4035451874139495	6.3601372956811035	6.392920853315406	6.386188689574635
9.124283398529228	9.157732062020212	9.099731658579019	9.072682436769133	9.193221195423446	9.122269975328653	9.154276064878744	9.194985892904707	9.134484379704736	9.122725838460855	9.162984492069851	9.085494754920546	9.134728526301153	9.167776211941838	9.106058031131838	9.156933388767849	9.128140402768784	9.088199203876421	9.14994961419233	9.175231835098492	9.150365271100949	9.119019566711053	9.154788012298845	9.188511251151727	9.205488163039266	9.133588802411149	9.187215545178761	9.15702698075144	9.16700034286268	9.130042150212144
5.748888915483474	5.755458142744494	5.744557236051693	5.690968081579291	5.770229604092712	5.743749493893473	5.738940128715035	5.736980841872582	5.742790233371853	5.742533292796825	5.762165205844008	5.7360241195671495	5.754336840970803	5.7459739328716175	5.7320899970852395	5.7246695045931375	5.757479077208059	5.7572300867978266	5.765482365076921	5.752911890030191	5.7297867082963085	5.7520871905266455	5.753236481496687	5.759385488476843	5.757705623487923	5.802152363310897	5.723886325840793	5.746220164643175	5.7412475413044115	5.7142146434973125
7.223100856343571	7.179502873041433	7.220513365808668	7.309619762665808	7.186804061816026	7.22653786806759	7.190806008900081	7.1995821277527465	7.222224227302054	7.221770703510868	7.2308867203348095	7.2362472497121875	7.233422620403088	7.253017884856112	7.217151883547856	7.2204549324168115	7.201006063205013	7.19504877464508	7.199865750931997	7.217981804357494	7.218966501412308	7.188903845203674	7.208170651141621	7.225560492587412	7.232391729122603	7.247260744414482	7.215162291488081	7.1768721538956495	7.213963466408511	7.237606501873539
5.935946480114208	5.8767737129480695	5.910308491672349	5.938141684640013	5.9151207780897295	5.925691024751709	5.901610602753593	5.92941926809193	5.93005958910823	5.9176442321321225	5.853679098042472	5.8868629693950085	5.945170631558492	5.913202781240794	5.926942857926649	5.875121055086968	5.9357490808823306	5.9816895558271215	5.919652330501362	5.921287926703126	5.881257001645078	5.878766647157281	5.921843431658478	5.902803792522741	5.868601885726994	5.883957031349473	5.987252740751549	5.9288066395280445	5.947083548863405	5.924463896260903
7.036849757311421	6.985197611113824	7.015908539545338	7.0229815668848765	7.039261186854946	7.025204294663067	7.039630363983807	7.0538811724072925	7.057881950417258	7.066638593537335	7.02096943295914	7.018071665261568	7.0294930084997675	7.029794610426103	7.030885857049954	7.036041849852178	7.037507983906902	7.064787419065628	7.045147399389221	7.054801187611427	7.044304316097791	7.031738070711818	7.045073071097058	7.023545433710168	7.079940743827591	7.005258387104952	7.024900239636259	7.052966115787307	7.008937400815821	7.065369305204438
6.862971203620067	6.819979262264584	6.910320405257941	6.835276990517415	6.916808786098473	6.856034680465647	6.880874414468371	6.848940772822659	6.914117974549397	6.887704325333189	6.852996334323717	6.869765329212076	6.896348737012218	6.863798575389946	6.879291467254507	6.8138342285295925	6.863408814616933	6.860813654586918	6.857399244865094	6.859405075996957	6.901022651367505	6.8170681381757365	6.878802281520217	6.8955820895224775	6.8881617734849225	6.914596081857468	6.809405633187232	6.9004075485456156	6.869405337178817	6.905000417459438
8.129601899747595	8.13030808575844	8.12686406965859	8.171335327855331	8.142386828979237	8.120688254372988	8.162780556692349	8.102849221793878	8.129647091308644	8.122757874424199	8.125229808413815	8.090012702254718	8.1263750482919	8.136789915692145	8.150507172665227	8.139686764449573	8.140953189905103	8.112883578890129	8.129358182267884	8.138222120236215	8.152420156103979	8.156336282159389	8.158301831193675	8.12294214749314	8.148298394110796	8.081683079341962	8.110755573757531	8.133379511943573	8.141778856975801	8.110703269738824
6.91498368877735	6.9479868868540855	6.9788235522210265	6.9783164196116125	6.936067632070216	6.919687669671181	6.971677747298392	6.942108077859589	6.949638715932555	6.924918437163867	6.949478617275879	6.990521815109072	6.968747083932732	6.92661072385071	6.9373015964640405	6.9908419669611135	6.928121746195068	6.962208653606276	6.984499789606318	6.942384007434143	6.944554082716764	6.963531276348523	6.977044037607782	6.939814893676782	6.955326120988701	7.002815906671152	6.9239636339344255	6.950218578460302	6.9577211302460995	6.948196174410255
7.822810845537722	7.7673706093536445	7.8595101893676125	7.846049738259798	7.809383596167687	7.846786961161174	7.882401395499368	7.846912472168626	7.839864210346419	7.815582953037309	7.856229277538477	7.838598229386567	7.855286650092754	7.830335184602487	7.805398458536023	7.8004488166418975	7.802495783341622	7.837742883266822	7.812692754638537	7.8070226203332425	7.865700971278581	7.8371496889639864	7.830572907541383	7.842153338562765	7.7670429024923004	7.8201829664330145	7.830698836411196	7.853189438566668	7.8178681805932495	7.8234346912665185
7.222859401896501	7.166545991133733	7.1566890425938245	7.18492169729617	7.167108478085388	7.203796234206591	7.194124309965062	7.138435801033746	7.159359417356362	7.193701258096964	7.180023357460143	7.196189510101571	7.1780742953319345	7.2043324982019925	7.189228061946461	7.192398235527482	7.184485054675371	7.204564257837322	7.201353552059588	7.168422050759572	7.179680609214362	7.131050163681088	7.213070232132586	7.238416318109972	7.171321093014496	7.172235133023047	7.215429086857009	7.178034521398157	7.1695912496858165	7.165882893260312
6.981529613574343	6.914422742705463	6.963772931567428	6.930343587863227	6.91644313469116	6.9912470162894245	6.982701485882725	6.944371393669555	6.9742041756466815	6.8847764606617865	6.9595404458434285	6.973925992164732	6.980662660511802	6.869754949191076	7.021783534011848	7.043105583388824	7.0014279225542175	6.961111093980078	7.0217809229498656	6.9724953775348695	6.957099850000714	6.948034025842099	6.9524547956992	6.973708966211017	6.993701349378827	6.946786216804278	6.945136300677718	6.988691274365919	6.983435365144838	6.955786484589728
8.079174863155407	8.062579029058773	8.059263085679275	8.073287280498388	8.044524397419636	8.082525217816519	8.05256757079919	8.083071169870843	8.05144950986528	8.112092708252845	8.071169849575194	8.131025358761585	8.041426945901456	8.068934441288292	8.061775727168165	8.094901667311976	8.063482299957231	8.084847297321764	8.082893587751185	8.061997494295479	8.055473408883893	8.053631469440834	8.063845022712519	8.118290230227387	8.053469099136509	8.055902820723418	8.037448195008857	8.083064961966702	8.033400613395605	8.071743418478066
7.244161468017646	7.226609657362959	7.249729738933258	7.268247925872452	7.2471875585581245	7.224637331890838	7.222423185703239	7.199832205577679	7.227467878059964	7.2380995621637965	7.229836072371402	7.324638039879479	7.240452694065428	7.168487935573528	7.212658800905991	7.225113596637432	7.2290138803301405	7.199096622659242	7.202532301222713	7.219883993868429	7.230492969841063	7.2284091148749585	7.2269936649898625	7.206248712176803	7.206631511891338	7.182987860956524	7.249500865401286	7.244493626159388	7.2218920974654655	7.222847632182022
7.3115390964742115	7.290938840107758	7.315303352272068	7.3933708306382195	7.3332334257457505	7.318887767374402	7.306090273993782	7.329659602776936	7.333657459316206	7.315899037683677	7.3189247697423605	7.326568705740661	7.333193768806603	7.342168157362901	7.360606936398423	7.3366332732583315	7.330133606365599	7.282752363578101	7.291870189515198	7.3540049356017025	7.318984062339733	7.308023884893492	7.3019650131425475	7.32034789190614	7.311783494781658	7.293763146513872	7.3088002551260125	7.332228424470125	7.320718659234044	7.306152659457718
7.193828209532738	7.191081415185209	7.192868897774996	7.147438005385323	7.112162518863504	7.182923086423521	7.19159532383811	7.1396847510156745	7.198061692903564	7.139090955299839	7.189887201668959	7.1724132836862635	7.186197006739903	7.162318736308338	7.150622991125867	7.1533944258607205	7.168058637895376	7.164640211922871	7.166700012798388	7.1701675727316285	7.1936012733171175	7.165350426020295	7.1960416980132225	7.189998142873918	7.181368248595683	7.150735193000249	7.197867225125952	7.200276777515367	7.206241232814269	7.1381087708502005
8.512920767437288	8.491838346681575	8.522676794304893	8.520825957234079	8.52425243267495	8.545166278647008	8.520228974047223	8.521805037742599	8.500093538594212	8.507092478583859	8.512673123974745	8.48846721831936	8.521774334618405	8.452051873099357	8.487806234181352	8.469705876789721	8.515967736710648	8.50877021469426	8.522907487080507	8.463561628332245	8.492116606725514	8.513691525209735	8.473908048793383	8.488822954971138	8.443365789329183	8.524388325409891	8.507304434192621	8.518618094707017	8.510496978076024	8.505594107157734
6.677107051601597	6.756588571655041	6.719610153729937	6.8072787957974885	6.717649794245161	6.709947152098406	6.71156018916215	6.715092493040923	6.6959821164484445	6.687585745494429	6.70957722060313	6.732619327580317	6.693187437422598	6.660794407697607	6.724848242491548	6.7637341254772725	6.7150103303173045	6.706121031471052	6.716755819935901	6.719636062513883	6.7341626639313805	6.733116137737057	6.6826536698882055	6.697027871780389	6.7910739993227045	6.762649048492035	6.7157044302717095	6.701003654447888	6.725598816108577	6.677590720605067
6.674765954714379	6.664694890018221	6.680548670781852	6.698263253750437	6.680821634423943	6.659886762875027	6.632559761653278	6.648999668080156	6.673434851526537	6.660285556807112	6.638517970920056	6.607771482296765	6.661194895294987	6.6798491304803065	6.6572831599916285	6.6448836793345585	6.682996270202423	6.7097631091779775	6.629683072143202	6.669966331853242	6.696509975387852	6.599191527467546	6.6547435969414055	6.6818395624883085	6.658537867157973	6.647221648806855	6.657328420960227	6.6413873133377574	6.683762227513014	6.66871484546971
6.987288996419705	6.942350341141889	7.004423479377944	6.962134468675949	6.9507710073879725	6.9305165301934375	6.991926667500284	6.967960124287219	6.978969638911082	7.011538657365173	6.970824179397055	6.973078295408612	6.925812244626847	6.954722857323862	7.024292340884472	7.0173600378705485	6.987821691963903	6.9739420968147074	6.972578407083329	6.941253103292622	6.923840776492871	6.918184092467508	6.965879493456709	6.9525101378673675	6.949610806543165	7.023772455565423	6.897288004730273	6.870895157607645	6.961939554335557	6.968974064826214
7.210398919745934	7.185213132635202	7.205409459123473	7.253228348741338	7.219544643117179	7.187091187111866	7.23651743465024	7.233572991314966	7.207428299837267	7.2115122903974544	7.201522070989102	7.255627433959197	7.230496336498277	7.2372112846646175	7.237083853857403	7.158418544046996	7.156292120972863	7.222983792695558	7.219491821931393	7.187475361854588	7.195436879908312	7.160949505577487	7.2369859154224025	7.2237994366161775	7.217211773900926	7.209143013103906	7.193732853165237	7.186774473978598	7.193578894857793	7.241075621364481
7.03380744742733	7.043622883210143	7.041932338314912	7.01332399079008	7.061642378358798	7.039440155243044	7.038047265332158	7.027391723685515	7.034075858947612	7.035990425841813	7.044170936320121	7.025534231065656	7.03614387795722	7.0617613613579975	7.012495337313499	7.015023166247178	7.015138631376665	7.008038131937822	7.009200599412558	7.0343857836427315	7.020756871303723	7.052905797584459	7.012205626473078	7.049141474695194	7.0181990396343625	7.052639895000964	7.019931207144031	6.980919765806596	7.0513734456440025	7.026405220812768
6.770697554223394	6.783189866875506	6.777284796330171	6.794536735668923	6.7971838440781704	6.7850993686660015	6.815250910450962	6.797148192059766	6.812099197160507	6.807442632980273	6.786663913656013	6.821854668561626	6.780406019156891	6.800618103928382	6.7549104777724125	6.816078605302272	6.790648539156831	6.789274165329889	6.748804074909573	6.801144643378153	6.784448430945286	6.818998961875741	6.775146600871563	6.805114644470067	6.7611699031909795	6.7833810379078	6.791629527129168	6.757535425988591	6.791079977433207	6.781198791419411
7.190055215635668	7.2069046522258144	7.166456824713143	7.2121440069485185	7.14343245115604	7.191230481816285	7.1819222541184455	7.19470976256907	7.222174552630357	7.171595016744746	7.1748621569082776	7.19092240456567	7.172215147464935	7.191791029660504	7.187774504823046	7.201156710192399	7.187704654129277	7.2007493625068	7.1720206662067065	7.202493045622138	7.185928291122018	7.247550851875999	7.173108954119091	7.20301652946759	7.278839351237828	7.182132690059585	7.1531205631184624	7.1763417388260455	7.180722993310402	7.201436777199199
6.714095042303863	6.7280601847985055	6.750493676073559	6.727221128747967	6.729994014430435	6.7437482539539575	6.754015001618985	6.683381882176423	6.749047431596487	6.7635249996451785	6.734746861474424	6.7713442124210355	6.744324495802172	6.696543751335431	6.730185314396324	6.763007648140063	6.744492910152759	6.765096847313662	6.7990409436194685	6.7080721751407895	6.722861103978052	6.737868833780887	6.732912047685457	6.666040965749247	6.758829413332387	6.716329499166161	6.7522755892096376	6.7207527373640685	6.748161819477353	6.716986811300948
6.888497007018273	6.897020205481493	6.895330974236243	7.00311481555413	6.934357542722383	6.909323651089925	6.9277035877764455	6.889951907714324	6.926808607157388	6.944865641207326	6.908765595932242	6.958953092125823	6.916996079599258	6.9370970932057725	6.95875639926266	6.931756292310393	6.934812684352144	6.877675423512915	6.946516382977976	6.880441008823218	6.91503274245367	6.905064233212035	6.936922396099362	6.944787867739872	6.9573890256315165	6.938865084643845	6.885373736755378	6.9056016951697154	6.950812469569536	6.867315030655643
5.736669159499033	5.683001657623402	5.72779922533433	5.740444309317247	5.767531118333925	5.72613327790334	5.712953412387638	5.725250005799732	5.744722087772857	5.7435730204364335	5.716618983016878	5.692033026217884	5.736646883149381	5.744170755884618	5.712332221401859	5.726856120823209	5.7054071035714875	5.757172429800385	5.731879802866107	5.724849716077403	5.728898881019433	5.672978981438543	5.729618830422763	5.7541183749787175	5.6977948616186245	5.728766963657999	5.757769383453125	5.722640737651693	5.742603607086205	5.724072680484526
6.146377486655906	6.133914556984415	6.092249722033484	6.254904731137798	6.140522833674705	6.138243377696674	6.156497523575593	6.165242935217449	6.133094473847848	6.1201539033254075	6.127805964371103	6.112389560801049	6.1395712046157085	6.1513797631426375	6.15654680848408	6.13928859779096	6.152121682807738	6.187865210839353	6.145690498410777	6.166513252913308	6.132820426727884	6.166073129057929	6.140552482133413	6.157361168904088	6.163098311486911	6.1596537006977545	6.132019786871622	6.141044006729543	6.1497825373566295	6.1710415722447385
6.779628632748152	6.8212451740412	6.835592435801022	6.809836013598683	6.8407840437102925	6.835015057666249	6.776516663559499	6.823890200359617	6.790020848299237	6.789972660452483	6.813021600890345	6.8340641692442405	6.807433762861008	6.845010424962307	6.842174154401662	6.807038505336068	6.8171648604024195	6.8240054270633745	6.7588538804371865	6.825425396606914	6.812315131966388	6.786806664740008	6.814996388089659	6.7985702110640585	6.8463806318695175	6.846020337403414	6.838955750292977	6.762850056468652	6.838367142873912	6.821777189473699
6.992434083001382	6.912352320311222	7.0077112388654506	6.991463786661563	6.936025765378549	6.992833140382037	7.003004786621784	7.017458017877357	7.004738702886066	7.027327966301469	6.986956050285968	6.979491416999951	6.9960059942641815	6.944263228928317	6.988293428246541	6.940943479793396	7.017032794614923	6.979487689919393	6.957981555704605	7.0086355923270585	6.942309786382438	6.974742355163399	7.017260790960367	6.940832303466506	6.934499777870459	6.954018673939669	6.996918941165093	6.9489882338250855	6.981177262070919	6.991683590648375
7.361706191069003	7.392180145038397	7.3624595999925395	7.348229922725363	7.378031081010102	7.370591617930355	7.383266582650711	7.372816684548793	7.360566615672827	7.36253815034385	7.360523963713791	7.380626975621731	7.360579761185478	7.404848260182253	7.381264327594777	7.409483534123196	7.36295515616241	7.363638741968608	7.379612843608926	7.365734942778149	7.38988859359283	7.412304887422023	7.338006847182068	7.397122419747668	7.3724261560060445	7.312816324464572	7.361347545219742	7.369795422631117	7.355120062328098	7.395267990391407
6.4241660593122125	6.415358137123264	6.4105886182813085	6.436879331001243	6.405705744156284	6.396913657862952	6.419042847632254	6.395656103264731	6.43226898318146	6.415820519863317	6.419030419506411	6.487574248305116	6.409728871211541	6.396504050851163	6.438331135084	6.401588540753482	6.411969738483587	6.390464625579815	6.461536076053469	6.424310863511611	6.4037717786979815	6.402566871660133	6.42046958009655	6.40713940179145	6.406408996844255	6.4589960219190345	6.439872924898777	6.416274448612528	6.4140413368619065	6.422904378584043
6.8032337507580944	6.8097789777772855	6.8172439068214965	6.792723672680596	6.756378514013004	6.7984885478613135	6.812379882036171	6.795830718682692	6.810555113928388	6.7970147562740335	6.822593569975619	6.8333968586543685	6.812682817829771	6.789283501982738	6.822672506502022	6.823817909861176	6.823358220414665	6.8170169640841465	6.835048316123335	6.78635529958912	6.8133292258283795	6.85018999839755	6.804484664832595	6.777365313142673	6.854931264696336	6.819292294745496	6.818601364169711	6.808810474199567	6.817844430957089	6.790674174560461
7.500223263831372	7.525437296602211	7.4983462461846475	7.499914646713187	7.520719249180131	7.498224630778995	7.507008299322385	7.473191521062193	7.493426664146888	7.519429210331923	7.504615774560312	7.495737391560849	7.4993332067357885	7.487634289462267	7.496511354755515	7.497094745424515	7.496922615565814	7.519621476745633	7.517139117195658	7.497315146730777	7.5113348049937105	7.521262131671947	7.520158319986881	7.492176617141122	7.48489063683146	7.531276067357433	7.477113550739032	7.481353305438036	7.5001808839766575	7.505575226152782
6.226958998454765	6.208816571689362	6.256593256832075	6.223466248210538	6.148909447641929	6.2322508099147536	6.2178820574789775	6.248911068309858	6.201562971977568	6.2203405759270405	6.212561490592577	6.217143498867108	6.228794855730528	6.212436368989187	6.202051236417367	6.220939443126579	6.246242900182015	6.252020843482367	6.203975077870427	6.252111821740383	6.2111115464060935	6.2165135916413785	6.217177240637518	6.2087874334413575	6.2554768825447225	6.189109821470523	6.201111285084305	6.225373654953438	6.2223849390002055	6.238720570976247
5.903210102862682	5.9116400281992005	5.856428896755473	5.953277198371996	5.8620477590636275	5.91728483287306	5.902537558260055	5.9305067508669165	5.904534734074173	5.912843417673547	5.92003200390822	5.946742443548387	5.922253031978941	5.879997726501758	5.940154404640457	5.855798933562497	5.9139197982840255	5.895871335857002	5.900813943446428	5.9189860487703045	5.945130936690212	5.87569540196349	5.955701712144128	5.95983941703348	5.917121573911652	5.918327117456068	5.911099650839425	5.921391646573782	5.927522005488336	5.899245200819122
7.810487540059631	7.805367437513647	7.817242602949456	7.793976926783682	7.811080556338713	7.821538238830698	7.821761815287671	7.8227248171109265	7.803134547657013	7.808072449371282	7.804207213624111	7.809183814916277	7.812393671188864	7.805573463825878	7.8268970160140325	7.8069467960769705	7.828176745567901	7.73545976436746	7.8188716650706755	7.807032558518688	7.8094078058903955	7.807946187074068	7.797124621526327	7.817856320883589	7.81663555910337	7.8096371265705775	7.815756005342983	7.796479513265559	7.810192763416016	7.811863234611223
6.604534663934714	6.559783808866705	6.619764500825587	6.712328398832973	6.56669040302576	6.6059867521462365	6.6107725103506425	6.627731593569213	6.58897276658591	6.608338283517648	6.595645257717089	6.597731209701687	6.5952501182266206	6.651016597272693	6.5978175761077535	6.5596253191962495	6.634778673454679	6.539111698320074	6.5970575093420445	6.626829682135838	6.59872950141426	6.619021689721657	6.622487170441782	6.607674757182014	6.599540406352199	6.59080650287453	6.6161326912796845	6.610428795083973	6.5867108590167724	6.651295810724099
6.5574536692027685	6.563851702020375	6.570910489756532	6.6104388016598925	6.5640143192021165	6.518991612456257	6.539350492420045	6.558799893101098	6.536176238607777	6.529890521402364	6.5511729038446775	6.509764436851637	6.557595167650375	6.556332084247479	6.537703874690436	6.561627263501585	6.527757642455766	6.541580824169552	6.575127172460947	6.570024822354741	6.5689306861630605	6.574003393619696	6.538479609658308	6.5496938277322725	6.58633252069941	6.60465280473004	6.550016689541877	6.538634374063451	6.534468563920072	6.520461637042785
8.698080986911588	8.656363441477229	8.697551953767897	8.730785972820454	8.694836548773294	8.683011346884793	8.690281300481963	8.68684648596599	8.696004309555812	8.706375439909294	8.688685730121366	8.731621545262756	8.703971091888812	8.693635236308777	8.708192951910362	8.674788929102068	8.668189372458905	8.671180334736402	8.690926884205505	8.697086952137234	8.720411618405622	8.7016395081489	8.71989540752028	8.72126156840136	8.626360923485013	8.709763085458425	8.683859782050831	8.686442360098026	8.697781055854023	8.703042836252349
7.8689758061399235	7.905253367659093	7.830508349089367	7.834314559526165	7.837982445032012	7.854461075998473	7.8518991454231415	7.8391979277550625	7.8453864442825845	7.864453481916167	7.8336672591584895	7.852575081853333	7.8158619366647075	7.894604464279537	7.847615695304344	7.8500476985990195	7.86434304041932	7.884153096296308	7.85469140625881	7.816337727652602	7.845366336631305	7.848933375883076	7.8175245435700065	7.784377725020176	7.824029005152923	7.817482342350996	7.832028477465768	7.83681672340525	7.832477072620064	7.842255972677412
6.938112076774816	6.8928599878762995	6.934599846426012	6.944464294617464	6.892654562725995	6.823768902051215	6.883730477221682	6.897262180065535	6.943102029978462	6.898078376030072	6.946708292749268	6.905707661074183	6.946953611096058	6.93160360892949	6.902170736549532	6.910597479045787	6.922525622060107	6.945512999034411	6.9417221554565165	6.914639553177841	6.95422308990031	6.9382934600897626	6.9593760535090885	6.906338088137907	6.9324559021105125	6.942154646238978	6.931667689645404	6.899393446933438	6.949658782719707	6.925306801973598
7.5435309351711926	7.596131171544743	7.5724428570025815	7.5133699174649236	7.523280777414771	7.528571811357403	7.553181585232173	7.534506563862148	7.571350083026982	7.559237367095275	7.56249808526715	7.588843405602852	7.526469727890992	7.498963342003972	7.561239359317608	7.584482747313977	7.540964121305678	7.578492483263098	7.5451456599739695	7.5223758300481105	7.544579908687756	7.571989461154847	7.54451925458632	7.5254609577585105	7.6063731745376675	7.497598196764955	7.617473481861589	7.568791159083867	7.516734878081713	7.516923933702631
6.852057564386027	6.804708525487228	6.84188615077376	6.849989082228436	6.806610804774044	6.869031501141747	6.8275879615097095	6.832504891973481	6.859898262122935	6.864774471447128	6.83752386428695	6.810655089544	6.86981665316784	6.8603930298211475	6.79736466765296	6.814565570198213	6.805404676969515	6.820435093200103	6.8374387472230005	6.857821585025582	6.8774935734989775	6.84420593789574	6.866928395844492	6.873379112329713	6.821171905643202	6.843170006906687	6.873732453814951	6.832981253573011	6.8651420722585925	6.863459762813751
6.705483949433282	6.658800652245192	6.7234465935564165	6.711151837975973	6.659676885058633	6.72147397255245	6.689481606612498	6.702913544422015	6.725607935183543	6.68704752005512	6.714867730012455	6.699851293021992	6.7162194942623765	6.666857175434989	6.696084080364085	6.633694602926388	6.721215078547505	6.622070171233901	6.694620316335634	6.64121285252423	6.704878521097545	6.645403743315611	6.711056358057474	6.65976827022036	6.6295437629258505	6.689191477390032	6.6948037514338745	6.725084366505174	6.726468333098944	6.692217272175952
6.54749580611053	6.593131627453211	6.541872727734313	6.569361106832623	6.53372785733652	6.541789000944005	6.5279661215635	6.54315208882427	6.534305080972577	6.543790571737086	6.540080576671518	6.5663877994262965	6.5469559482732045	6.544950344353709	6.55387994486195	6.592908551297834	6.538269945676247	6.550535974318299	6.536771811444748	6.5351025264230085	6.5234716494853435	6.5948698129666745	6.536326876233969	6.549360381722421	6.586093498315996	6.541344457762849	6.547258767502504	6.542204887327277	6.553226898596134	6.559482702264395
7.0887142897907855	7.071907790559907	7.054750034123527	7.041421516212047	7.095246300416851	7.101749879776717	7.105293564233566	7.1377151894517405	7.09827965400497	7.117079278227763	7.084359349663442	7.041590201712704	7.041636594820912	7.081508923546562	7.091400391930293	7.149280111907532	7.102453249358125	7.0721544345402405	7.065281201220616	7.065706972466048	7.097468627729765	7.090635614582339	7.078237639029168	7.1176468374905575	7.103275696707821	7.119898717208232	7.116264608662855	7.098981621020348	7.097852915829519	7.043549429725089
6.109430059836261	6.120382655194796	6.106416642488768	6.168311047903293	6.124179644381025	6.1242863373773	6.114288054508789	6.110939909352164	6.137623348736455	6.11877436651804	6.125377043047707	6.094239132899535	6.1277277764973554	6.0998027125180805	6.154019530246776	6.150904514667367	6.09974268708699	6.070618524615664	6.111511892095463	6.119146232287855	6.097440218187883	6.132285007743414	6.142041892041662	6.135467158690227	6.145332400425509	6.058491105864808	6.1521643714359335	6.1247438978103625	6.136398435239945	6.1084902325585215
6.738970677315053	6.743473348809707	6.722282071577622	6.772620876306341	6.762092791178008	6.7207948464263785	6.746687166217495	6.7265341105707686	6.728750063514791	6.7198810995200775	6.748465575793719	6.750880138822392	6.732696976310012	6.7508853335162415	6.754354737847086	6.741214212490203	6.762867588281519	6.752476755368132	6.713491996699156	6.758468765107796	6.71404885106789	6.779948052307789	6.693018976485756	6.744912095279872	6.7924197408318205	6.701987978697827	6.734493307870003	6.769890481308153	6.769667035093838	6.7715452473912725
8.221308952861268	8.21160659822691	8.20965905893938	8.207361302594936	8.227658379807004	8.207553450344847	8.200573087217855	8.214553800742397	8.21874466852131	8.203384446816996	8.206622704288977	8.214266597400604	8.23394173807727	8.217533126856527	8.16731738018414	8.214661270993401	8.219378500940492	8.253891168175656	8.211595046401062	8.206790354881718	8.219425719890324	8.228483693677518	8.240084431740314	8.220616311225658	8.236159071257402	8.226050784105414	8.206470741598856	8.224653681584968	8.210091747892578	8.217326711234684
5.855653511401192	5.739464281479869	5.814515686293008	5.807285690748622	5.772125862749095	5.772238703228379	5.799972216202673	5.847153526372473	5.7977123811789015	5.787662728538268	5.84647079635622	5.7335101988498565	5.824582557490148	5.778225309829607	5.774240258694196	5.695108789406115	5.7911590118526135	5.879368707911893	5.7938226959969406	5.846103643739432	5.803181005951951	5.807140020358754	5.858544863721665	5.845783786353985	5.7355169964918105	5.816967420464889	5.8108406115962135	5.812993530928395	5.852643877884809	5.788877591529638
7.384199106530992	7.416334215798379	7.382529539801983	7.358972691674478	7.423539469089817	7.410709328077706	7.423072962325152	7.3887135312718	7.412186581311497	7.408392955592605	7.386278098120272	7.327328089264495	7.379641700641747	7.375994021590962	7.43769528629343	7.396401143255043	7.390904719325093	7.379692624272629	7.426767401303325	7.414232805346713	7.434344723739247	7.3948121777337565	7.3682972118121075	7.4100904072498714	7.395458236911927	7.44461913132917	7.414996788755954	7.412695967752942	7.370244078193068	7.406677394386038
6.0561961446813	6.028004319520685	6.046112735375407	6.0396848693091	6.044834268243581	6.0470260008700025	6.037322038564255	5.9986492625646886	6.06066273720116	6.026858812837688	6.023584328345527	5.9955049807289775	6.044930709191929	6.045657223957328	6.0319407788714585	6.046057080422412	6.053237186928192	6.080797925483411	6.0708680403245365	6.063776230807571	6.086118012201524	6.071011082479173	6.048306173013648	6.024170724164803	6.085104307672802	6.04224928321729	6.055787017282277	6.0160360525133525	6.070726305898867	6.056671840579655
5.623840132930927	5.567427401258191	5.524721998953991	5.567225355925782	5.591386040946425	5.479269920806174	5.5546679055768715	5.5663928647922525	5.538543344917922	5.51849344993164	5.522371624128741	5.578538921142863	5.580743947602269	5.5390274205256125	5.6345411004261425	5.549224459489677	5.626116121452018	5.642035012896049	5.481426251129926	5.487425670489113	5.557086967523613	5.618254809370281	5.556147416916633	5.550534844261966	5.525317361265364	5.497258058928996	5.54467515230308	5.527111827122232	5.543358192017359	5.510464396667937
7.191306176883007	7.267661070460843	7.198004001160442	7.201772093614954	7.186741513068827	7.196207556566661	7.1667501471579875	7.203005836690244	7.214376749716009	7.2061850298247005	7.181375356578107	7.2049230901332	7.19363092701282	7.18744238874033	7.177515120838732	7.310303170605644	7.199326674823289	7.208326584320379	7.165936642147533	7.170096296810961	7.197835296226201	7.285477544306831	7.207375661540125	7.2049997161437584	7.2988787050491775	7.246230540390267	7.179385800972582	7.2012724630116525	7.173472634264357	7.197450586667576
8.173838001934138	8.171394025307965	8.169899697517613	8.198386865821293	8.17787880797483	8.159463008518474	8.187147941885646	8.170364883571711	8.187023004042496	8.119677704537848	8.173249073712569	8.16783734582098	8.167138659359717	8.155375368038436	8.112060430521064	8.143537492262075	8.15652724044667	8.144679448131765	8.18440254108738	8.169273974305037	8.13719448570282	8.186155861784263	8.164696241704318	8.181466140434003	8.16768745604048	8.130940756647169	8.169718516745721	8.155930454567441	8.149707638806882	8.162870425204082
6.390380200576044	6.384548945343716	6.399635285354671	6.442349221098016	6.417652939836445	6.414100043688493	6.412055958983022	6.446472167834423	6.413592442447808	6.40445316939652	6.4351834362825056	6.3556520037301585	6.407386522456516	6.439497609069576	6.411367829027388	6.44996224478234	6.410814813029756	6.324613789393988	6.4368019793956615	6.367228139484447	6.366695969123224	6.4194771877749375	6.4000459744799425	6.409034983084237	6.4399505773247805	6.467400343983513	6.419005622542803	6.3687252359682	6.407891431168374	6.398382389432928
8.040752573495649	8.07864537885692	8.054236438328019	8.031209031740046	8.034643554483548	8.061329839432483	8.018572432353697	8.066938076971942	8.042899014369327	8.044856033700462	8.040555180317444	8.068263554529496	8.024145132261296	8.057157810866816	8.0366377498605	8.055926244946264	8.064132489191794	8.063201666142039	8.112063233667145	8.072021508816563	8.043369165913779	8.085716090475254	8.024430316479242	8.053108893059177	8.064669291227906	8.062122304124085	8.041982928309334	8.059892457144931	8.042541711772138	8.0151773072917
7.341355730496634	7.358442396106992	7.312393749301138	7.404773376651387	7.323095235740959	7.3487132405677915	7.377278553402176	7.3042534391328475	7.308484189609513	7.342441779726919	7.31673327135991	7.424334479663617	7.345887239698034	7.350229214461013	7.3179630968012725	7.327816693145842	7.343192780233056	7.374338144223213	7.300420579768791	7.349925806750012	7.353428750926998	7.3251691488311135	7.33298916827624	7.332792529341264	7.329138449132977	7.302652441070927	7.312424200038906	7.339634565413145	7.355796996266863	7.3439653025850165
6.2218713269476345	6.14969046607642	6.231643434784707	6.253674683058344	6.2014344896925975	6.166755687044804	6.1878836235924695	6.236031495558422	6.2126408365583385	6.241873897241208	6.264748844744632	6.210648926600615	6.228524155670358	6.2743060014219605	6.23206185289669	6.213448779007153	6.264503348348504	6.235001397699042	6.205518088288506	6.258479883752049	6.243850667921122	6.268070642712528	6.224015602254244	6.214982560639392	6.183809633865418	6.231175201355902	6.238979813188102	6.262592588950418	6.227188078233137	6.189205280690718
7.943573155408263	7.939094589849006	7.948617656145165	7.930341178300992	8.001768081224931	7.932956350512187	7.917332665955566	7.9822823389991155	7.958626941433036	7.950687900953947	7.971307804843272	7.9842565154152725	7.93358163498466	7.8985545485440065	7.915150706250004	7.954587335064106	7.952058142945961	7.913968430367247	7.924402104588442	7.959985575189242	7.922251782468693	8.034421040121527	7.958502193512418	7.952399202014245	7.977683960176248	7.946037616308224	7.9629005015133725	7.91793104740876	7.947714942479532	7.949477337354286
7.152883408616417	7.205362211013759	7.165129896743928	7.2010271694801835	7.13410243302583	7.137103190335619	7.155899865674912	7.17224697840516	7.174346889002131	7.2281217067151164	7.146897760566639	7.234681637699684	7.1655240510030485	7.212311566609795	7.143387512979229	7.204810628048855	7.195208577191873	7.1581683140959615	7.1619704178292825	7.112413929542433	7.198678471925278	7.222285896664403	7.162674759804848	7.151620268614732	7.235481958366336	7.164155464289262	7.155279959836832	7.157292460884791	7.20597687936906	7.188166557719991
7.9875851641052655	7.981413486383334	7.986842070885028	8.041715645245738	7.9801306826348375	7.993706238215344	7.983948279166622	8.004205730798699	8.001712484016831	7.961678068560642	7.989358456412708	7.93178735138476	7.980156687622462	8.016434878254932	7.983827706428369	7.973136892842572	7.994316533597418	7.9842140690645405	7.99549302639073	8.000145913807115	7.9751133745625875	7.964214434142681	7.992355841006968	8.008975659181344	7.952555596787772	8.008581968043588	7.986180901490963	7.995595833898017	7.9663425720499585	7.9850526979406204
6.062427382235278	6.002809656141182	6.004024195769452	6.037760528665728	6.001265780602897	5.975709060886272	5.9930758585716735	6.008090957943931	5.953256934855072	5.928823050909383	5.96474871506253	5.988979696771867	6.018343392727084	5.972905896511433	6.006340979982287	6.0055873884239945	6.031007640475494	6.055263083417264	5.8923802877753415	6.0004433262477885	6.0130883695695365	6.07561206032805	6.050939096861224	5.970736043414178	5.9996333125136765	5.8990380394322735	6.0081026075845365	6.005638849090338	5.985761049566437	5.995872258330718
7.743031516996528	7.694775192474028	7.73144457333342	7.774820775792332	7.779535486331012	7.718127234190879	7.701523256696943	7.757653595005943	7.782932847231487	7.767391930270418	7.7187861528954125	7.748292384145372	7.752968981085197	7.694766238083942	7.73350369066531	7.630129474870262	7.758794658302876	7.777624795140714	7.654479481370981	7.742310652169371	7.727150241353716	7.7403998818038655	7.757824473713162	7.696481519445323	7.7613046481422066	7.704251534173647	7.733579685616418	7.750003094544977	7.7426401524292325	7.779556062854153
7.001996460392891	6.997706470989183	6.97369166317954	6.960563180828593	6.985615803770673	7.005517823619609	7.0031527113666225	6.975671363161192	6.99711892915392	6.983228016110809	7.010382424132392	7.003701534947831	6.981533271977099	7.019520072327922	6.942047868975079	7.015648059968393	7.005267526795608	6.9702730397225485	7.0054286111161375	6.99662348065766	7.017447065375309	6.966670843526689	7.012062436548533	7.006632221131499	6.989636870411714	6.984865950673488	6.986982277255085	6.949440704450352	7.000068814916338	6.962631718378963
6.861504415556946	6.7923103995228775	6.838045180861549	6.851939817302947	6.864372267944572	6.863542650335356	6.8447967255090125	6.874198685578421	6.850928563647718	6.868314309918008	6.857830145741597	6.816853180787121	6.858764723443509	6.832294466738605	6.87905149048512	6.834481707227536	6.862519460153438	6.852470094153258	6.846781831618711	6.84784303771044	6.8525971861645685	6.806792001418924	6.83097471015567	6.841113362254161	6.843632573172503	6.9017040966067045	6.84889567765733	6.815135363874508	6.858493522323793	6.8236904143502555
6.846946292993512	6.780286733925317	6.838020893399823	6.8828181281957015	6.8351789072333275	6.891269965377692	6.8755535677015445	6.797505846409626	6.7966468284513795	6.878120981388463	6.8920546728867045	6.86272645705429	6.863483044506697	6.8918922183796525	6.844545724696872	6.901294594029245	6.9100717757166095	6.875036322030297	6.9092781876998925	6.8523640984554515	6.8808525487876295	6.840783803717732	6.882863531301148	6.8901327617450265	6.836498038383335	6.847570148508647	6.825316361205464	6.838137516098916	6.867438129240136	6.8597083180972325
8.034359676473327	8.145190337484296	8.047764059187083	8.099539136165966	8.083959402297184	8.025050997724334	8.054687606108581	8.060449364163125	8.056594810783452	8.056195462341629	8.079071061543896	8.088488222958912	8.067417561718553	8.067145034295192	8.116959506184685	8.094358149160284	8.043906664896372	8.061079195413788	8.071929041631915	8.064200413967223	8.06728679812859	8.08951222537495	8.024377361875079	8.059833604309421	8.051829816509066	8.028994483508402	8.069199458639321	8.090973192322577	8.04969175354677	8.07349950798261
8.945930731955508	8.962503189990876	8.907015095578352	8.950730486651981	8.958772615500118	8.96047361785149	8.93899806463296	8.958426631324757	8.933249314569872	8.9516370720146	8.942785279742527	8.969132744250613	8.935405841964354	8.908081825415472	8.951154913751283	8.917256139375596	8.945765181662273	8.940697731178789	8.960879162303128	8.916871739194782	8.944848328095679	8.982647995666314	8.94661019185732	8.922608000906086	8.93379115004185	8.968510129936224	8.93876904867643	8.974616522266757	8.954308335288976	8.929887836278057
6.2466487628538205	6.253795735778126	6.240629782116189	6.258071613826988	6.227889380587097	6.255419914704863	6.2660507086899555	6.212083014829988	6.217309938909165	6.256731830276394	6.268364516587976	6.220546237760849	6.2482439292032375	6.239137556336512	6.267494650109235	6.258646525894016	6.231632187872824	6.243582977943749	6.2558287886977215	6.227806111062405	6.268499957428397	6.204598863731137	6.2079606503772995	6.246145584713224	6.259836536564469	6.227552785821882	6.236629046959442	6.242921588588684	6.257460379565487	6.217283462876858
5.6235612369304215	5.561201776822358	5.613084017373255	5.651285433769213	5.644584475518353	5.624740221083937	5.6000309892591655	5.613233438668167	5.616000603263116	5.651892031988631	5.598974525585498	5.552737673900004	5.620393750696424	5.626934268611002	5.598870729829189	5.598042045297861	5.602939393457872	5.6458667074200894	5.6176925057521165	5.612236727175462	5.622402545845182	5.580517716805236	5.621417775365872	5.64191604543961	5.58076233158037	5.6165981267253615	5.6331923383762845	5.593109205829292	5.627820428675351	5.6233434926450485
8.015098459417244	7.941638357639402	7.967581709949923	8.044881808644442	7.93376639013976	7.962365818067694	7.989215115686386	8.013288297732448	7.993642938824805	7.9509719759739825	8.001786131611825	7.982415970609561	7.975966825118406	7.963787902936822	8.010793177930957	7.997649464823242	7.98100026506297	7.8607045449528385	8.003854669348268	7.966568747007086	8.013088890317839	7.937757921999756	8.028157367544521	7.990509180507151	7.9205786510069665	7.953772009952776	8.03067455156231	7.9507558773664675	8.018054399334343	7.978502847543764
6.356429361974176	6.3814750563462175	6.355468324786909	6.396723952036201	6.289212343763357	6.357457826162348	6.376609584144673	6.3851875651585255	6.362044153641014	6.354160708871097	6.3450089881920215	6.372713245346963	6.362024916412972	6.339035662652877	6.36764209596818	6.3775917306956975	6.344975262811791	6.377219618768803	6.3706418425497535	6.360608071298425	6.378002566512308	6.3275029185720335	6.369955020696964	6.373938063434332	6.356406568752504	6.359207002456888	6.330079358302907	6.37403732569094	6.3831302193257535	6.3743431235220624
6.637095772375255	6.5816071880049725	6.5797733710576845	6.621514900339823	6.603253684162731	6.579624312885339	6.599473591189053	6.555958867428508	6.594664479756527	6.607503147794987	6.6366083353860414	6.584519754150058	6.614979760012862	6.607436136362157	6.5961108187551405	6.5717107597038416	6.582715489787018	6.522483110210122	6.587173174427721	6.59332179200063	6.61154375827765	6.566637941868907	6.591757860831902	6.61143221128806	6.5621087584444115	6.541962718923843	6.641457171954932	6.5613885103975225	6.640087553154959	6.582381785130818
7.248206301376394	7.2153302960506345	7.25064654982229	7.338660575233883	7.2758512819583645	7.2843717432110715	7.262165541195638	7.2683291123803615	7.2476127031660615	7.276486180727113	7.285453692504514	7.25114026847593	7.248759181857401	7.293961405723399	7.2844728101157274	7.257629169174668	7.221358211579402	7.269978480168303	7.272600342238152	7.305071576644522	7.238484452146591	7.263838280343777	7.293900965011359	7.250479811458831	7.192670213298577	7.291745857923978	7.2228582703626545	7.266079813010192	7.261586832647681	7.267127481961579
6.222293759420105	6.197409583256607	6.222517417856027	6.229413255877165	6.257977906039313	6.2259624972853045	6.2166261696033445	6.210267831335224	6.2290214327653874	6.233545542348878	6.208822608458985	6.245347119708657	6.207775368532952	6.206091522598357	6.228237016846801	6.19906788510401	6.225706060215463	6.2351233732836855	6.247617636347737	6.231617959474827	6.2328078407306435	6.216678804865611	6.197333284902589	6.233113089103579	6.2376973370872335	6.237234328089678	6.236371626410555	6.229595528555764	6.217645042856198	6.222570449171617
5.186082081695962	5.190907548424047	5.170883487567462	5.207928074527769	5.2419285796890405	5.188625654341268	5.182816420092778	5.193507177096269	5.1701332743757495	5.1946337498491655	5.161464407642737	5.193090338735252	5.2078175221755	5.184618298501882	5.187890583084617	5.1561142382335765	5.193785946448412	5.182448422912934	5.121128889809541	5.200654723221796	5.209258018210538	5.174496211850652	5.178181395698704	5.2224606128625455	5.206830605842173	5.152672759955932	5.268706698829687	5.1594086780185595	5.215560926402858	5.173970618359402
6.178806991460823	6.078869892991103	6.148716177183652	6.1205137071210896	6.166482301464728	6.165105570505277	6.165169427032557	6.164811847503045	6.150802057910893	6.18039534259208	6.1694608703481375	6.166074822854411	6.181697886614957	6.1860911412096575	6.182803427397128	6.133649133204104	6.168656373925272	6.142051724322842	6.180056936317574	6.1181071795310125	6.187420551962083	6.143384543011508	6.127258865752476	6.1396753952117225	6.100483567934156	6.155863406775893	6.147219105193933	6.147714322695272	6.132452660921347	6.1775221827798426
8.06237494556767	8.080912871659702	8.071223242719471	8.036392489495485	8.058683109388896	8.083431970207156	8.06497684097529	8.044901484500134	8.089242484679344	8.042958339697664	8.074473277848622	8.082902634192331	8.087809923527493	8.06554831245501	8.051203447294505	8.077755308559745	8.082568387405267	8.008249988305593	8.075278012028798	8.049592206326603	8.065937795824759	8.088478272177191	8.080721455002537	8.026460346881889	8.08281642344239	8.045353381863691	8.066444255753044	8.066109876761876	8.074736754785986	8.080004124319494
7.5496027634566225	7.601188822857872	7.505938145901777	7.487871264630909	7.5726247149610195	7.531943770148223	7.6032559196906515	7.533775891190943	7.5281067108089825	7.580421051342796	7.517575780923781	7.612170294636493	7.527886355206831	7.529187558687272	7.5967441586452145	7.55099206934996	7.5456375800722	7.424723518933009	7.5745106585103175	7.5239784860156735	7.515563708132372	7.552256627961878	7.544558083940609	7.59675543557509	7.550061678579565	7.571575329686415	7.509046482672019	7.588479939346559	7.528297268922306	7.525970042628147
6.023004251275416	5.9644094802515975	5.997935091889844	6.0230478338835	6.022204420456336	6.010166459690218	6.022903126697949	6.026576540491779	6.032413824431747	5.982596321738211	5.983162704055107	5.982558578019464	6.015712028926727	6.007271855469849	6.011600957481588	6.014895424841362	6.031728714600711	6.0238046555251525	5.99604803528805	5.992929399725933	6.013245383270896	6.02199636025476	6.052979552037492	6.0179493420792936	6.024362897249656	5.969284189474107	6.025755255125277	5.9927678815017895	6.011847566101962	6.024054276932339
8.074734887314271	8.101386630947408	8.078829045171458	8.090759873345663	8.11085971615627	8.075930483102466	8.100282511230606	8.078132429835879	8.133953852526982	8.045564906688211	8.093598405595348	8.100732917142425	8.089229825834698	8.11766345992316	8.146228534296295	8.098424655118016	8.08888132055117	8.11299081045051	8.103423911254817	8.073758117801786	8.09680293192173	8.066891015248162	8.07879770080987	8.071174795771242	8.09533389103484	8.115591446690802	8.096620672041988	8.096917984088726	8.107583133876162	8.072977990260735
6.216661893543778	6.212195483542111	6.194689540419213	6.2013637976964295	6.2133129888939775	6.244528163160562	6.200625010246251	6.127637773472023	6.217746236699058	6.203713561458641	6.2202586202180985	6.199271021632178	6.208817413192179	6.206266304423344	6.195857769637574	6.259732673478387	6.1936338508543	6.173497556603949	6.169853563643419	6.219014722259496	6.211963392829762	6.2221169704744845	6.196004972066648	6.216988719943224	6.265206277737608	6.186239652111528	6.221221618295102	6.197727979286635	6.242054962004622	6.212496873755676
9.28192267347726	9.309578264042534	9.297396953114212	9.280745187385133	9.249742577527009	9.273019976775654	9.305909738641231	9.306848636917275	9.283550659023383	9.306337955509807	9.292195455162874	9.284270062183095	9.280760768079906	9.258459811757929	9.274108715170671	9.31057435955774	9.288395870687074	9.236861369070953	9.305362370398099	9.275024959471796	9.290162811169825	9.295732492630046	9.280238296314973	9.290868305896938	9.305254708972804	9.283739157245913	9.255033164610376	9.269844329767867	9.289361185089264	9.270592972547384
8.030328836840312	8.039548755843256	8.004086237345902	8.035668201443107	8.026175483229228	8.024856636692935	8.064191616024683	8.078925790157173	8.009186500677878	8.043352203241847	8.029970050517653	8.050182213966117	8.04167189440026	7.979196603213728	8.040538336067486	8.062992051059837	8.040807559812334	8.011759242909587	8.024358652298655	8.018146917151034	8.034759006963936	8.036236515368884	8.004373824496955	7.98758493525928	8.001710196670727	8.054863086350075	8.033348883516934	7.996600952885236	8.041056356538245	8.00644447523289
8.216008372163676	8.227733187157332	8.210710096324666	8.230747416662329	8.185480419367138	8.244279262589398	8.236512456305963	8.241171110367555	8.22813462960459	8.2319904105772	8.227859929246513	8.208975758086519	8.225107148577736	8.253122102052432	8.205226430084595	8.222085271179834	8.221301721030276	8.281273669240907	8.238325036270464	8.22318753411499	8.222618688842095	8.233558506640403	8.23346355887044	8.232305910220338	8.23171399802234	8.204709433230954	8.255604188007101	8.218356500703843	8.239028089960794	8.214608780939287
7.324041675497093	7.26086474850702	7.336382681119671	7.300267160707833	7.285845418206028	7.341761089535793	7.335475407352796	7.355797610850872	7.303123618312001	7.321437831377826	7.323902481559039	7.280272271565749	7.3062853634539975	7.287274006746492	7.300194856841543	7.297972407208482	7.306429939029067	7.300109660535001	7.290278683989277	7.349879805673789	7.326222655990695	7.283119352786198	7.359698613286383	7.3443299331192895	7.2922413466478755	7.299578045479095	7.3084124586233035	7.320431815657012	7.313783786921951	7.310053524517236
6.424030413493098	6.394863292989342	6.440450427737969	6.413927869345343	6.383931537464718	6.382856740434349	6.39708149562065	6.403610065065397	6.444392834130273	6.406620428842866	6.425289190048674	6.3936696907433435	6.41952028007087	6.457392764154265	6.409107308564308	6.408444788204452	6.421163101631173	6.341204093020227	6.409690784885553	6.4026744912503855	6.4202623679087765	6.372253037297052	6.4185508414600445	6.4096382812584185	6.42324869857816	6.425264217940321	6.435637848902911	6.419230660517247	6.445121287777266	6.435694154161234
8.540250467996849	8.511604392136897	8.5256032368047	8.555317612088983	8.543159738551653	8.532601674510394	8.552452211559428	8.52781494773114	8.536667177574293	8.524416891677175	8.490628287104938	8.529342802969769	8.52902856276995	8.510346325671716	8.533575781594099	8.533819994860847	8.523021219818471	8.530028488642014	8.507173798076673	8.533091742011706	8.516402878621228	8.557166483799495	8.50831894285559	8.532605972581454	8.569380685649696	8.503276613826262	8.479947481213541	8.508669820719655	8.520421965810646	8.540662445807751
6.651107801320975	6.75651680519484	6.6673772813695535	6.695348568187598	6.66192230495924	6.675825469587562	6.666262443639123	6.64317996359026	6.689237340293289	6.6751062466823745	6.66876501493143	6.7090877956131925	6.6509627112748495	6.667678168846173	6.6888196265511075	6.7543223912875305	6.661312486245588	6.663179846916611	6.6676995096604985	6.665523131049928	6.669269466568087	6.724938191487308	6.660611327226943	6.674365570643992	6.750693468337477	6.649742728229821	6.695448905197171	6.655530449438567	6.680777961810999	6.6848484398966495
6.2122951912658495	6.157030786872171	6.188617096852711	6.156245296314893	6.175047475907036	6.244393470031401	6.205185246254443	6.180080003571062	6.184348418692531	6.249772776436897	6.223980350203773	6.277689304711782	6.204318083287651	6.19828103921226	6.19490711747324	6.2009022162901095	6.259027074753094	6.256692156676396	6.259539894433909	6.179608749777385	6.223766280358747	6.185197246935267	6.228142134632367	6.170865368516862	6.1679476049119035	6.187933299383365	6.164441954240491	6.121710559533915	6.164209114540721	6.240093921091124
7.56146738393417	7.585830284909657	7.589513701096221	7.5525574001486415	7.565007261284361	7.568271940842908	7.550134151729704	7.554875426954744	7.574584476721294	7.541187825911112	7.571929471608814	7.567420783394088	7.573246304315885	7.578003056510163	7.577740251890174	7.556590945852277	7.5650369460776465	7.565834641172308	7.555994964977478	7.605544296556313	7.565526386932683	7.524771375129081	7.576049185135635	7.580536982854926	7.551687847513477	7.590402376347856	7.57053847557739	7.5433019310580125	7.570932727937405	7.591177035597156
8.281102056730564	8.315821538802746	8.275856370480419	8.306854137995641	8.292155857702019	8.287897869661748	8.323559154619023	8.285349289042781	8.291471710180996	8.248035754001059	8.29676010960643	8.310941357190142	8.287920696065914	8.275774216236934	8.324629652997508	8.273582553185857	8.283460431008463	8.316555562180193	8.304353746222294	8.292817727347522	8.276731827765143	8.283538086348427	8.291311610532814	8.26954343796911	8.268598503679303	8.320508637243547	8.297085194638727	8.258035470432656	8.291869626253726	8.273204977281031
7.977691164742137	7.941925655027453	7.988577652035277	8.021586749463793	7.934178972824394	7.985308865241928	7.980071705597414	7.989054624223006	7.9690055717218256	7.986957338658858	7.944394445576103	7.997790817571155	7.978056006094008	7.991038475026404	7.925508983927041	7.9326042981111575	7.95421441727041	7.973015809722573	7.933829024008312	7.9841046631419825	7.94959565966245	7.881915235780928	7.9589483429478625	7.9762051392313005	7.999252505469549	7.943684118578143	7.949333908867461	8.02060268216368	8.000519295869507	7.985803039915378
5.765562585798851	5.872563916717283	5.7781036661455225	5.776492780027354	5.83023973664696	5.774310388148407	5.767434557754402	5.788389653675518	5.815602198042084	5.820169624172897	5.7872167851602185	5.760987802649982	5.781485516458117	5.871623490255631	5.823668655647548	5.853794398752664	5.775826927383706	5.855710440476159	5.82164543780725	5.800647899037832	5.789732745043668	5.8501544099340546	5.834428411285999	5.806041356671268	5.874831387900717	5.7573891850061765	5.801897077954765	5.801202203490328	5.770302227321441	5.794332068749774
7.987570918387794	7.9171671212208095	7.987772496947094	8.042088489814303	7.955630351918303	7.946657822698648	7.891379398059278	7.953282012815211	7.952466175700381	7.95295814656037	7.974496743433082	7.968994042871382	7.941245481263658	7.9298968362810704	7.9373018929641175	7.927589192758151	7.960078375115705	7.910846862634469	7.934057820062383	7.890691887428867	7.90707016008433	7.939656177823077	7.956047265210931	7.940862958753973	7.9560751317072596	7.960129849933492	7.9112714045098596	7.963311440318442	7.962992497264843	7.943484893927237
6.887695668423962	6.900516706597316	6.8829226310031535	6.915604110227528	6.885792408920317	6.917869340092907	6.934956581305432	6.883024831305184	6.8997358765407135	6.90985304829473	6.905398978300793	6.951357785135089	6.917705960386658	6.8867718944296605	6.902641303228282	6.916411144169916	6.941956859044268	6.873954818082522	6.950894656887104	6.876023074526536	6.9113766894915525	6.912677541693336	6.904214202834869	6.816845526733828	6.904902331591504	6.8992557080751835	6.9321189676115855	6.896089180107232	6.918622368424753	6.878069279969593
7.349678439849647	7.279532442735628	7.358947169959454	7.334986382229049	7.33083607313505	7.30928154375608	7.326071621507909	7.341839545959322	7.340529821951432	7.303242911111963	7.327750875613997	7.309858106410912	7.346563416695652	7.369038455591682	7.355923966273298	7.319946937135874	7.3560679872348205	7.3684892513729725	7.351167294972199	7.342311605657687	7.349719242086649	7.334459161196199	7.364428827382455	7.325389481775005	7.324582103642622	7.38641598934404	7.342318797710849	7.3351100856080285	7.3578107829792385	7.3393174906605365
7.42290464709717	7.412563607165293	7.407973373659222	7.424607795861298	7.3666696490035894	7.43402307264977	7.397717102846098	7.387841235493152	7.430677062905737	7.386546545934548	7.399740375881362	7.40063922772076	7.4307808661816015	7.448611927527299	7.416020078499595	7.415602399116628	7.458695819418518	7.4355975030803645	7.397748702629133	7.414098681534709	7.421234425120248	7.437364755989188	7.417941382678486	7.378279376037407	7.4728493199285975	7.438360118396335	7.391704018132295	7.385489388439572	7.403201473095026	7.417430469731042
5.462375434930701	5.55673750905445	5.4347230048357975	5.545866126190454	5.395068108876886	5.483158469369309	5.45198211172526	5.482140711256545	5.422728620052422	5.417915617239668	5.407203868434113	5.529069522612809	5.464362675725317	5.504723982059812	5.478260022949637	5.4621447523998246	5.442816204336232	5.409969778120117	5.417893606494461	5.460500867282116	5.433692811925533	5.444185225495801	5.4068884773578665	5.415528864963878	5.4494213955845705	5.3941120205553625	5.4448671506470765	5.479648392463436	5.449734098158396	5.431452758579261
6.003073927204503	5.9551962591569865	5.9853191502708745	6.087924331073007	6.024174484184862	6.081394933179027	6.033621084984556	5.986351206237375	6.0488137048786	6.009077252120727	6.03892574237516	6.0829765182861175	6.0323600144154925	6.0426987014492575	5.992118797952763	5.979333507320964	6.05304631542514	6.001243821242428	6.0166246949254285	6.0510426538104936	6.051230117044586	6.100656733158248	6.008608495898721	6.011334788934327	6.016626170101173	6.063675552612411	6.1271299757805275	6.006810212349834	6.079664722846391	6.0166997818407415
6.4236528838245475	6.380125382003946	6.4288931925939234	6.4482284001189765	6.426435419219136	6.455691117931216	6.404570579871618	6.399192608520438	6.449723569256535	6.380719045083712	6.442016076574409	6.440264132995725	6.428570950231168	6.381343798570984	6.394633499008459	6.4109570318973175	6.450673100382584	6.421037379026048	6.402795302011242	6.407208172906666	6.4329076772561775	6.51194636653408	6.4048306197891565	6.374440694067682	6.4351406184293465	6.41565634103302	6.446847897853456	6.3992008380800405	6.465638648986904	6.421943455274727
7.818689718443199	7.812038975991862	7.844357054001987	7.810789224100344	7.882268460177338	7.842662121970602	7.8426616414245585	7.867068003367241	7.871174083242392	7.843155363599622	7.847824735588204	7.8596050131314525	7.842819555620973	7.8786879777447165	7.838603954640446	7.861989421223794	7.800131999542309	7.801789608171973	7.802658286296433	7.828556221460736	7.8450155660927425	7.8622644794904675	7.834182428521836	7.8787871144892705	7.871988480833036	7.833501408130608	7.8071783312963525	7.861263773906287	7.833763125492703	7.863968334814335
6.313367648295747	6.1928972997558445	6.2984064821815196	6.1783816723197065	6.2656925708580085	6.34770118596104	6.299571810301888	6.3073591632006645	6.2804312325766825	6.324880101253303	6.31500238295949	6.316497758497629	6.31090150955964	6.27710347517285	6.31836333502498	6.237995132154765	6.283274823476328	6.347140013514826	6.276500105865058	6.318389634508054	6.2834941210920885	6.290489783095268	6.330731205766834	6.365119150015074	6.217109472175009	6.187280264986545	6.333928320826048	6.260467588207176	6.334637780149387	6.3424147833790325
7.198420974956951	7.151543888134258	7.178620058315966	7.111570511383654	7.170882443712844	7.1965150785600445	7.211345987166232	7.1668873970457865	7.205448473938914	7.187717664916423	7.198014365392885	7.142783875032554	7.204300899057306	7.171683670031947	7.179165685131253	7.132836331093059	7.209517887828728	7.1946482135897645	7.185228385762595	7.185829096288838	7.196135457795825	7.166733508452845	7.193029699557141	7.161790495275756	7.184617585546016	7.173249081113743	7.177899112980027	7.197332347902786	7.1996690438629765	7.17850002043621
7.259025048858984	7.377203097764128	7.302986607872483	7.302661347172501	7.217671319493591	7.3367654853384865	7.280997269939357	7.316894998355607	7.365167824434775	7.290733702157447	7.361982888610593	7.2950366807417515	7.262924659778018	7.255634500248528	7.325268067754612	7.300882183664358	7.3121949935148605	7.296618821572998	7.322221890264966	7.284576805163593	7.2934541472648835	7.301808920602586	7.314614747109936	7.2968491277943315	7.325977708055843	7.178751719897026	7.339616630790589	7.257343845955147	7.312322517001313	7.341911611070079
6.774648376872838	6.738568675316443	6.756971898520473	6.811440614260465	6.731404389061044	6.759813803008028	6.7463716436422345	6.777321596340972	6.799327638971026	6.767524826051966	6.763419316424312	6.805466164013821	6.772798841692599	6.816409025519941	6.741890034973947	6.765756943248572	6.7337431401976096	6.7874309801822745	6.7504065158086	6.737398249513777	6.783370966196097	6.797689321671586	6.77882266738425	6.756426036196372	6.771354415582665	6.774012068236918	6.757475732608997	6.711711088476845	6.742391474062834	6.760764380116617
7.048144317102258	7.1045786218862474	7.060664033448981	7.107922060511492	7.059331823882528	7.048124428961178	7.035127838884147	7.048814444418405	7.111313675063277	7.0742155959536515	7.0561277767821595	7.0512009262210125	7.045989093801416	7.089532156958778	7.072329669353541	7.122442069369242	7.06308108215508	7.069855432394062	7.026091721672247	7.0838387909335925	7.049621332208901	7.1289756330940985	7.0683640525289535	7.093419688545492	7.1094338942488875	7.096979498190192	7.087293579023626	7.049151981474007	7.049067586202164	7.046037035094685
8.040437913519325	8.028064545406254	8.044328201801015	8.065894538657767	8.052897638258049	8.047545845885603	8.04964844200687	8.068101412124815	8.05839290687422	8.05279830800867	8.054034064034669	8.04358277445701	8.050652720003702	8.070186446960358	8.035638062806731	8.062535283970076	8.079654782656965	8.060260727384675	8.055524717024497	8.05952384473996	8.067968482785849	8.060986297878891	8.073710764958069	8.08733478794695	8.042399421192387	8.074646618707511	8.047144965774399	8.062302778984511	8.05406232481962	8.053550038830275
7.041117483244968	6.996740949934868	7.063164118434348	7.134794910716687	7.099205993591004	7.040008507969105	7.011579539957593	7.119262482773732	7.0668758793918105	7.065126437593127	6.995535546830159	7.086680911203964	7.036400696595791	7.0021200081568935	7.073054585512723	7.0180956713726035	7.095889853696499	6.994785155402689	6.9929827144058425	6.974787731390821	7.034541900004323	7.058093815399271	7.055760070605869	7.076280187178463	7.132823158265762	7.039432541857844	7.106291143998615	7.035235806976466	7.048881999913199	7.021126699443888
6.771131719105445	6.760743547604999	6.7737760128524735	6.760573522420278	6.800062613978564	6.7759847607652	6.759735819485531	6.778368216343927	6.778503822486041	6.772062433533407	6.787951481827875	6.7737731132711865	6.774486573670332	6.753530387332362	6.7677306102736825	6.754732648032067	6.757135793299482	6.758578170178403	6.767482617827004	6.765871449764968	6.761819810853956	6.750173362698063	6.772783511522074	6.772140129892017	6.777012742076535	6.77867370092787	6.781825993216362	6.7908393913210805	6.786117648753687	6.7936813946892105
6.638007935879275	6.615245675674727	6.610219304391857	6.5527406056542645	6.674209318239503	6.664757384660626	6.635626272504842	6.6380740917186785	6.641633318637385	6.623820703565213	6.618548599874969	6.661251262010728	6.659311214041202	6.653751147442974	6.60470364727379	6.66894305242673	6.635777223387607	6.624880976058496	6.597882390460873	6.6500142103122535	6.644447807520804	6.688115230349709	6.638064705130201	6.647428876980642	6.65158075803778	6.679326806021585	6.662028859309043	6.5913330320237415	6.662030668405446	6.6696398707674325
8.322145911758696	8.348953464466799	8.32660777093405	8.337257783627706	8.336234240210201	8.343354512726874	8.340498834611711	8.339910460815513	8.344045599797688	8.34199473369289	8.316433415112055	8.373029630001009	8.308877067894855	8.356557554081522	8.355528851491302	8.306652548335848	8.360810831498101	8.335468875642032	8.332546914436222	8.328035261992733	8.340800516123219	8.272208322018756	8.30750540646245	8.321370266254995	8.303999955934072	8.325381448915497	8.353822436019273	8.355093611284072	8.32911383376692	8.339359151361966
6.3918856444556456	6.364218210019988	6.371600663567687	6.378397042967133	6.4097194290201145	6.378796481695522	6.4023458718999455	6.334860351628946	6.393485289404737	6.355937165518098	6.373414907752314	6.338111809578638	6.390436386706253	6.402520481143157	6.364334658799232	6.378965717610412	6.381562345750304	6.397581203365415	6.397673563400085	6.391106496078981	6.38790099131871	6.359542386497996	6.379485601509964	6.379638114833263	6.409899638756926	6.39503330268858	6.393841049666357	6.3413712573234475	6.418362958100351	6.384098903404468
6.9750366875163365	6.7707120061738655	6.951561141188568	6.933362768048508	6.973103427110453	6.981903595277039	6.9864634836043225	6.972689311248598	6.975919953209615	6.976580790407104	7.025747709888004	6.977201643821799	6.9837337260964425	7.092337659427249	6.973476247506576	6.8336078342788085	7.003445782143119	6.984715953786282	7.061367995990916	7.008682209453848	7.00341350249545	6.972870800725713	6.948247617222744	7.0756409983023705	6.877974419814263	6.911585384722106	7.001323270510267	6.878409796048308	7.006398971630241	6.969532699844402
7.1269516585009685	7.196028773877868	7.141294149732921	7.146894029991717	7.153301543784188	7.143764690631434	7.140515128173911	7.135114179464817	7.168245887978817	7.149063050748037	7.114177654275213	7.098267410251823	7.144422660656308	7.121361420992294	7.122607730134367	7.197528931050615	7.1218485917679155	7.109406162072468	7.146317139657548	7.115641198891788	7.1257593141536395	7.188978605983047	7.168308652872982	7.172239898868416	7.205686244204832	7.124914071297991	7.133301830047556	7.125773254716996	7.151139604807367	7.171553350335629
7.334737837024118	7.3657452806315025	7.351244264459032	7.378885200095482	7.339158349414826	7.337773031121047	7.368964264839066	7.360798136223582	7.387536001680047	7.374117645693677	7.353502495292518	7.349030252223732	7.3431157093471855	7.37197767433045	7.3434731111811375	7.35484112867545	7.357985902088847	7.374862210909264	7.335514489154463	7.348176146847111	7.3771033103668175	7.365608225278772	7.360474719212591	7.3431492362527155	7.323188266164397	7.355913883388824	7.37717794598383	7.35447224605723	7.355680565328339	7.369252797745951
7.3836125246201085	7.377168830911014	7.4157984292955375	7.3806246994691325	7.4108875198712765	7.374243140134173	7.417800698341255	7.416008945910359	7.38433405069904	7.394911171727003	7.381392930165275	7.4085989562013514	7.388294482543633	7.3836605110617475	7.4163907227809025	7.356167575208633	7.404768271027369	7.3477257787270585	7.382688754869852	7.409402338850461	7.4078021127084	7.336389050891269	7.4148523061589025	7.3998742529167805	7.325384617479234	7.3982117530115294	7.36027045088359	7.434733594365692	7.388772295964356	7.413381449768523
7.015177165515231	6.99331586822813	7.0145815943439676	7.0455183988595085	6.967466374867268	7.020811999712699	7.042132953901203	7.022864187485182	6.988238437387383	7.052693710329504	7.002960048825739	7.047228438069069	7.016144495407032	7.034218531808834	7.004427698453647	6.9755647791819095	7.00068869582196	7.032529435891721	7.045878304287172	7.0234336042263745	6.9965376400556565	6.991901049099598	7.025005748155568	7.0320043523525575	7.010104813341737	6.970383274109527	6.984281327316707	7.04783729333601	7.031113490988668	6.999764052710135
8.503000517085765	8.541226557572902	8.539066121074264	8.504571607994848	8.459001383283354	8.524939869026538	8.526113275648871	8.48388196620625	8.550048447846699	8.547625241730419	8.53269365871029	8.606302776089091	8.523212147461999	8.444405567326514	8.53519552577816	8.511334231778713	8.560422980625113	8.563178561688055	8.498209775109709	8.494201769486448	8.540293623523421	8.558742327902781	8.549306881301861	8.42608868537158	8.504879611709253	8.510979942301992	8.551001076119944	8.518597502884072	8.490598476882466	8.524030756483333
6.737275048380492	6.746551944730919	6.7432870453689615	6.727707879497943	6.7874041443367625	6.754941615649622	6.773214265846952	6.753287530048037	6.771801235978866	6.755810084064382	6.751990254081759	6.7890100630085675	6.749328635454364	6.771254368698645	6.74175632130567	6.793491108853138	6.74143859284662	6.766545488888389	6.749912974454353	6.7652775323318455	6.750666264210983	6.775237768094611	6.729058312669486	6.765000110934475	6.7611712955505965	6.770278729313703	6.7642895253235205	6.715591539277941	6.756875666134117	6.7721664051432375
7.18645090660385	7.140835591682976	7.150075774062411	7.182407075584731	7.1813475312478126	7.193230858272737	7.141425992149433	7.202023807594722	7.186087412293085	7.159388725526108	7.146101329981081	7.187250210129224	7.162591528754446	7.155176378920343	7.200263860144418	7.1418064068068965	7.149389057117772	7.18949136490544	7.183616345531379	7.166587676230238	7.18580440299482	7.1162893953978905	7.170246316542925	7.2092453012316255	7.156306202224384	7.159107061360968	7.161992763940811	7.183584001884597	7.170180879061593	7.172676585563754
8.820267564451449	8.83084793089568	8.807202172161748	8.799869662220006	8.82554607528293	8.852214064380657	8.82238983467168	8.793942560855893	8.834251540831936	8.85186269345022	8.802090841325755	8.794324240935374	8.799572902488695	8.820370373591189	8.815474992302226	8.831142832237411	8.809472580262984	8.80108873674721	8.854451839556976	8.823522533339705	8.807059853585743	8.847190755549152	8.796469231277538	8.815028811836168	8.799601404446257	8.823723610524262	8.872119158835371	8.799279216206635	8.818124628881238	8.779050962831693
7.132203231334378	7.0761768409959505	7.120178336514307	7.0690217274289475	7.134031123977268	7.136486592697233	7.126200459163858	7.095150884565027	7.096350934951317	7.117098816586728	7.125483928481327	7.1194833220566425	7.099091684267652	7.146274304626992	7.150294835175713	7.070659919076875	7.128082257669238	7.12325609180197	7.071205910117168	7.132860432805886	7.068355317997653	7.102823965411592	7.139731903840767	7.056062910104719	7.055696923191903	7.121358648661383	7.121527968034028	7.110421419364657	7.073959670558147	7.1256379695441225
5.776433259518473	5.7122588366735165	5.775127732463527	5.762033798518832	5.741266201302023	5.749506809129348	5.743691745078152	5.782279324544272	5.7883611002469575	5.8064862609368335	5.783500468048673	5.744706576127827	5.758581572304301	5.762150193205142	5.82778247969223	5.674757983581452	5.857612895215576	5.750799803141291	5.735834558569803	5.73536495882367	5.758023309767224	5.686530364370255	5.77033522838457	5.819608992643646	5.70730947157224	5.701181934696439	5.7740104588029455	5.757356117572908	5.735005071281718	5.732725829866652
7.680202179717347	7.695359304244874	7.700416783668669	7.731211742901515	7.633971099033025	7.673666654034553	7.6941879591251965	7.664625249329193	7.654178244818826	7.673298036071879	7.695836046946182	7.659178081007592	7.692875159830264	7.640482801674135	7.659341416821283	7.695032551722837	7.679505595194918	7.6688740633780075	7.69858812467334	7.668137048866829	7.693991054751581	7.714056186988027	7.644135815641228	7.681495436759057	7.7200770650549995	7.681030178041746	7.659337204606607	7.669136242229809	7.669086271177815	7.6516033181326195
7.74447786966576	7.732417996142748	7.7416659339055	7.752731867095277	7.766723356243554	7.761906984015673	7.737697616325653	7.740511114287987	7.7557115659161076	7.722431186293088	7.750860237798835	7.765833296104184	7.743335950500961	7.7484736229631235	7.735472220052482	7.761254489342242	7.7468136681507875	7.745644182062714	7.759246466992869	7.768264611342549	7.7649504871691875	7.784885874134622	7.7650324236789725	7.731965743020883	7.738686493575967	7.80503448883479	7.731749622197008	7.751214547733422	7.711855221791197	7.752787477494402
7.690731096858553	7.698801247339157	7.677891441658933	7.706745003643391	7.695712209277759	7.7216358064539	7.643506210419176	7.693343860706114	7.663710158609018	7.638574148477982	7.685260678963102	7.698698421482673	7.676427559738111	7.679980783933544	7.679351127587258	7.695807415888798	7.7040876067401936	7.692715685301825	7.695847582230866	7.708056359827107	7.700222545875228	7.72397964182921	7.7022611945591875	7.653017939409469	7.710098310277939	7.708726458941443	7.6464375167931875	7.687515091002282	7.669387265433468	7.682382066417298
6.606883936502267	6.596530384328236	6.610586171132339	6.631499521088271	6.628314196576593	6.5979718068987	6.5978623427465415	6.594705138642013	6.6397584905193305	6.638363810323671	6.632734256803497	6.636567355701376	6.6151029931609555	6.63911925442812	6.6331082978618365	6.613525927713336	6.633248278647184	6.619204796204477	6.624011390930674	6.6147963743142055	6.627554040351213	6.599897239027365	6.612151565233332	6.6347869960458485	6.632030865647532	6.6584809872731086	6.629348669776361	6.58825417949816	6.629610829557419	6.6300382748728
7.4049843528988895	7.465248314127248	7.39674108639122	7.349246739148155	7.376070552146964	7.391933940591913	7.417034602836162	7.393619468711343	7.381211327936972	7.409453072342442	7.408295826355688	7.362419815511272	7.413825029441104	7.344721310158688	7.390316876199889	7.392923462011296	7.44216899985442	7.453232171451647	7.3655597841473694	7.377989156930883	7.380558350786179	7.471033575182343	7.391022446800367	7.376445555984786	7.418241856764394	7.412147441094924	7.412676506794202	7.401045031827028	7.395633323435072	7.382827737293698
6.375591096749778	6.281561705837227	6.29797162797358	6.320409011933881	6.319446062105866	6.345611107208429	6.386548209947952	6.358447787541118	6.335834450198452	6.364551709990861	6.329757659022478	6.350935506241678	6.338171417312719	6.309611092540709	6.340138740942388	6.38810503400497	6.332783053758645	6.284745109036187	6.2956726802240075	6.308627373905605	6.333758770410854	6.302390904926349	6.332339893919406	6.3433101003354535	6.325843832483738	6.3078964358530545	6.338654560403299	6.329555033179116	6.361824565527166	6.323053211160352
7.32265204149016	7.291727948558482	7.3018686127795585	7.326572801747773	7.331667682094682	7.311374301720061	7.309189712529893	7.337952994959035	7.3202952010839715	7.2951291369056275	7.309812258381608	7.364236952242693	7.290823719723535	7.3258186854972	7.348495815893076	7.293876461288303	7.336399787836165	7.312065424201058	7.256867861438169	7.300356420513372	7.337422035629617	7.281867792588308	7.320012881092553	7.3586858971846425	7.314549431134345	7.284568376692296	7.312017328586157	7.328767777136368	7.322953621857931	7.304227219705343
7.713455645302965	7.720807293951727	7.716084536603937	7.740430802495881	7.717042235709523	7.745231076241449	7.720705196095643	7.728860902255257	7.716863345171943	7.695419974805546	7.72371508346867	7.7501855720939075	7.7290926884474915	7.718558799696621	7.7414690749240815	7.772048253327035	7.7312601118457245	7.7243496413639114	7.7120470934260785	7.714050628262774	7.740266212490753	7.755433780794974	7.719012109889506	7.7486444165785455	7.7957122746323755	7.7161801012234905	7.719913970543235	7.751282096985648	7.718868607223576	7.737791743416655
7.4284645737494115	7.443877474445051	7.451301250922189	7.41760071087856	7.441735480269097	7.462554038480043	7.397547060054264	7.420999699883237	7.386419000481374	7.44261780386794	7.4281980147250035	7.457890698872885	7.423567648831169	7.434374174034977	7.443564513753072	7.4554538587269565	7.400434261875943	7.424282732205386	7.401861570464804	7.422401229506537	7.417836832209761	7.437978680905736	7.426359970696678	7.391104353682412	7.4299211768326945	7.433115069069675	7.450292034448003	7.412826963096527	7.4155108578179005	7.417166997448505
7.088522554906616	7.113535263571789	7.109624066088923	7.139935799591793	7.134113275952468	7.17999302090738	7.1039961779026255	7.129728233142656	7.102943217267533	7.114427369258388	7.127759895744077	7.128893428696334	7.150639895072764	7.144409224326539	7.161870842231673	7.092825261611497	7.105265971104408	7.069431984603073	7.1011507555502105	7.127135792231322	7.12066176512194	7.176697139909832	7.1675823424454865	7.139312966147423	7.106510802777157	7.0976100804608295	7.109912462364871	7.124579476620878	7.120777003743309	7.1382702639671205
6.567391831260218	6.532153885494161	6.534900684249183	6.596378686121618	6.572844983964415	6.554220642037997	6.540615272960728	6.540475163862897	6.564931191493362	6.515135163572237	6.578674646911782	6.541135760711813	6.5714016903570736	6.515905441267698	6.5590513016493475	6.573056571862487	6.534683136861799	6.522279366291668	6.535029026429522	6.551088447887308	6.5629732107626495	6.562937787362074	6.5281110465245975	6.5836608950454805	6.587315708033004	6.494327717820991	6.585299065009441	6.52328882899982	6.567090101764808	6.570759862839839
6.808406933757023	6.774620087929135	6.7174781578330425	6.783493465237853	6.766223983802856	6.784766485996058	6.74143425319474	6.778639547542112	6.782061365278495	6.6886678902695165	6.78606999738416	6.782108498938564	6.801996318025429	6.6970926997723135	6.782382229752065	6.753656419692099	6.784574498852932	6.818144057546596	6.7229944717900585	6.79087015680992	6.742378168112088	6.728969869451902	6.762019527952746	6.729415236635049	6.721564374006895	6.73050949741622	6.7476882260534685	6.7130199587192045	6.803593485267495	6.753077382072423
8.267038901221477	8.246408677764697	8.288651988367818	8.299724361686566	8.288463656329775	8.279547399946978	8.28551673000672	8.278534176328991	8.28617199754304	8.253772054376299	8.279463040834678	8.297024954328432	8.273441406718549	8.256578602187844	8.321301160294121	8.276990138052911	8.282429942265951	8.31161718768754	8.287523601272913	8.237945696630465	8.268497121157335	8.23764939350137	8.277718720782342	8.246386685777763	8.228665266082743	8.273770720126747	8.308386215520937	8.247920576961352	8.275524664731956	8.284386066561996
7.643372990076362	7.675406157550793	7.646610204620704	7.574662719699981	7.6333917740294845	7.619087430790538	7.634701668311465	7.621585551937463	7.6222766851060655	7.6575406200543465	7.664005055683233	7.621393070855294	7.645105582493085	7.6604794805232075	7.648012617056633	7.640495620044737	7.663182386077758	7.686662774021365	7.649029914354207	7.6127445624770544	7.6473777821831	7.6664168237184	7.653294178265807	7.629590583021059	7.6363089914597175	7.662269072724732	7.651817341369416	7.6433234336163745	7.632319568905317	7.618150534575214
7.721475800802	7.663605850439842	7.705547105441258	7.713981608153138	7.680583366873813	7.717525948355597	7.6595277597445985	7.686447258098947	7.748575236164764	7.741070691399299	7.693742662403936	7.733460477288103	7.717190615599928	7.697608752265363	7.671223000115237	7.675955504645331	7.735582170591288	7.758302076861062	7.709881566569737	7.674763386215988	7.7208986020728565	7.697504535217358	7.737676497712588	7.765067328320208	7.692859604773671	7.735669495490928	7.6988310220733664	7.713377411583218	7.713175702094443	7.718442550890312
7.321931013681858	7.351470576552414	7.315798437478811	7.2205877449061475	7.275217288015067	7.296270585180607	7.319281390551508	7.300816755554492	7.3370172432997345	7.318805282491102	7.323882449004151	7.3327374685616435	7.302975628500607	7.2958418567321015	7.329900463069477	7.335749861231384	7.3388232670979345	7.313809973464787	7.341660166975976	7.290220211185978	7.307889347299981	7.358687937623028	7.314080357757894	7.326742374931451	7.339739886419155	7.272306053293352	7.26026276164124	7.2797239123710895	7.311228714398598	7.314021256925143
7.3359387017819415	7.3289452208016375	7.348638086765297	7.356118516653407	7.336700854557629	7.359241149558763	7.342415066971874	7.3380000906095875	7.349341545064258	7.3455556328081535	7.349448424198006	7.357766383249147	7.320694057898701	7.3337302912117295	7.330749382959298	7.361107673198505	7.359927546393019	7.337891687217567	7.337399684653561	7.338314010555972	7.326901124446365	7.354111213624862	7.327673578158564	7.342061077633227	7.345587949629233	7.3277918073177775	7.335555804580251	7.3287489242173125	7.355006174845897	7.3418538549077885
7.092768584748657	7.04025043043597	7.082261469643487	7.109218400625949	7.0890100845116	7.0828320581418165	7.081113232807766	7.127948025890943	7.110113657268228	7.116182472980485	7.1099073680879545	7.125458933710762	7.081067688523122	7.08103866309159	7.069316051009978	7.087225663107582	7.094799683251806	7.1227378490560005	7.083532914281924	7.080380631662594	7.095622101569923	7.090149420915012	7.121944304922982	7.065249970034124	7.082185132541587	7.082911242353304	7.070613146729668	7.078510843743984	7.075980835122879	7.098332321798135
7.0015913155040135	6.97296214856299	7.006588691362366	7.0173989103683425	7.002198541402985	6.988611845427406	6.980592557479513	7.007783068195354	7.016324294661915	6.957514843568433	7.004592088528358	7.019699492501856	6.990530628720468	6.969307278268049	6.998229986654639	6.967710413058753	6.968172964338486	6.995275976564202	7.009547771185932	7.000411819101304	6.986947313611681	7.005387087619263	6.9809562541282535	6.976063835112273	6.981931975509258	7.00277721505313	7.009781325273527	7.0019542771246135	6.99754836546001	6.968655895619753
5.622330044349792	5.618913432425599	5.65307379420156	5.644195676778474	5.607053956521598	5.607635779631798	5.630953848075942	5.608986227392901	5.6306401303906055	5.597888482772569	5.620959326301231	5.615031055837036	5.641970490773533	5.630873705843649	5.647149437163709	5.624768508345613	5.63438410000006	5.7167299597070445	5.632073597336036	5.633536851150067	5.6417522992956535	5.5646379373882375	5.600621358484784	5.613230332163753	5.6296137982474495	5.647517022190335	5.642941015172566	5.6392490184079485	5.652579912686473	5.6347648227204585
7.651502196526402	7.698122272584769	7.720497856518402	7.684221439485675	7.641269709671247	7.681102299754585	7.683051008791642	7.644871515321758	7.727099541724892	7.683322787625013	7.680834087010834	7.673029831128902	7.7008070199949215	7.608042437531406	7.669160857557286	7.684336902660062	7.691965660363053	7.709599461122527	7.719435880588086	7.687566039971517	7.684705254179338	7.718710121208101	7.650202837162671	7.675483076835562	7.692569568810952	7.661491097401776	7.697198452442489	7.708049888726197	7.693929457483872	7.6837836360231995
7.721344716115558	7.702428736018453	7.707357719452164	7.700570592021366	7.755093019766135	7.7214163258032515	7.682296574897653	7.749747988590925	7.7393985796666955	7.739093207501176	7.765177122733854	7.665099588366468	7.753089069142258	7.672507035338466	7.733241392588385	7.7217995974195075	7.766174380235398	7.6909237405644015	7.712287196222189	7.716442185820843	7.7253312733283055	7.710933236644131	7.739131952143892	7.693817537128384	7.678487478463312	7.766748772567401	7.716865105953595	7.738038534209294	7.745886073016987	7.715355412502163
7.080366598042897	7.031472169684466	7.095489707767607	7.1422849314641175	7.117221847859818	7.078713122047647	7.089017104053434	7.021988945924767	7.1213696746916835	7.078975222760791	7.090157392567903	7.090174287794246	7.085931369345285	7.0656816147219015	7.093394187228638	7.037199893190591	7.0921344903729375	7.081524882394298	7.076219371806814	7.081632134378044	7.065087370709013	7.0192740570122645	7.0849863195475224	7.0639638983819815	7.036204271372781	7.109508021899242	7.0466892294071934	7.075894999856281	7.097058930263376	7.081487232245383
6.561446907102972	6.681470871571468	6.5690411543326785	6.599912053352945	6.5654886020535175	6.537675950910207	6.5965845476777565	6.598347178761068	6.572302262655947	6.582704272520193	6.515455437767923	6.606417458280176	6.5837859354446095	6.712619514654204	6.587557610763817	6.5668781124580935	6.595369208808501	6.590368972739397	6.647679690723593	6.5712024310220105	6.532955438250887	6.6466373121224445	6.595164492914888	6.55963191825458	6.615329991141117	6.587154122412247	6.594638732045557	6.586189128647157	6.5751649938551235	6.567994202847973
8.146453735997481	8.195640001956678	8.156680940366034	8.173596649450685	8.166057217678949	8.150577896185345	8.182708780976661	8.146547955683973	8.16004610149345	8.152314301689609	8.171866703225698	8.163359626273667	8.158441750635934	8.172883150052725	8.180338564336516	8.177619752281796	8.173223621018046	8.103106065991485	8.1873368728251	8.148022700588106	8.158351435507939	8.214990461696866	8.177059834351232	8.166820669080563	8.176332607457068	8.181950187597971	8.161114420261574	8.139165257266422	8.149879855962933	8.159072945006193
6.952571859198785	6.939096688563418	6.954023063167311	6.890479268343053	6.971685856872195	6.953476645828582	6.961232628688233	6.998605291775385	6.9834395375267295	6.97818403813362	6.956382665065006	6.923130163607091	6.969271820114522	6.909361378645388	6.976104073230119	6.9251808171860025	6.938863908710728	6.937325385541812	6.924035326383009	6.955519215113281	6.959921681058936	6.907591443536607	6.964154975940763	6.943321661067808	6.866128655746605	6.962501274125112	6.9489687888213965	7.014383654790796	6.933990356135888	6.93906175368945
7.54171031677547	7.486725284745134	7.515585821927999	7.520874198853459	7.5232849380070626	7.518688810701151	7.5436092679997575	7.4720234208084175	7.545266819790133	7.527350152516727	7.504950735592401	7.519708846063613	7.523359772252289	7.516864694039778	7.510595575887692	7.528861723903607	7.555256290752982	7.516198588034756	7.508174803303749	7.502435226760702	7.509484162441626	7.555384049472412	7.534092367529911	7.523838153667802	7.506738930615448	7.502812573953304	7.5070870270932675	7.537986935251973	7.521701909559537	7.536014201997738
7.410833474590597	7.433200705849195	7.4315209365853985	7.373853693295585	7.4061975621699645	7.400460606525017	7.457883438375774	7.416050839934187	7.449660945777012	7.481165606546162	7.418087077731293	7.451921356161411	7.428327441381112	7.43622876078985	7.478175049223743	7.42542550631268	7.412242017930455	7.445979786711954	7.418774765685991	7.446012210336972	7.443635981910663	7.432864606123448	7.431298913821535	7.483124039198108	7.385995764350477	7.433982753464908	7.437993254321348	7.4351840848736215	7.398649339466441	7.436863848566593
7.689268224883128	7.670889308177951	7.687685507261496	7.766454768967898	7.747749990056334	7.681507125544188	7.739047661020304	7.70821799304047	7.7275212124854376	7.66985545428667	7.66987534927591	7.6938523956979905	7.693289765001213	7.694265369627024	7.701984441025789	7.699842165378011	7.713121633759516	7.699337828517457	7.6754229036881245	7.704367773604085	7.682757727324152	7.678760673638946	7.692280193358685	7.716483149921918	7.684266755687287	7.722095930665137	7.672791444778648	7.740519798847685	7.701538567236612	7.6965411882862576
8.277693382971162	8.298664920585	8.271299621400772	8.269781770545674	8.27154712357813	8.279517022542976	8.288902363086123	8.279313322349369	8.295300169934265	8.248511091137766	8.28969538604027	8.324437779218796	8.298716099429301	8.258815412750469	8.309823977668298	8.290302088593402	8.28444888927582	8.25983243921059	8.283533733979711	8.260392770380744	8.289977504316845	8.315742806366893	8.297378815447548	8.276723005655864	8.286449261106565	8.289189363569378	8.263345812107174	8.28640252898224	8.269357810102374	8.276819921457175
7.786341972158072	7.838326382938707	7.796503053871317	7.839238348868108	7.815161008208276	7.794460546083544	7.845305804286754	7.78953912951305	7.825955866486567	7.789381093282193	7.790763238436305	7.832851878390647	7.803032946951016	7.806575294855222	7.8599592829398395	7.807262932186732	7.815902209656008	7.769585227634554	7.801450784894878	7.80464512568812	7.810864610097747	7.832470176585426	7.773342021297616	7.801520871191577	7.797403923748673	7.805698767482463	7.797792629691669	7.807828211225423	7.783115370520131	7.772685940508673
6.751586133654152	6.757673146231935	6.730158427025407	6.795906664768863	6.771090575717003	6.732876437131046	6.73683248125982	6.745780271489883	6.7431262623276185	6.760490429899665	6.78870981649449	6.7360523952357365	6.73399715273618	6.7617006092821255	6.797204562766695	6.740545524664594	6.739387724141425	6.776683498743899	6.733870572122876	6.7463089255371536	6.745789885113166	6.7492674954399074	6.734691205388705	6.747433133226672	6.7429965445313815	6.744401177237222	6.725879684915228	6.732205944384122	6.771737928758425	6.760002656009622
7.527881920725914	7.473753593493482	7.536184319229928	7.526078965070205	7.498228678691776	7.535995120853702	7.57143106207184	7.521423352882532	7.529752378490406	7.513387261262571	7.524278374106344	7.563233092140992	7.543429006237159	7.564153083150075	7.509996966145747	7.506191368249993	7.544925799551259	7.593156833800709	7.527750475139505	7.522626013573309	7.502541269995331	7.538428762807031	7.5304416234369365	7.553542605188402	7.6018558717910825	7.469984141475741	7.481866705501956	7.476057190851224	7.554633210601088	7.561470538306593
6.826431493661512	6.8298273184396425	6.8244618919472675	6.809128318017647	6.7767147066076685	6.825925669190828	6.822455907980213	6.828253508839412	6.836315019508965	6.7946723813236085	6.813045366885383	6.853458840796615	6.826735752957717	6.787422210089445	6.809604203359513	6.848888407337857	6.835775533441192	6.80308504522942	6.852550036210313	6.829966108864053	6.832501072195657	6.8346688735496475	6.823993887891381	6.781716670572232	6.836258572257159	6.813964805932069	6.83138342717758	6.810943666706209	6.8403937821699445	6.836859781684791
7.5795771337585585	7.54083049335429	7.5926773888910315	7.584654005440449	7.594603053625424	7.606768483578574	7.611647285732532	7.606716090233053	7.614939360450572	7.606031288184807	7.593556347554077	7.552191823770751	7.612803614297701	7.630600645975512	7.6100575318562145	7.54894672749544	7.612839601396319	7.634370597538703	7.600088822058817	7.616561357433107	7.601611661969893	7.549431314149437	7.627329880504908	7.580778460064469	7.609847739936316	7.6230809103504145	7.588933819507584	7.6113534900127116	7.608368639996778	7.611595678969757
6.754554227799832	6.772006341290367	6.760620886658082	6.765630198581787	6.773663551722491	6.771351374132793	6.780396804642424	6.787940212718575	6.750724375869645	6.792481518080361	6.8031711671052975	6.682061089716263	6.764522120721562	6.771176883007428	6.7897417748978475	6.787285677458737	6.7314767819878165	6.714531107295303	6.775606336272577	6.798270162248738	6.774410956111398	6.797689574074953	6.722412544381014	6.728364375480648	6.687782408702809	6.815865310337277	6.797986662774588	6.7931168838921865	6.736576242399608	6.776034550654631
8.307085346648753	8.326491421466228	8.286358146309267	8.266655700386258	8.29951238711266	8.33606385987592	8.297401595232692	8.293209844010523	8.242356464519236	8.249955088197737	8.299939167065206	8.320535013103822	8.306595907917204	8.265966194665108	8.35920681497856	8.293138846073138	8.302102901707107	8.270711325898041	8.299195213727499	8.241629670816236	8.293531990023471	8.323369424339122	8.275480078711514	8.260034295174702	8.29317817031652	8.305670477068768	8.305027730082468	8.303974858199526	8.300913413134312	8.28968007237083
7.215044239388067	7.238326107587831	7.230481770120933	7.1964420060417	7.212980681014751	7.171533525960099	7.263095268945563	7.1812854803610655	7.2235913726746395	7.197190699079009	7.207873656963584	7.221690428383122	7.205366609135258	7.210228343600717	7.170570408286191	7.261431026733249	7.184887582564064	7.198887095135032	7.220151634843588	7.199917247375097	7.225667823637399	7.300270520903302	7.203848422783035	7.264248113952642	7.366897128013468	7.2395600509429014	7.183951331509036	7.256615691416477	7.220500859653742	7.207422905396342
7.610742076174045	7.598275745748173	7.563912061015848	7.530540565662642	7.555593052561682	7.634082585645692	7.5794885879214355	7.573643744619759	7.53565657112945	7.566850065997086	7.575883217210536	7.5601944983727645	7.5905100165358785	7.557067959822308	7.570321982850528	7.571026645789701	7.5123339118190335	7.549106402776028	7.611518239802629	7.546702711371479	7.534065924067867	7.461401548974518	7.544593994357915	7.6030536839673	7.570913240508161	7.56184854615844	7.5550534435474015	7.543441349137424	7.548608348476088	7.575818910502473
7.783299547594812	7.80517502485745	7.781121382897375	7.811159577778122	7.827445969442514	7.783868631445577	7.821560371656107	7.824731023448916	7.8219283978967775	7.781429956477117	7.767450504994334	7.8661682894023235	7.801561225233706	7.799834985490977	7.796659517872629	7.806770780358881	7.805551608876933	7.786145490053839	7.802423633515004	7.818728426712759	7.794656830498162	7.822639858079128	7.805410762786317	7.811636302694152	7.804486318615561	7.8298927809212575	7.803449789372181	7.843617731518402	7.808098946693642	7.7940783896548975
7.669178086058179	7.6428689798800304	7.679885957737525	7.699427850003968	7.669861346512978	7.695201170927018	7.68055655077289	7.658903197336991	7.675097602177185	7.650230516833553	7.665146249220201	7.69551117758997	7.686564768749402	7.708396819109392	7.696251557733513	7.665183211279273	7.66507453482592	7.701383979314581	7.647445185359652	7.699772688146709	7.669361925376651	7.672123376657346	7.678160242409378	7.7182957487801325	7.727190251877253	7.662324175884852	7.656174994184397	7.647202880483179	7.687577847355968	7.7017231988605515
7.329888577086901	7.376558655085907	7.315945408266884	7.320768110116142	7.289253915280678	7.261995316794628	7.348318545532392	7.318445483928916	7.317746704409753	7.257106931267692	7.280663806700919	7.4027978340824605	7.3186254425623085	7.273506585005647	7.308647909572022	7.399169026335504	7.323983155712142	7.332701559294039	7.312283056973272	7.3175488066026055	7.325935295814178	7.409550704780937	7.314149961625676	7.304799832544228	7.3384371934180255	7.336671538145818	7.276108355159082	7.2878938681299426	7.283403006599943	7.290251173001171
6.999063285195931	6.978151542890487	7.0077387740244825	7.0626839092454095	6.978366492179388	6.986976108302518	7.027926882010301	6.996764199510362	7.0031734673930375	6.979267855450933	6.955450989434941	6.9939757847818065	6.999221732417673	7.010170528437198	6.930310178062979	7.008657363213414	7.022364103345637	6.9865738975439164	6.99835965891395	7.034599613817639	7.031720804231219	7.013346694025923	6.972540065511563	7.062307984870548	7.006847578487946	6.993940525421581	6.984659761266414	6.986285199912275	6.999484866656113	7.00584785582496
7.12247919022102	7.098013458332305	7.109932953828475	7.0307947106104125	7.058340686436296	7.1927236060329856	7.101042809454312	7.088220729771052	7.1107139868710805	7.1037439084681395	7.1018584291713225	7.091157894901898	7.105308499849527	7.054741425319424	7.128396208569463	7.057221989870016	7.094307353519603	7.101707128610249	7.102465675913186	7.1916413957852425	7.115195361546508	7.024721755610657	7.0963339502114335	7.064082158297813	7.0742497232962025	7.089967198702482	7.077753775112448	7.11084297781628	7.1242382728218425	7.089617298410814
5.823748674218713	5.853544872746259	5.830655426746823	5.827775114600358	5.844314313786018	5.841350513530832	5.8430347182412525	5.8384313147568445	5.8461690635787456	5.8524932392191955	5.819632633484286	5.8411854929118805	5.833808106679973	5.817044703845697	5.826320037780558	5.78982639600286	5.835798468266843	5.872358432132407	5.826534423571402	5.8493507862688485	5.8389822306842385	5.846985481384594	5.805383393848665	5.859260572366872	5.837278329546344	5.8577160478072585	5.8721250788518695	5.851189302543053	5.8433378377469465	5.8354535424696135
6.451258463227849	6.459699788115171	6.43710256710648	6.485010432100736	6.441351378565012	6.442046086256758	6.444622386633125	6.4801848607538375	6.451568233915157	6.482060320443723	6.4693146231205585	6.442073128832897	6.454576604113194	6.415435038146789	6.450961917811237	6.430276043386005	6.444692419693794	6.4989649087361245	6.451608616045117	6.456947340524803	6.452369098794232	6.453624938683612	6.463684978074294	6.472403847940867	6.451296795724344	6.431102460233379	6.431091538122412	6.427409213249137	6.44962746537372	6.4647882265898025
7.324967266681992	7.359875132359235	7.329160627033229	7.294230309166862	7.304185619031862	7.314572646003183	7.312518843600987	7.3302338240864815	7.327028558918539	7.31422914826879	7.321058932911607	7.400535080715518	7.352561854095101	7.297163081256776	7.273959062897633	7.364668573258416	7.344149812391904	7.294100154592067	7.3205472321110046	7.3438800475298835	7.30346724744228	7.363305948698598	7.359202257341717	7.338546927348423	7.3380614777726105	7.3227353934376	7.3058014841986	7.366313975637118	7.308756708323708	7.355672966901385
6.969383896837175	6.968684775059488	6.9629792719636825	7.012579477493057	6.99048315805613	6.997602908372555	6.961326146402503	6.9801894427460685	6.971547573152857	6.9470079396139015	6.979646564833567	6.980913750878513	6.960429651501888	6.998582425085999	7.025764682653892	7.015695918289618	6.972398861443013	6.96179537827475	7.026891155922238	6.991929420961172	7.007141621536945	7.009489596125048	6.993470974411383	6.964155610825445	6.979474307541803	7.032735543631272	6.97715795438792	6.982610106294807	6.964337589879944	6.990028395146731
6.673220378501768	6.69756699308028	6.662488950606336	6.626148690397905	6.6523187568840445	6.640811433407989	6.681515531743636	6.663743014421983	6.68108608706788	6.666491650792925	6.678897686620501	6.6700526119845485	6.675786559844648	6.676418437996758	6.678989568564893	6.689440843671403	6.651643890020174	6.614578795747148	6.684240698883835	6.664101893553723	6.666215428403135	6.670326550386691	6.678839945383959	6.631452365724307	6.683094056954622	6.639252387986735	6.687659714716776	6.6401356205094295	6.679620340825642	6.681396974800818
8.04484458427104	8.056708282901475	8.04682917417812	8.049123290403848	8.092464561855127	8.042059280264237	8.034435468996843	8.061795603276742	8.081495419982504	8.075015956788489	8.082620267184739	8.082296002950454	8.047907114784401	8.096201809963011	8.069966051412926	8.106418811610661	8.057124629275265	8.129554046751013	8.058089045575228	8.043763396204179	8.0600578341923	8.14708437768606	8.063038156338788	7.990029680511865	8.128333183314952	8.049735540143622	8.105964173538993	8.052366729080278	8.059876822300104	8.040841097095317
6.614810491434369	6.612267517554916	6.6334572574075805	6.6510384635878	6.599527520093914	6.614634227506563	6.6064108556165895	6.607292594988039	6.644951155632576	6.5887284555115855	6.6274067789506015	6.577371560465556	6.628526848905341	6.606125422302637	6.6682557029012175	6.616881307797312	6.616353471259714	6.6007096064043616	6.613272914102072	6.612712739542098	6.6081865639598485	6.5965833773742375	6.633926694429578	6.635053413884263	6.612316785211066	6.547235835849823	6.652821504724161	6.602791769752773	6.650646516394534	6.615157848541392
5.942591470981374	5.9465792286438	5.9434787402674925	5.977758060663072	5.957966983600443	5.95656668613191	5.9388009760096026	5.950289388202625	5.946583437080553	5.986611647237363	5.924319006577733	5.931414461119893	5.932448992896275	5.946159705712018	5.9352792322087815	5.918027093321331	5.923752551924415	5.94905475704471	5.941715257148336	5.948964612238255	5.945778256288477	5.93058398631186	5.945237305591114	5.913520603135053	5.930787289933183	5.982450511220037	5.979047122875262	5.9370094036874566	5.9591468823657525	5.960578573486751
8.260759163673484	8.252318473875723	8.259118728469796	8.271648728179343	8.295323677651991	8.283933063505764	8.271121535744394	8.290101289621761	8.28185886212692	8.257894253239286	8.260227389034554	8.315363342019312	8.273660402474361	8.252502633752071	8.32126380251374	8.208709510119844	8.261301901238676	8.248788233401445	8.259774588826518	8.220027923738236	8.27924861668183	8.237097079715062	8.254629221195216	8.257330015803468	8.214073991138484	8.244116225239365	8.241086091096253	8.245111529246303	8.24312591141969	8.255553157756214
6.682657105964906	6.684032559953997	6.688614148842414	6.671420854449277	6.689151347579293	6.72032746220176	6.698122046816982	6.674587951095077	6.696507227519546	6.691705599711497	6.699297399777259	6.670538184368597	6.690703530273371	6.679353987332298	6.7022072301167634	6.658544979644924	6.700985614605727	6.706152181017552	6.6975584662981245	6.698050082054975	6.722230435837133	6.671698321864022	6.677953583727369	6.703744927405423	6.67737038288769	6.680779928970061	6.662468061837728	6.679772332402573	6.693757174204728	6.674027724798799
8.102966468877252	8.111677336011985	8.118134847713966	8.16702169359457	8.14829210928272	8.122019944178582	8.120421061556211	8.123556106679676	8.136249082876079	8.108347734559972	8.121112930945314	8.167483897084931	8.103189401906072	8.128774098270013	8.16231794191631	8.13312250299608	8.127706786699648	8.189063976962396	8.101631222902185	8.09177786984585	8.131698724547093	8.09406226899454	8.116536114752268	8.110970208600362	8.182120442220366	8.142266222825429	8.150447650729966	8.109863579694379	8.127368867014361	8.13047055577128
7.961671132466535	7.938276602716735	7.963982379092673	7.973110104970478	7.930007281480438	7.961572294603755	7.985611677016191	7.966498857732903	7.9786024523998975	7.993270759462099	7.9790697703574915	7.976573585440716	7.969085200115447	8.005702317687618	7.9662603870922615	7.952249815344043	7.958685682532718	7.939047656717652	7.910379573054983	7.973349907744559	7.975976356768363	7.959451796096418	7.936897981963843	8.00445818794019	7.945953104880887	7.990388805772198	7.943213871967787	7.970745588058658	7.962533246291826	7.947682465188893
6.3783748711010375	6.419586119316409	6.380628491621622	6.410388406589577	6.322940285025492	6.339721072512907	6.354816380797079	6.40913294144695	6.39746785147959	6.384114212422444	6.3706244463608135	6.382066746607554	6.3912834745052685	6.391621347754959	6.369604367335527	6.385349236585907	6.3775834497674815	6.3766872122941205	6.339692940728062	6.3507362557390925	6.331438963224857	6.416812381289604	6.413541972914173	6.357436917235267	6.3872270787675225	6.3973023348309015	6.399511209581172	6.338692447571428	6.3884786609244415	6.362973574656486
6.822796371071703	6.832086646638441	6.802568591603433	6.839180912351402	6.828824428427698	6.804544399341384	6.83674349737126	6.866321933696196	6.8429071491834135	6.835685403001351	6.765741242214253	6.831550847290227	6.8238766848249925	6.8666828551992545	6.829660634601737	6.840163032170957	6.843249886486876	6.842191176929492	6.796690816084232	6.811448072264953	6.834056240420786	6.879375741306797	6.78875145172698	6.774592013873383	6.92272893612549	6.8088013972341885	6.861641334481485	6.803799771338184	6.832767762398027	6.816635090127318
7.331913568460193	7.3270765631893555	7.337636522904128	7.297199977618222	7.320062449646794	7.374390515778152	7.353497116273516	7.347182480813905	7.363890237469293	7.37533709569216	7.353033279760642	7.3244972669519095	7.32747905091438	7.293754050747162	7.313126294626138	7.3250533042873505	7.318804962347365	7.349743980390383	7.3297535385766865	7.366485232255488	7.354835653240756	7.304210638114643	7.371697489329447	7.340782968095409	7.354765947954763	7.350443604653728	7.350829717504745	7.3521091737558875	7.3468256792776705	7.361721431881428
7.592886874444384	7.574838460613563	7.570956230419997	7.532343428744795	7.572474355607076	7.61203634131472	7.606205138476998	7.576980985127139	7.597812744489618	7.599078254442984	7.587031334083705	7.57499029768278	7.575965773385152	7.566274092988348	7.603562952875158	7.594041839242648	7.592960593654588	7.557229107677418	7.5829238051254455	7.591054796648282	7.593209842047481	7.592129101713318	7.606276255287045	7.591382778295407	7.590561665162838	7.551675255271204	7.574769110302876	7.5749799692861925	7.5746641000574035	7.602556482364035
6.89414674161167	6.872409547896197	6.874666255171045	6.90448128370409	6.871213939462048	6.88344208470483	6.868219653046694	6.884814819002999	6.888994963698088	6.883000237491841	6.888632400283612	6.871132312082333	6.8950995068860985	6.888745888211759	6.890903991480695	6.873460894956112	6.8914845974885965	6.88838468183961	6.8948719123069875	6.912195117069322	6.888514212184522	6.899650858878488	6.886216574707061	6.88499312697448	6.89369018345065	6.910263566390476	6.901098942023124	6.898081329952482	6.888392436261793	6.896787337484361
7.810272694423118	7.768044141329577	7.849462609942294	7.8736288879393985	7.832888128890457	7.820720224237458	7.835100739758638	7.8275757447173	7.807729821587181	7.788357951506635	7.841481951185515	7.850773098468371	7.824577384458295	7.822075608917315	7.796634212548318	7.775533438745854	7.827196714939066	7.812891333986298	7.815561200033076	7.810199908732628	7.803842974127357	7.8038206608813585	7.810437234670068	7.808301085676888	7.770940467697711	7.7957863492973045	7.757492239454732	7.849140107593191	7.792332877090696	7.799836049398168
6.758414237900244	6.798253487489044	6.7832975493038825	6.837751209059474	6.726885639598567	6.732454634334537	6.751620424381157	6.761470787192359	6.7580719241749465	6.793754003470247	6.794453171447092	6.762588307949492	6.776737537972159	6.817114464885361	6.759645758860729	6.745450882961544	6.750480898099261	6.797699868516178	6.7803870935281525	6.782863501913368	6.756820051552634	6.783937489364588	6.782781716853603	6.79797370568812	6.796507275543349	6.728644088850486	6.772301727928697	6.781254520025227	6.771807612394508	6.758993365551809
6.755847090300037	6.737778955243755	6.776779174925811	6.848113611805737	6.7692114232537435	6.771451012595072	6.796960977102421	6.760660398805175	6.786002024936472	6.7468624656400396	6.77962713950622	6.8120496376076325	6.780049487421413	6.772310095424483	6.8178503689492524	6.782033410609754	6.777755966167259	6.755087193532036	6.817365606450398	6.737143194425796	6.781792669364724	6.774232689306063	6.808783476364133	6.780617885763746	6.840367082086178	6.8172141090554845	6.753128255808077	6.7677203035779145	6.793023447685753	6.721021869921946
6.217299594370062	6.2582123167909325	6.217454267814998	6.206264134665017	6.209995267663804	6.238448553711367	6.1843782835813785	6.188067276406811	6.229916066663144	6.219332788137268	6.225779659006608	6.243881067744126	6.242295189434914	6.217326586299543	6.216936757468248	6.276920559243949	6.242562779369616	6.2475065241401255	6.230547824189948	6.236658840343001	6.224707723956107	6.252757483444303	6.204948609814575	6.1853170241049495	6.296217836047809	6.169090475246768	6.216487504441661	6.241650000914067	6.235322837352491	6.239857899484641
6.606924601380656	6.600846546313592	6.5840864258383025	6.620479365466808	6.607929352936959	6.593245602456029	6.605848136409093	6.598293279517857	6.6031951873562775	6.594976360221125	6.575155362851919	6.622352690991943	6.597701818158942	6.595890320316824	6.601365392630553	6.6093174559209045	6.600859267122675	6.641880110410445	6.597790162635803	6.5984018546914855	6.605105661157111	6.6338551488102055	6.591477321682023	6.619196100140291	6.6522767353536665	6.625427834843589	6.597574776109723	6.610382036603174	6.5871539958974274	6.622075146100153
8.097898085774201	8.053054064699525	8.09974764597767	8.188776907446954	8.097186526554134	8.116030663576122	8.102052865143174	8.127227017198102	8.133256735321519	8.169887884271205	8.148087927717821	8.152835086619305	8.133650661372851	8.101491056068863	8.114351314804486	8.113982547041378	8.090274659547683	8.080826677662492	8.107087966552406	8.11778076449713	8.154313187490255	8.118624996527522	8.098357674313437	8.117003454741257	8.146066539325586	8.175968993776696	8.125362771626719	8.154959984683012	8.136513595862674	8.114760003336555
6.11721910678637	6.0590067944811485	6.106349965866557	6.160424232866925	6.089152362812572	6.064457911439693	6.115016203031211	6.067362814253419	6.065973985457934	6.077739626365209	6.0809960173733035	6.1106125066609325	6.0818750070875724	6.0970569094853175	6.084179773434018	6.074669363481528	6.107544825519352	6.142873138360272	6.046156163656824	6.087016447884983	6.059493674426808	6.02108487075215	6.0378727455152585	6.111427915379021	6.122153916117072	6.052231235361301	6.015770908525963	6.086259770296554	6.0781290334340285	6.1123624097396405
6.1539491411051985	6.198481948865586	6.179395978572362	6.157656715710611	6.183129963252058	6.146009844300269	6.146768859324943	6.146923212099598	6.161532352069313	6.170393880201631	6.156501851979053	6.172120236420325	6.152844198644512	6.173907759483727	6.151475906505582	6.149316272119043	6.150922171155522	6.131596412532453	6.160130615522393	6.1796504367967495	6.172950673189378	6.117366313977024	6.162035267875607	6.188319794086257	6.166067264075456	6.176128873365602	6.163437325613039	6.195416381823711	6.149728855623598	6.175335874410233
6.050243637177666	6.003314148976964	6.0607725658663885	6.107458404348513	6.101585656693003	6.070455640566281	6.049315417339409	6.036967196596593	6.0520974734860395	6.052268895305457	6.068572944305768	6.0235009124078935	6.048134186762809	6.0468792966032	6.013627696349169	6.076458048629776	6.10064852001056	6.066516132951688	6.024099319122143	6.0626314577079174	6.080214344452314	6.152740467300823	6.0579557675391245	6.029343260945646	6.119629309717157	6.068799685261471	6.064809370929228	6.015747049556162	6.096595040889058	6.053619611646707
5.311710791559164	5.210528293160976	5.30422761655874	5.247623640539769	5.204746655686869	5.23234935370018	5.313805085638808	5.269953123370088	5.307541090290803	5.291459067519376	5.307760590559888	5.290874888161879	5.3161608287032935	5.229423222052168	5.29157971461372	5.2257654974731835	5.338340870404156	5.309574763167367	5.262197950988154	5.3030836741607885	5.297658893909748	5.328214805704612	5.307135053799555	5.314860889249943	5.293694129590889	5.27261264367679	5.2811423460156375	5.283963180485308	5.313873197160089	5.247133340092788
7.267897097819163	7.261626519597852	7.272302144241352	7.2179690196229735	7.205483769725577	7.2826201396369505	7.26656462701342	7.2567731474989605	7.300686326231309	7.277079046215649	7.257740831577388	7.261561465745689	7.277147538621924	7.267149003551424	7.258955328510022	7.294182315523018	7.263388195330104	7.274714136473081	7.249481107810928	7.274053597512512	7.288288340515907	7.298191241139951	7.258917918454579	7.26775591902777	7.31953230589396	7.338643183736316	7.287067130817379	7.26682265162133	7.270445385767744	7.2831197302662
7.354761932432232	7.424019235773847	7.347514083515753	7.353485662784562	7.32012064719308	7.375932747104191	7.378005947186109	7.404762335597585	7.368291473491737	7.3718945152624515	7.387977091625508	7.354647257593937	7.385998092867372	7.383603118620224	7.323480932861737	7.392066376145253	7.355413789558605	7.346449502699517	7.402265543374491	7.3910989381575085	7.396585525324513	7.418275424876223	7.372125841296529	7.380691790100883	7.371377851066675	7.373852537411152	7.361543212276052	7.341367996675777	7.364800935209444	7.359258788622612
7.752738737918078	7.733178443486874	7.759785649365545	7.717353505350362	7.773374123843743	7.7449626743544595	7.780157746479152	7.774780667826611	7.7627962700573105	7.775474228638442	7.769877982063602	7.779359546960088	7.748011694691403	7.746493469724959	7.752917097008664	7.783342979220233	7.747032247167533	7.794839881894286	7.770172365578637	7.750772076819169	7.762531357124013	7.7737976760767635	7.726479878985917	7.771175405027865	7.766590782197625	7.780210592409634	7.737859282463808	7.738308922939705	7.737450274105673	7.750401316396201
6.0073206630934335	6.05737760194924	5.994814144863086	5.963706486299433	6.073860419499399	6.039376254029362	6.0093688564822685	6.014700062680002	6.058538162570133	6.015276543743313	6.0321132646443525	6.042273063439473	6.0048284526155875	5.941082735192786	5.9743647232077945	6.071418744701867	6.027412496000358	6.0628270469587635	6.099374026139112	6.012114442411464	5.9797370408253805	6.129370648455661	6.024634263976811	5.926421567980762	6.119118511301048	6.053170895729481	6.030778909927983	5.998928758133335	6.011646676868772	6.018232894502642
6.5072195334122975	6.5168023247886095	6.494202748966621	6.519210233121713	6.454567362454821	6.493759492253977	6.478730024789409	6.488716897254879	6.505892077713523	6.5083521969839335	6.472824873287772	6.4934932366625215	6.502702002997206	6.444084302863232	6.502283718149111	6.4894070172853695	6.50007897463682	6.4831881484030704	6.516920179708762	6.522730269888006	6.504796247275933	6.522347705567019	6.523398737613231	6.4724083191504205	6.5219755429882325	6.483732435034453	6.51106765050095	6.542616384126957	6.500535579568959	6.51036391630782
7.352526596568074	7.384303955746888	7.336833305375367	7.3050443111106755	7.337773648428729	7.334679635163576	7.3307800125133165	7.302846222358009	7.334118585362394	7.334524595232715	7.346308670496643	7.293167610667927	7.3338036068560095	7.329377013902053	7.330213338770933	7.369414007507179	7.344783055977207	7.3369043914309415	7.3277590222148214	7.3159960525155	7.319117333654241	7.362142125735812	7.3349676755667845	7.327582358782347	7.377482786565634	7.354366122689233	7.332797018312956	7.360405462364491	7.333783225698202	7.328831175801054
6.699564051098026	6.666162757731726	6.7291900634002815	6.684982351961459	6.7032582609002125	6.671635422285438	6.675939446475443	6.666568724713684	6.6911565987217685	6.6560911516830386	6.6821360875075575	6.66410507172057	6.695268554007645	6.689623360305502	6.67282665980223	6.695324664018892	6.651927205681852	6.7017670996445835	6.669032473058544	6.708828632028817	6.704282501079898	6.687843554970943	6.674868234589927	6.710274090938295	6.670848288632579	6.7308709369554505	6.677874988772053	6.7005719541037365	6.692628102805152	6.6933790971072575
8.871214975352089	8.867979396304039	8.882872898173936	8.915740772310537	8.895463375835584	8.907751453133518	8.886679462168257	8.875317129960806	8.88190052507074	8.890996257518385	8.904049899852895	8.935121155771098	8.878183792180371	8.87975346387953	8.904705530076075	8.906795489901922	8.875954582674659	8.901973909662074	8.882362428631529	8.863829904066046	8.884417504448768	8.921516486051715	8.876419695865563	8.913921269981962	8.885695298943743	8.886066631930841	8.902380669063819	8.866772761952962	8.869713558732775	8.868088622841473
9.138353290423737	9.152650929076037	9.146879875129887	9.154639479732817	9.144559328649537	9.177992610618247	9.150741529409318	9.169822950794384	9.18320917000812	9.154632102997297	9.120676020635631	9.159328952846094	9.145434721309595	9.150866188250504	9.164225291392047	9.164733903548461	9.14696601228132	9.140072687535195	9.160655203960435	9.164559355769637	9.133871645188249	9.140837146795176	9.178296369623068	9.131955554374457	9.179084836264234	9.160014594281787	9.146579070828988	9.1460195051527	9.140903920730713	9.159857553875273
6.367909169678688	6.380268707965278	6.3482564571570625	6.391412027186616	6.391830002208147	6.36797956953019	6.3950803951397805	6.360804683052013	6.34384617444014	6.372347795617182	6.382477631995179	6.301523922376691	6.366237863933983	6.3584603837544815	6.358889573184682	6.387496043354648	6.360561746883175	6.366973351957463	6.400779606222434	6.375598945730872	6.337167276997744	6.3536276435913965	6.346953175850397	6.4276514596933305	6.370785600067034	6.345268086837015	6.380648300458332	6.345523852361767	6.376071400836195	6.375211491527983
7.702175381778405	7.646663113028989	7.692962732843201	7.743237917631966	7.722493420088098	7.750765425243001	7.680412555421662	7.747175090723867	7.7202454333754025	7.726020152883033	7.704374335043088	7.712661968943832	7.719048389450222	7.696493059081838	7.724043130697062	7.701295689503522	7.714852216951301	7.7205000703643005	7.678731444806826	7.706332752186812	7.707954887928046	7.706652983917959	7.7165276051995075	7.718304818909331	7.714725171262803	7.725208634550945	7.672704153106871	7.725265112217532	7.705496351630577	7.722260128467532
6.471962398969004	6.494751931789174	6.4715430910493446	6.457074497467649	6.470818534032438	6.466846037360151	6.423168059885527	6.478751929565988	6.4640081039417625	6.478003802261601	6.441717574978773	6.4401237664405055	6.4589258721095995	6.4781358325055525	6.464067372898247	6.501580424472348	6.4673574055199605	6.45141971229416	6.435050469445208	6.451787629589582	6.443240361575563	6.511150384702858	6.47481658050245	6.491475882343291	6.437352769221578	6.464884488200152	6.4795738055640975	6.42398224574538	6.4396154770305065	6.47264889070385
7.763007295047451	7.770663212779425	7.759939662134852	7.811780208251827	7.719945859062097	7.741665982612144	7.764869342079352	7.764936131723354	7.748317275637097	7.757192132437737	7.7449250413043025	7.768210888236941	7.7544225868215895	7.75684491699311	7.759895370636321	7.749582968296893	7.7675098990847005	7.761073603487848	7.744866178150952	7.753269057457459	7.763456509828589	7.803607992306023	7.757625000462007	7.740859640351013	7.765388627327868	7.747334601942343	7.747339492141568	7.743489258886792	7.766880038892947	7.731521326473048
6.5357989067952404	6.538825346580246	6.516801121570183	6.538009429680956	6.513736768406582	6.544711753958781	6.509673794829673	6.5344402270527215	6.520800165068817	6.526934776240452	6.5239064702964065	6.541712952056183	6.517610455913018	6.5804730101451625	6.516449347633866	6.586052842375497	6.5897031006230895	6.524806720860053	6.511695934354595	6.525828444892911	6.511079234965807	6.621303195512147	6.524548109149192	6.5387160020082575	6.5944861588688966	6.5359183959860525	6.534856167416708	6.522381073913829	6.514735168799364	6.5780728143756235
7.047892997062823	7.024782302210026	7.037763786807183	6.993375366103143	6.9568965792575455	7.069620485590978	7.051628982479093	7.028628903758639	7.058168034600475	7.0765096130233385	7.051287595397185	7.03598499094818	7.046375638334823	7.019955156193213	7.0999810535266485	7.0129445332463565	7.038171988547907	7.0902770637156936	7.0697806636848615	7.028325214351553	7.022655371956165	7.052647554822654	7.054060846876768	7.042748693998142	6.978188299247223	7.031456633841673	7.0987305709576916	7.043394700632199	7.068309002329423	7.05926973231329
6.7497586196932495	6.7720536436218985	6.721650666665457	6.737989769850866	6.7829940102325175	6.731193197203956	6.776107051800765	6.753817350613457	6.763139179933647	6.7516464889178565	6.754599657589031	6.750574946068022	6.753092084875911	6.75978989782404	6.769417768903361	6.7476518514610895	6.750164245475835	6.691245407589732	6.725411986814884	6.762141969426256	6.7678365902665405	6.721974184187848	6.747481540945009	6.76677536611451	6.779656609398144	6.755369040144397	6.756566544332949	6.773397659116213	6.7572298085866835	6.75433090171138
7.2015123484922245	7.12662636372826	7.1799857472419415	7.1472622265973484	7.156911188423308	7.235600926541608	7.2584749101462425	7.146018278088138	7.178350098588432	7.157493306570654	7.195801674993838	7.294839650226645	7.157492376234788	7.23653589106668	7.0762270592516625	7.141819148620177	7.172476312889779	7.072395630257198	7.234696534680258	7.1815779657243874	7.21013739902932	7.1066211092635845	7.156782064135008	7.199320064773698	7.189849400595236	7.1440115291672495	7.1484920435825074	7.135607320122237	7.195178057202037	7.218571438708119
6.52276545784192	6.487474954820128	6.511530105653826	6.498701343847133	6.487058041274449	6.478975485847974	6.494660840901037	6.49726073046049	6.506323657698853	6.438324329708399	6.499569569989776	6.491506203525968	6.508343769520544	6.459093307291328	6.528172203597584	6.493968422485303	6.553144576657032	6.519259033859558	6.514939785507997	6.458992605395265	6.5010908325645325	6.4945668421912455	6.505795308466297	6.453794436558753	6.4807250145502575	6.475927580189233	6.513264328358314	6.493093272900009	6.489021440976795	6.482215432640131
7.730409490929674	7.710456485275942	7.696289834091372	7.752839425630047	7.68004410530274	7.722636920738123	7.725173252663048	7.69773427952076	7.7321494063781335	7.764561695923464	7.722012154394543	7.737143301111042	7.744165676470442	7.694543711958206	7.734803005220053	7.688639918793062	7.759965506168277	7.691332549290942	7.7003664579962114	7.6902755120991575	7.748751784355117	7.745544792041793	7.682495997618068	7.7717080635777425	7.681202110945951	7.701410848229911	7.696518220035068	7.659032401799205	7.717308446340485	7.715303384023308
7.093226088016581	7.034333524860938	7.082614446747153	7.101178124265548	7.106611359050878	7.08476904968537	7.08449977815077	7.0887939709763765	7.096884658014475	7.096573960039938	7.1479950738414955	7.0845346809353975	7.087422484613731	7.055597954092076	7.143512571535065	7.065020351957421	7.1016674696223845	7.124344403785209	7.134756780703838	7.089866211378214	7.0880129942283885	7.077822308715249	7.067238939376513	7.115650839190726	7.082349244637372	7.099466323519863	7.0879898950474525	7.077154966128539	7.118828860738097	7.110885769798673
7.317200193104725	7.284525576776558	7.319563809865228	7.3718069930171755	7.3651275762828625	7.369627754912307	7.3212251104415715	7.3682423559598265	7.3345512432018145	7.361518578827555	7.359267663935858	7.330996603124539	7.361786029144365	7.323687189790638	7.3465671017405	7.297513732288285	7.3670883798743025	7.350337491409805	7.327458923489895	7.369381314444709	7.361111132350774	7.280707464178088	7.364647197785883	7.302106090076021	7.345041632586407	7.369415167784573	7.317090671955317	7.401258194688343	7.338143171399937	7.31133846429378
7.46953953972031	7.480243894927941	7.478891118825484	7.483454030707888	7.488738462532327	7.475828830190902	7.448134425304499	7.499700627634928	7.434853576516538	7.517929183960033	7.474212591456642	7.517451817052325	7.450784032687545	7.449972506153622	7.405553142811601	7.4697838340311185	7.4584774558545	7.499399960564876	7.463062864999185	7.451068578033192	7.4375914524145115	7.496566244893263	7.443543255643103	7.442936594388481	7.44081579753829	7.441061805604233	7.450530397061763	7.462020861527479	7.460205770968701	7.4490588277292815
6.9487555454323395	6.984723278374799	6.966385786004608	6.956036931590288	6.997021152532266	6.979570912096622	6.990907260124298	6.975042718007728	6.978939169733107	6.983329065003072	6.962835544004197	6.943843217579776	6.979906922419588	6.92982454025522	6.9742579589068905	6.962673992824948	6.9563018582152125	6.986381269416348	6.9248052167868295	6.970792122717513	6.9830463792459305	6.986579592898213	6.996308338983509	6.974183290235293	6.925453666877799	6.959864493201	6.9452873692489	6.987985914382207	6.985195647177223	6.9412339960192275
6.742706233669553	6.693008163777879	6.726425842207072	6.767955780712306	6.713157051547	6.763997503097626	6.72429876128541	6.7334037161561575	6.796250181897743	6.701748620993392	6.730773941874473	6.743319145425657	6.7599893918714	6.688000616687112	6.729826970532273	6.7242602257901884	6.726934601881765	6.733489886973745	6.719252482698227	6.748902169558294	6.77186186248712	6.752837438683209	6.748199237052733	6.698247609243473	6.715986796592492	6.695056851682576	6.742175160662706	6.696151025927602	6.755887871066928	6.749345815734219
6.1356988146345675	6.125074268881619	6.110162182672638	6.127934726643767	6.143903977430727	6.119439126195866	6.123926434909753	6.104387325756661	6.118620470227264	6.129498422248178	6.138651847222122	6.071262456655339	6.120169980550482	6.144638784804298	6.1376410733712685	6.131615345715071	6.094252683261187	6.1198045624720665	6.099096005487077	6.116018030546391	6.132449265075027	6.129681942305927	6.119762144703473	6.09386773162025	6.121879453922314	6.142601071894012	6.139605172632183	6.120087706531304	6.1273429702709725	6.1261820744198845
7.187869163190764	7.184332039881916	7.184203845320674	7.222879317687807	7.1832105792920435	7.1958770560867285	7.181038740914255	7.181393820367767	7.181082282310842	7.193044020202168	7.167893822346821	7.1712174761522505	7.2080854468279165	7.193975793678505	7.161616317505456	7.157647607326987	7.2056953500622365	7.2251945175873935	7.2665089928525	7.1971590658946525	7.225882006264888	7.1736374362091695	7.190859437190236	7.253549272094114	7.241498981286055	7.244983199468808	7.182742019075702	7.183590132851959	7.184800568328643	7.1879403475520345
8.180958650950911	8.203016398572698	8.13237651329565	8.140028181928184	8.154637848475657	8.156542983030787	8.246472057321618	8.162355703471937	8.152050356343088	8.214154640136762	8.172069252690353	8.251040368620693	8.169623020374901	8.177853070952946	8.18297585082051	8.143625793603631	8.20901119577488	8.102610830278508	8.164725764782371	8.14706009742071	8.188505183269482	8.178923979241988	8.166377549159948	8.199975694525781	8.134813270574476	8.174767683372824	8.167118362428301	8.236077792230242	8.15460389547279	8.151859940691107
6.591009526801064	6.589495616571628	6.590938447625632	6.706556674609241	6.561147901657213	6.580276603387955	6.556917426867668	6.611262508576551	6.557507828426268	6.629708341988549	6.589112974006175	6.615104675908369	6.581418205889207	6.625819059174472	6.569798114862256	6.602746239476013	6.570945090326197	6.59258123111794	6.613895036558428	6.60919816882439	6.6179703117387225	6.573406949677294	6.5843501651716325	6.601316629613272	6.672645785483482	6.635095343051492	6.475955184459567	6.527371239335946	6.572023431089108	6.60250678563702
7.207531146897128	7.243581553896536	7.168806362192205	7.246276772788978	7.144389143326337	7.183473935604418	7.2093585411297365	7.15996947603693	7.167890534865983	7.213572320295443	7.209021317532902	7.1871978508432495	7.215029857917488	7.1893723162066685	7.195532528672662	7.26387642495829	7.1631560878155724	7.223912188480915	7.195524777184246	7.154365998481988	7.1749385400817625	7.278893343728589	7.203750103366881	7.2048734120103575	7.2547557689636735	7.159145038685211	7.236076776107468	7.1578922957264615	7.198546057740985	7.130985591633949
6.029201572777286	6.003234661706495	6.0162177058841415	5.98512680798348	6.041331975806072	6.0530249067983215	6.017545734556457	6.001835146287793	6.016165152257023	6.048577805647093	6.004727274896816	5.99890234401746	6.000669548001839	6.016665391899132	6.0559719814519	6.031619538896017	6.044744059487841	6.060358433593493	6.055795717436526	6.019255718298126	6.017055162732728	6.036419628501487	5.984431661369205	5.97904267889753	6.062369241841779	6.065380151118027	6.045165149151335	6.045062225927732	6.003357550337977	6.026035977413414
7.650320256048204	7.622723058713759	7.630618852222184	7.660581779840388	7.709169932152598	7.620531394242839	7.630002856604342	7.674041772569545	7.628615285005388	7.647112298677808	7.676938495279755	7.699375170763589	7.634521214290142	7.626415893561418	7.59147267508925	7.618940707883973	7.643362489833112	7.623036808337788	7.640527243905045	7.657027731055613	7.647558794600066	7.656975322129156	7.643035651228282	7.673573150670265	7.6172229544752685	7.653539930106226	7.6551429623470675	7.6368546726122	7.6605575535181964	7.670520526354442
8.263488263617944	8.23335248249894	8.249098467400898	8.22116032884697	8.280551301869576	8.283563656094582	8.254371453643307	8.288016952153745	8.258373182076014	8.258902268580902	8.273189480712675	8.288890430355547	8.278640189928362	8.239787841740977	8.302166912764205	8.186774180554707	8.260100976495927	8.260466066734438	8.249916985566253	8.225010141349921	8.288375827383755	8.262688685525656	8.246873331524643	8.243081327550803	8.22974956506341	8.243364163692254	8.22280868087342	8.2409585814003	8.26562304710516	8.265079651666241
6.322325785660466	6.360890145968372	6.2775046571200726	6.2553310805488005	6.322111674441628	6.331049767523192	6.363652575985293	6.239036226182448	6.30807509726364	6.323136262082111	6.345303555512898	6.29955767095095	6.3661437081841346	6.279149851385792	6.292466193571973	6.3745161584310015	6.2752516646287235	6.3101837225400415	6.310840356030267	6.301884743322918	6.313685936702633	6.4045702285135535	6.3884063524688575	6.296395297782331	6.326556006061509	6.2633818883056	6.308517161185268	6.316202899603218	6.323056665069325	6.3353981910292525
4.859605232845807	4.914150347722162	4.895867247334828	4.923928774469099	4.87894488786959	4.820111389487707	4.843280459637339	4.867479640209679	4.87127317835272	4.830420186874396	4.868059212414676	4.857818360749259	4.89103610447776	4.879621678052708	4.921268271621263	4.866951526068784	4.8308034204720895	4.870936939080108	4.826201936168879	4.928668292668113	4.868784115372262	4.910350168598521	4.824880614907132	4.890292156903226	4.902854573323545	4.8606201980636765	4.877796868706758	4.820834478658735	4.8539010141424805	4.900275221239
7.670683323327252	7.749979353727559	7.675295559663048	7.661456586400071	7.692326172032543	7.715071428771179	7.716994297271082	7.655510551455102	7.6562268358235315	7.664342267616233	7.668233411800352	7.732293485699213	7.663631904867872	7.701081831749005	7.674826354248334	7.691979904496884	7.700973159087206	7.662130777857269	7.678538173504683	7.7040443321334315	7.719086550535067	7.85718149878355	7.648973665504905	7.733877368405963	7.7575299416696275	7.69935041337745	7.738803973010473	7.718150813997648	7.701204239026251	7.6825110875007905
7.1530691671370805	7.082777031624553	7.139082181050464	7.027716751009848	7.087053995669898	7.176204072755951	7.1241139573972365	7.149718495469228	7.105347565777914	7.110402788551117	7.12105231807172	7.1986853978340175	7.1082279825087324	7.0462442016954325	7.167565401750044	7.143694230975455	7.188531894293402	7.128015851765985	7.13212783866222	7.1399744729999615	7.130504339212573	7.140013086744133	7.15414473253137	7.16063305866027	7.151617694197077	7.1216562866118815	7.1341532888328265	7.123581744373922	7.1272325460856925	7.145117732520957
6.469734511258111	6.488087809228723	6.498968647895378	6.448110196132635	6.4633361827820375	6.455668356153778	6.493164046969656	6.4329849160586825	6.490080095602611	6.464218704206308	6.484492416336246	6.482278773504463	6.481154156859755	6.460092291208119	6.484178053284732	6.47994036688915	6.519488752707781	6.477170711731279	6.494675407979143	6.468907974857753	6.5038725551170575	6.491803786739813	6.49862417400038	6.461070797520247	6.484522593994439	6.481025552252129	6.453701739975709	6.486273478663827	6.495155864836196	6.4899115722413585
8.845624624805833	8.800955147329377	8.836890551958284	8.838686514545063	8.823809915207557	8.866171239615555	8.827812312072338	8.833719988841501	8.817345664193404	8.844344260602231	8.827770994212132	8.84282776426816	8.822156089497977	8.854871263594802	8.85252779412154	8.860744541546213	8.87963887874175	8.834391261295965	8.834092324083521	8.843112603558973	8.83541467367524	8.842885597780516	8.834105479076332	8.820281020073773	8.789578643225154	8.837805909739721	8.817758655494787	8.888074384912358	8.82350047453346	8.789813177200173
7.226551034769613	7.247472957454144	7.225059620762253	7.212080812297241	7.253893547183478	7.235557472897023	7.232924493726032	7.223605951570628	7.256439850977241	7.258444160381495	7.256301621303984	7.324864788422508	7.236056426379718	7.242341132534044	7.249055676873508	7.2058844856074336	7.2135142703606485	7.24958316676561	7.238363659665367	7.237471209048313	7.254481465860838	7.1979537594010745	7.235285130876628	7.2446229247967935	7.2250464183712655	7.256056234603556	7.262280169090384	7.206963558240927	7.239468177667235	7.2300934938522685
6.953422303891853	6.978911759892566	6.932629863476657	6.869391779893112	6.94684649116976	6.937907378987057	6.957328233815009	6.9373013335175076	6.95009906281766	6.930892598904905	6.9461387704937465	6.9767093578556825	6.927390407722802	6.908096803639418	6.927409808925867	6.984999280728551	6.938598876741632	6.892895709985553	6.966038611256046	6.955766678100443	6.948800320797223	6.987390078344588	6.954646692694447	6.979706168557646	6.984691467664473	6.945179263921317	6.96444397102366	6.962912707926695	6.96102528141516	6.941075058234054
4.690723971406372	4.677244898029646	4.676722236164476	4.683225768185116	4.681162987680531	4.679348507512798	4.675089748548673	4.695907088603511	4.687777745865357	4.6688113254388846	4.682146275186807	4.70655937384638	4.7112111244060655	4.660903002218163	4.702750532073363	4.663149077435438	4.701625052698719	4.6868544758144655	4.654731072158731	4.712762690676909	4.715193535834708	4.669889230018724	4.690861902770222	4.738209806552984	4.677013657119806	4.684281494712931	4.694367921661042	4.684590240931276	4.718249107955737	4.685000928867833
6.900680555067619	6.816108262031225	6.874680598278426	6.930164980010949	6.93513554320589	6.87353865162372	6.9025072184511576	6.916485561493094	6.9195103044701405	6.868660371801744	6.8854073657397805	6.871739241788495	6.899148559057712	6.890147088741754	6.8913704377418075	6.846202646544236	6.876223125773048	6.879257588717704	6.89271780151819	6.883150065227069	6.877545555197064	6.833985408651018	6.8936366137043175	6.914627827618173	6.8334658932870616	6.908543443679885	6.896686030177313	6.881971922211361	6.905204847223956	6.885113038483563
8.1804332199016	8.244003932249496	8.20574922116964	8.141847120378294	8.157591851407734	8.158575118495241	8.184108316686242	8.152498208136665	8.164766391643251	8.189920252689719	8.177026520485597	8.175043215243274	8.186250369405524	8.136949166054599	8.164375366076664	8.165230482468713	8.175243594847469	8.184181674428379	8.1871133764773	8.165587216468353	8.175851909516286	8.226311348362612	8.180543756193238	8.151350066896336	8.214141234279827	8.19378259410645	8.174392687042598	8.179192760412333	8.178055309538728	8.177406875687852
7.287469744619057	7.299746928759155	7.291971714768506	7.3292037629889695	7.282123774756616	7.273007126218642	7.298580478934473	7.267229803324512	7.305984877058235	7.28980949490213	7.277076651831383	7.2884059410033055	7.290601830889455	7.298933567829463	7.298742646595071	7.293263998021339	7.261856960416	7.238284919852887	7.238052587112661	7.297277378539723	7.289714039621179	7.232892921571434	7.3050817854438685	7.257713629552213	7.276825034843862	7.3096449746761225	7.306684109305985	7.2817736612010835	7.300516927245603	7.301644208681205
5.390843540141676	5.417489145864368	5.420669373786454	5.392130401406923	5.387047535027137	5.410636492915579	5.439985002888633	5.372460734016316	5.420412205163587	5.363901356490771	5.418893185557324	5.4137775021846055	5.4189484156905365	5.420489743038027	5.399962420121351	5.413695733834476	5.3928711237184235	5.455716441615659	5.430273968987518	5.405183007479446	5.428968653733913	5.423771061454407	5.4113184290986585	5.4208127153002215	5.457990331145897	5.43357178208909	5.440093137446241	5.376068476640628	5.42705503651299	5.424803689155032
6.5402534101847545	6.485616985093269	6.494405893944975	6.474990189127215	6.528052393684975	6.524207761132076	6.516154817708019	6.51341605199914	6.518177617396521	6.462649248553821	6.504030294233242	6.519657640427472	6.491920982224215	6.481488160320443	6.513865323526943	6.501650138479264	6.485295954609094	6.506116729426456	6.494346447795035	6.5029937667230175	6.510397139771056	6.419617505228	6.555399789153353	6.535029354429518	6.5008063228976285	6.529259588485955	6.5224860593824445	6.527515757798407	6.505782584152214	6.487582559747577
7.023231555020818	7.0780450660197305	7.018439397895727	6.937217098165375	7.025587695723382	7.040246798875692	7.022460245817532	7.019912234665494	7.038436458451378	7.009662938401814	7.035854989987443	7.033704866798821	7.018519684962658	6.950998166222584	7.028039572707166	7.1167848917344525	7.019782344782845	7.023633883379311	7.054228626288942	7.041273965955831	7.034969297757042	7.0568218751202245	7.0225214556087066	7.065615186413965	7.07883041023029	7.000701287397644	7.058555144334023	6.9932288415887145	7.054831409218483	7.030128402332048
7.1352124915072075	7.1920629368382665	7.144297027529332	7.177877175383822	7.143446474724274	7.194491699833838	7.184546907776853	7.147340050123844	7.160525604276968	7.183883368847855	7.138678891408262	7.167514899710415	7.179099545896832	7.161354298335754	7.173094602454651	7.163651653431972	7.178845940350535	7.196119929280572	7.181643619906727	7.1789875336527125	7.198532187145142	7.1687045336834405	7.199655232544526	7.213492928514283	7.193729206831595	7.147837970152701	7.191533490328133	7.149450871132043	7.179287409082085	7.132443512506494
9.02264764135821	9.030328067359447	8.992790458121775	8.956870976483362	9.019342869446561	9.010628543947806	8.97063522053757	9.056688045093019	9.02102552555876	8.953561669986478	9.040015671111133	9.023727123013854	9.01414746265076	9.020493048651495	9.036359561805526	8.970930351532774	9.006594292093155	8.928158736810948	9.002984857099227	9.014073713818696	8.983142030662389	9.084016081188553	9.03651496019575	9.024660872546876	9.019989550973039	8.973462034079036	9.061334587040061	9.026389887968763	9.016453756187113	8.974624108585514
7.896624699513907	7.910969078768426	7.915801516251216	7.938054385298464	7.871486339666062	7.911894204446424	7.931250639886582	7.909126822950811	7.900757005149175	7.90735942215373	7.891476030676508	7.912235220853561	7.918331834019733	7.864162222177716	7.926148466992589	7.881908072531933	7.885176409952887	7.869494279982499	7.891674743891372	7.927040361205218	7.895079534080563	7.884143131990545	7.917258395515837	7.884769777886733	7.830476909109808	7.904586447129509	7.926254209426425	7.905432955921234	7.912024675011456	7.90135294774199
8.265805991008323	8.31979567345458	8.261903895065041	8.338894434848571	8.281605297101567	8.263826579008269	8.2842971509855	8.280779509203725	8.280476983456559	8.280661444692072	8.25526100730245	8.277143687674267	8.270603312714831	8.266845507401863	8.306652221735213	8.315632820997306	8.28164188349711	8.25436061984197	8.292673679187416	8.297449773360453	8.285756695779693	8.307196623449023	8.270855470682628	8.329046990342139	8.34560021508367	8.290031373356138	8.278896260773339	8.288965994421389	8.258582509555497	8.298324799875695
5.843941640018188	5.852952612163935	5.8275071709164985	5.8288056346287656	5.8425641389772975	5.839419413544519	5.881662087338773	5.819828846521863	5.855958284506202	5.792899770745485	5.834179723714717	5.835718011000076	5.845161718795249	5.8350387580196035	5.824531185722482	5.811675607790849	5.848451264561273	5.838212075215522	5.808490966839884	5.8357856966970525	5.839156749157352	5.862903541463284	5.841193814372313	5.817273666431888	5.862576045551863	5.8203173918098035	5.826657854578649	5.841806736298253	5.832164847430534	5.8268239072225585
7.769178628287157	7.834739207234622	7.811199481841442	7.805919867222464	7.822748164190219	7.779776088435366	7.822251701810147	7.847662063213428	7.792860662606814	7.806503876854429	7.793203729021044	7.851622254796273	7.803103308578179	7.785425044927198	7.785380951766593	7.8262637636702825	7.8021594305401925	7.736148987819401	7.836542891869148	7.838563548395891	7.763457239611013	7.815231459704636	7.7793567940443635	7.789567621443522	7.8256193998790655	7.803194796615094	7.802300983019784	7.8212657822525085	7.778962324018417	7.8089062853096385
7.178991937675152	7.195577425079598	7.158824214352415	7.146435817129401	7.177135042233902	7.200382119945388	7.1906156196390985	7.169367502484179	7.173540427023448	7.167896529160429	7.192000444069133	7.1630050960347935	7.188678701591022	7.133272688585683	7.1943203027720575	7.1347863236722375	7.136159924029772	7.155056860402002	7.1921189137890265	7.170490378980223	7.153365822400343	7.135052018553956	7.2002689389084376	7.161642553541737	7.153707252796199	7.151674932745272	7.196799593104155	7.177598992513546	7.163636170861572	7.187385539940856
6.9080771753968335	6.8752697239129565	6.835186841940763	6.755592906601338	6.875880747010478	6.900270831361178	6.898537918887035	6.881113564670223	6.8676495458999725	6.866828028739463	6.897420389945077	6.870801592897225	6.883162091494408	6.816480120837965	6.823068235991363	6.844108023909096	6.905587248849423	6.837695619593066	6.92334755059355	6.8816155457003125	6.85846732869469	6.8430651472561825	6.842930151902312	6.7986459844060985	6.855432047196247	6.8586940868747135	6.894031297038113	6.858563140576988	6.90420870236983	6.850184672080334
6.048804933329179	6.0895825101291825	6.065589618875313	5.992369345556562	6.0434196035520396	6.070540160730704	6.040912026615508	6.030564063994802	6.073145909444767	5.966560856269964	6.025190611858399	6.056361287615951	6.073434451612848	6.068123464904432	6.050413044308393	6.051028736176039	6.0417431202178875	6.0627299379523265	6.058462753880986	6.03213310969192	6.035475670484886	6.057486863723147	6.072020152904982	6.049209621719166	6.0988140235739445	6.113029121670227	6.0398132303427765	6.045805896252191	6.066689867407924	6.017204002854965
7.970366868252714	8.043762476316664	7.96826708763353	7.9920329754084065	8.008867362399121	7.990195971100192	8.027281335180056	7.962606936070513	7.986276167942338	7.993366497669702	7.966900964186982	7.997980593029426	8.003177470701011	8.033432279747636	8.000461649040279	8.00483141810532	7.971983795910723	8.01268691467579	7.967347014028751	8.030590358473118	7.990649073255782	8.046681544333774	7.996241215347773	8.002991411957929	8.060466398231647	7.954372558419656	8.018439564060786	8.020147499860617	7.949985627207465	8.013076503255919
6.464992465400258	6.4534189019881625	6.496697362334678	6.5486922694773435	6.426062999322357	6.484969653082485	6.52750315016762	6.495905995969983	6.494435873339037	6.488565167124759	6.474107544968712	6.488187877559192	6.47731702694922	6.528439901623818	6.444702747478902	6.555458017418911	6.515433115864098	6.50642315592499	6.453103037709452	6.5081215023242125	6.472520620224662	6.520075402589227	6.473803802220647	6.457594790489241	6.515379074410043	6.481833166957272	6.484487614711425	6.465959503282631	6.482784994663397	6.495325003931482
7.165429983028284	7.14826099802649	7.149617160654698	7.15919849445312	7.143500557686635	7.194323948198497	7.212027642773704	7.1619693766625145	7.199497516914438	7.135275324811477	7.198266289971842	7.1454111415284025	7.188901962170526	7.132824033478421	7.161941468531697	7.1995385579376086	7.148824743809349	7.1616741979026175	7.1910862876637625	7.196333193015523	7.147473246469753	7.2008083585269524	7.2152391472824124	7.1768073658160105	7.156536543430351	7.145841183790332	7.171472466550938	7.165934172900479	7.16877404479571	7.2049074090734
7.077348358199644	7.028335689240088	7.075849444162087	7.067873285826608	7.095888213480243	7.083617024844298	7.067100247366503	7.099378828615563	7.0780442298438135	7.068542055754442	7.072954249996292	7.101848043069508	7.0716694557473705	7.070691175485108	7.106957546987637	7.0543293213624825	7.0652289783065205	7.082041331287539	7.0554120113397465	7.0846356787101605	7.1071136084562445	7.024179766507689	7.066579704395424	7.129474728746263	7.017741464768107	7.0902261752722024	7.096004234170238	7.0605074870650215	7.066307898024756	7.074705499158201
8.0126287087439	7.993335232384831	8.026373448730855	8.05965426737692	8.022961588174747	8.01928724309249	7.997198188955999	8.030380372568168	8.026067801260345	8.005388556664649	8.013164753592768	8.031501605864888	7.9944334508412185	8.055786022926286	8.056366342457776	7.983407835031763	8.016975675222954	8.060172529939756	8.015266488528948	8.032037860202797	8.016237640673022	7.998526943105864	8.015206378462214	8.036837643372918	7.977695757323363	8.041240437931553	8.027524542239835	8.011105232526226	8.009173188168694	8.01341978653606
6.129186926723423	6.146252821835866	6.079959625796707	6.122053434190874	6.165152628814196	6.0819805742582265	6.149026480056663	6.175439770483153	6.108307957639947	6.106456632151425	6.144443897928458	6.056073097923527	6.091609070850793	6.026165974473783	6.112638570738639	6.069040131347066	6.08896649478527	6.167354327693803	6.086260077603037	6.09586753923511	6.089336907207126	6.133750010451016	6.057316145851594	6.066986827952412	6.196867780084766	6.163590688381263	6.056734183224556	6.0847497306818985	6.1010961534518175	6.072345637619858
6.092026772408228	6.136639699108755	6.0957483787732505	6.0984974288216725	6.109964727360407	6.085712947549875	6.139913472450671	6.154404965304787	6.061629711612443	6.090341569529157	6.100127052949286	6.123591244977377	6.095864435519757	6.072367244588209	6.104220461008634	6.106210705603689	6.099208881834471	6.108307717188468	6.1141591059727975	6.0818024025325474	6.098486825852913	6.128506515099771	6.055003781469638	6.113292505713012	6.134034156912942	6.1033412581033755	6.099653364290598	6.1047502540939975	6.105243472321683	6.122531212405419
5.72366857889405	5.768949269674275	5.745566644649602	5.768594419952346	5.722527274377256	5.6925667416429295	5.682348949415758	5.729235373873621	5.776362981198893	5.7307703531894525	5.668010557802843	5.694943384972782	5.738780999577272	5.731379549141544	5.701291325122505	5.702019592290182	5.704463471030045	5.692876108467805	5.698617045525122	5.7415673346781215	5.691541412721789	5.687038693779107	5.740173842986777	5.678779668410362	5.784196966998705	5.719044740137424	5.6888563449108025	5.714279356990037	5.760686085486399	5.748159941282535
6.30332714034868	6.295091309600402	6.31064888184931	6.341729863107164	6.313074773938732	6.306269503401526	6.321131371586503	6.300904679926584	6.321909335140253	6.2987396051942275	6.3043620011087	6.27357737968744	6.307361178053019	6.314205772114316	6.312024958519047	6.3074190133717805	6.306992782372649	6.3507259196007455	6.314873701917483	6.3124279542452815	6.324680403888849	6.288845547477711	6.306228585492022	6.306310881208169	6.331232440797572	6.302887318216496	6.337626718625424	6.289637726109152	6.34090515986865	6.311002357976488
6.396769641731111	6.301791399419686	6.35430954009588	6.4642044942317805	6.447643271485269	6.376830719863593	6.378652679835716	6.398802308411652	6.299604062376733	6.373273123647411	6.416099952833519	6.376389475926225	6.4019497770213425	6.360331062834476	6.495123000295021	6.3897634381161	6.404085957047599	6.36584927757481	6.500069128310808	6.3674624192277545	6.3440144681027055	6.370872809212288	6.477441040085353	6.3992950271588604	6.3059802947946375	6.426538605562596	6.4186169427751745	6.456884667469491	6.412153277918259	6.408635983686877
7.779001704753113	7.816360127472645	7.757201122464233	7.728953254096263	7.75557360059837	7.806893990652965	7.7807704148998225	7.784437576453064	7.7842235147295975	7.801614865324353	7.764934712885751	7.793524163925482	7.7713371848893855	7.789472527281897	7.72150083434991	7.8053529525288665	7.7836411366566525	7.796784191995758	7.760698159001369	7.7875791633965825	7.78478123222813	7.7924348848745115	7.740509846713799	7.751138412623871	7.791474106670803	7.766877872829018	7.758209948708098	7.773312785239754	7.773104228000991	7.756691619604808
5.370271406006677	5.314869384449035	5.333648910186255	5.368413401968956	5.324771796386731	5.409067276833175	5.427210880522621	5.344068558451807	5.368608414327787	5.336587002283816	5.3133776541670485	5.2977425262092686	5.39459527376088	5.395942377452369	5.292151479451204	5.306704454623025	5.380065772361898	5.335296678617069	5.329499622631675	5.364934265091216	5.3950925439527095	5.376587068642103	5.3568358602904365	5.391520475324551	5.3703720677509414	5.394751523570743	5.3813632319855405	5.350851287653159	5.3632082025077406	5.344374374836138
6.988584138115987	6.979416789674318	6.9762390194176565	7.004862622129995	6.98471276471078	6.971302115084527	6.951739661243543	6.985834855507778	6.9592465433958255	6.946940011871464	6.941254359624961	6.964443125091155	6.960890145309793	7.015672500795468	6.988405961947135	6.962169349263058	6.970232507042604	6.959673846871931	6.978926439656009	6.962828207383972	6.92476611513855	7.054091520001366	6.9630680304581976	6.978610921454668	6.98672264425524	6.960616568773258	6.963823488798858	6.95954147324849	6.943586660884331	6.9685703332010265
7.249204180245807	7.259060489097546	7.2643267408575465	7.194852342728965	7.253962379860058	7.259222040624039	7.241158534667902	7.284949069539148	7.284814053007006	7.2517060008895395	7.242351543973885	7.243432024123441	7.257722398714902	7.281544601566466	7.236708745757736	7.254724351279585	7.241708579249336	7.236111507623939	7.265926747100685	7.220418188997372	7.240358622860963	7.26859025853433	7.241049176834665	7.269831052163044	7.2874406110749375	7.230528441600046	7.253944070553068	7.257217952861388	7.254482073644715	7.249340787540794
6.963522399479704	6.985977485952603	6.976872722340423	6.902320429153052	6.991955817918256	6.975417958799907	6.992598047562666	7.011549701758366	6.986681314509879	7.00246852027787	6.976694623454237	6.940404521055782	6.986891515557866	6.9485545518947935	6.992349879230938	6.982947368444513	6.95374942471794	6.951133556324103	6.950635842252583	6.986156246710122	7.000644437502543	6.970077982274373	6.983479962498362	6.97430065804957	6.931040671466684	6.9884910302887775	6.974576572900188	6.995046872528094	6.982401063291551	6.974420867463198
5.6212939415204985	5.631253823334683	5.607008671229216	5.6116337655362365	5.5731228849423005	5.605699821420274	5.621037793599801	5.637331274368816	5.63741346204245	5.626230084252842	5.6037799473673005	5.6056808743569935	5.609848534398021	5.611637301559952	5.610638977895381	5.627763202350905	5.631904865319166	5.632817195280582	5.600442865559744	5.625849932475203	5.630521693830086	5.653488505402424	5.655575763642307	5.596904408751184	5.645181217279814	5.618342300127095	5.631633971560233	5.620392143943347	5.629242739426318	5.621222393218414
6.1079438237846615	6.115289911967987	6.0863504199801515	6.0719343146989	6.041688468322048	6.073307990136514	6.0721722232847934	6.065199892068298	6.092913441368937	6.036907464571675	6.119216997404248	6.0439527499020445	6.098436003877598	6.111409019845032	6.124802627281723	6.08931506501396	6.094495233280162	6.069295219970425	6.101056358410673	6.05379222706812	6.100848612395339	6.121248644562821	6.065173378569633	6.1291263294129585	6.086528579094369	6.105533426525981	6.0938644709154985	6.106068260181902	6.088313265001433	6.086214459896713
7.460105985907488	7.568492770799963	7.45154160603879	7.409538987860018	7.391660222905013	7.4591268501009775	7.513612911054912	7.4360426179809975	7.457882793363693	7.527581314323815	7.458571342993648	7.4500967280345085	7.427677439163388	7.465020557878509	7.431252238485893	7.4736594683220074	7.458004915444317	7.495009406814537	7.497028360794827	7.45833057902774	7.4603404675193525	7.57747644358844	7.474037048259357	7.456017494405764	7.525074651673392	7.489698583048036	7.47125942721461	7.48949047622621	7.4468660508274995	7.424684141544738
7.165535895419147	7.133968563573676	7.156936289676428	7.182963665182532	7.154835194405044	7.1547433285884985	7.1700461973582765	7.170435919292822	7.21065190498516	7.1835524962952	7.1465798673902805	7.1810531382757326	7.161889794567598	7.18766634379063	7.135643078897438	7.192403437358773	7.1582522861447275	7.1769887523540925	7.138894131387144	7.170111676207927	7.17690020576467	7.1949906480989005	7.18097340442701	7.152896000855192	7.146103709993019	7.154133431687738	7.1785503758870375	7.150956318958516	7.163090442326236	7.1739395178888925
5.5776862521769175	5.648616705995879	5.601211116187517	5.529583841636231	5.580996166155588	5.589984232663918	5.6106274547464725	5.570895182522428	5.604239159454724	5.5417629859712205	5.618011554430944	5.594562611930638	5.579428846853597	5.6504417311560085	5.57138948195985	5.528282019537446	5.53676243336385	5.4289064896300605	5.5531237012205565	5.576433663494768	5.576375830227373	5.6076694973674535	5.598735308778794	5.5724756975603675	5.675425156505432	5.605715063570241	5.595639345963111	5.569531581988373	5.6248712579731786	5.5620759600383565
8.191912958508171	8.177199597123693	8.16692838916625	8.170770424557304	8.170886771207455	8.201490065928951	8.216447227655433	8.24914257584408	8.154444396555345	8.195388097878633	8.16132323407141	8.17863606269645	8.17034335844423	8.211709880552089	8.12882489088997	8.179910374488461	8.167471672292551	8.184153075307863	8.189224453411889	8.17030520738316	8.194869013736593	8.19904901883595	8.19764490701632	8.177799372447348	8.19891550743934	8.166061165578663	8.176813448036972	8.199835334744769	8.166405049095024	8.169795991808527
6.5360035079579815	6.515901592096246	6.547626649055372	6.551054304796335	6.539156738619455	6.551556994898924	6.5425799762994465	6.540677341865423	6.535827175797987	6.546302701740191	6.55569321744216	6.537875052113629	6.556105662299228	6.538516493921358	6.536783350036013	6.535400830925585	6.539430557335288	6.555909344191997	6.519280541176692	6.548572976745706	6.557605193321284	6.565225594371699	6.544149873129928	6.5424878948199465	6.549828707280094	6.533419407691298	6.515519361117759	6.5351962296578705	6.540859705252242	6.534452995600812
7.289736321581719	7.151920533884344	7.313551251601219	7.2493363375278355	7.303274132721232	7.241539463800438	7.264173221269427	7.277579064967452	7.309377794994561	7.2817237041000356	7.2697704899344116	7.304910233169715	7.304935613291483	7.262755849482279	7.271909880446105	7.176684804852541	7.2644316395637185	7.3155029509810845	7.278821756529751	7.306265137688477	7.299585997896682	7.11044048809428	7.313638180622588	7.299582727978712	7.1696999758432325	7.233866891124793	7.3042695961858115	7.319992731900146	7.278622406960657	7.312000522801073
6.006877376840054	6.0202410621158124	5.997210475156404	6.026075081455243	6.0229112280125925	6.0100219062525175	5.992948581987301	6.0192761578404825	6.002987508277756	6.049770832260902	5.986704763994003	5.99474811095565	6.000223506473253	6.02420538444301	5.99399825362518	6.013087184803835	5.98992114776304	6.013334554307576	5.98554340644246	6.015750999538858	6.0165811515750445	6.00473410650136	5.99731292201815	5.995915269745884	6.0131876156882695	6.039215428404787	6.031678217947048	5.993622709042728	6.002493125976398	6.023767747395973
8.554699757821577	8.544431673428171	8.560389948924225	8.570821637404547	8.554876706417195	8.574880558727891	8.586558961222625	8.577477918045725	8.5579531532298	8.55645943641669	8.568834363386667	8.547585817733557	8.55636053393201	8.562063632197365	8.560886392625557	8.580075691524558	8.589035639448326	8.553740297074736	8.582168409792358	8.563171943563733	8.57653997241264	8.581062708145579	8.58354031884327	8.562622425892684	8.566005337299659	8.57889844395942	8.561342780424683	8.573676022557024	8.572658530505676	8.56553665220522
7.663622253538048	7.593982981868737	7.604994627860202	7.585493853852878	7.423291544095435	7.539130034862138	7.716932143770838	7.6843900404056	7.682358156696563	7.587247847635235	7.6509388198837085	7.580599341581824	7.665926068796033	7.588975774885249	7.608067789206456	7.5265858395788525	7.623245262266171	7.547501061008638	7.544447942709008	7.580825224314399	7.597051057451591	7.569270919799697	7.620809657460899	7.6221801304515004	7.494327184078591	7.6961664908435745	7.6420135136519	7.599630147137785	7.669258630882722	7.619447083897133
6.417128373972693	6.413808352392595	6.4120489765327635	6.408957237032924	6.420140966870765	6.4034453764776025	6.470223736266978	6.484378529521095	6.468229866140863	6.388168856918572	6.438511111747755	6.417520876332661	6.434882946902027	6.429759240531209	6.455215575877607	6.437361483126407	6.458590200532282	6.429566702721758	6.39015288275949	6.473419971165828	6.436687885361319	6.454635140217526	6.444862279270708	6.430245309438456	6.4365252881024535	6.339770558792482	6.427425872387363	6.47647963933309	6.4325700446623415	6.435886752733219
7.572521687866132	7.5539590989246115	7.541541394611269	7.560625469933474	7.575652372878107	7.58822853578638	7.590751279824043	7.580406848181506	7.503588795141227	7.5617069978509335	7.588075312163218	7.5882017068546395	7.569459753125455	7.542514745062121	7.5666632919705075	7.579049805186747	7.554144815385023	7.569830420612623	7.582890431101592	7.56345323204968	7.580088620290106	7.603272628635956	7.608262557084291	7.572253484636535	7.548226755750747	7.580903540678515	7.544186417411959	7.576042557803628	7.581281702303815	7.5679098011490575
5.656537564469997	5.586355839875196	5.639087897983594	5.664575328498031	5.582808417045648	5.632903426333653	5.658187109791014	5.630794767016188	5.6599093456878045	5.6581786220586805	5.652919424898175	5.6679579019413255	5.6328045680405285	5.6803609295626085	5.647776812527107	5.647109619219508	5.668910628588728	5.701022660846069	5.620546570446738	5.6834105782803945	5.635332922000541	5.596225813343474	5.63674804598505	5.644389524576257	5.680938174840633	5.669455776590147	5.603658765505696	5.6373892627162885	5.673163369723804	5.653437184128696
8.48291371989076	8.353739556563053	8.454735085507965	8.506991640418534	8.450251170925107	8.42751429397795	8.499557989968658	8.48360929579842	8.458786490862629	8.465873067235792	8.470182509537358	8.569435368617354	8.48688666646011	8.513930066422269	8.487518835410329	8.413431721336911	8.43531927642596	8.494494527111282	8.52286280891533	8.456157787222342	8.468004857301013	8.395106582781558	8.448073129047865	8.483121042499969	8.394477918375998	8.494842343760316	8.438565135785506	8.452743925006732	8.467023430867906	8.463131750911183
7.8271691443821645	7.8680531298135055	7.851633790410743	7.880314859959675	7.861423198965257	7.831142565874216	7.87704441285411	7.870607623116665	7.866523748315765	7.8065270850137605	7.828511403086388	7.898339009831557	7.846645239203823	7.816274982197143	7.841549953014356	7.861369760411558	7.861079698530101	7.889872119271697	7.82801484894355	7.915162409536808	7.847177320488414	7.904807551291637	7.837631279058293	7.869715357485546	7.859825626332087	7.8679568667072575	7.851265062402581	7.8717940047767	7.846811521960032	7.8422364599593655
7.896126605902571	7.793496094652486	7.869962840248212	7.891418185902605	7.88396747326991	7.9204249577109564	7.889682985797213	7.869684246241633	7.90154967585463	7.853283396421169	7.954202412949033	7.9073583065535376	7.880651587647472	7.896577844894778	7.893334923507225	7.887516088783671	7.966307437651213	7.787568666207088	7.83053034142084	7.87878153105672	7.913788013410017	7.766878857192402	7.878401378631088	7.910546627625967	7.790042863216318	7.903279910644578	7.918498095537263	7.830879836412131	7.892294822416233	7.8286782139370255
7.416502662552763	7.434838901967666	7.445345745703117	7.511139084061577	7.414640426023282	7.4053926474270275	7.428813463810138	7.425044071277182	7.432704380512312	7.428506842307781	7.4157571315876	7.504784593656073	7.411796016767592	7.449104563383668	7.445837179641483	7.4630772013470175	7.397291635933082	7.422823239855959	7.374869499268155	7.452020982632327	7.3964595096495795	7.454509244800012	7.42726869123613	7.448498079071782	7.421414642895344	7.451717167715574	7.403056987824005	7.412285278089951	7.39654363714373	7.4352710732714336
6.44603108329286	6.407675601112425	6.459946355544561	6.4688516115468895	6.42198114176692	6.4177062708754455	6.417041843696237	6.440535515802183	6.454240551498092	6.42209671067334	6.4546198120680085	6.422062230241909	6.4628148378044665	6.41915296882838	6.4588419200510145	6.3942011529457625	6.448480820226477	6.5121992604061285	6.444806229783863	6.441828963501679	6.438607786321674	6.363540609467561	6.404533187485268	6.415953904672135	6.396837975501933	6.416032212450942	6.438504114225327	6.42797555428563	6.4482274283248415	6.436815766828668
7.412253360796225	7.366849209004848	7.4214263356458305	7.377008234917389	7.392095155651138	7.428855674937293	7.420299708427078	7.383628915917151	7.438332744033265	7.378616194226332	7.40387575720471	7.398369613688625	7.4258404103257085	7.401927013687918	7.404523056997781	7.349215408568805	7.442556298274738	7.379384425375062	7.403637042351131	7.415700825701617	7.422400010729798	7.3288979089763355	7.389386305440731	7.399225014502183	7.351652813077698	7.332599180546429	7.421756583524133	7.434680227075883	7.4293131902477825	7.421963730199871
6.007677353473812	5.959303801616652	6.020622833467064	5.950488233013525	5.937394829387852	6.013206384157209	5.9720352674981605	5.957458173310091	5.984084875693291	5.982573727143638	5.943185807438383	6.035275422650804	5.97901960080346	5.9601721711104485	5.99650961820318	5.9302599524669946	6.01420326846434	5.90315819843632	5.9766958988591075	6.008901762047082	5.9774839422424675	5.901816657150126	5.976827788936657	5.975854486819879	6.0079821181232935	5.989887886109126	5.992432730156093	6.031969299767513	6.000660756223192	6.0044668130366325
6.750546830104168	6.7457977465399805	6.737886174951955	6.763004307704773	6.735867673685508	6.717933747573903	6.765025261084426	6.7778858948166345	6.740692224957459	6.736716741219947	6.736380892828982	6.756925039481766	6.7454899327281925	6.723080738633027	6.729905162670119	6.76589445121987	6.714806342244708	6.805372937782207	6.755930619115657	6.748025991249403	6.723189915011678	6.7730960862429015	6.756850191969023	6.762822338465261	6.796306661603775	6.724438439575446	6.7839484592145896	6.737949823064373	6.7574059244427085	6.750162439115039
7.543106193028513	7.529382007805999	7.51488246094941	7.5717653468092445	7.516535340747911	7.514591428263443	7.565864624837892	7.496439777561184	7.544582769396691	7.557961450650108	7.533708225269495	7.533770764649604	7.539566078426772	7.510209604263286	7.52333210554039	7.537790933652612	7.482353927838496	7.55977150432413	7.494063256508057	7.508136413522773	7.492393125280636	7.519283515082954	7.543516986919407	7.569208123138402	7.5162956659790385	7.530554858386959	7.557411032615932	7.5190612945394015	7.533305019008131	7.502516247923485
7.203576707131402	7.1735340437475	7.214567250973268	7.2016436707594895	7.210363536692691	7.195269667441639	7.217640284355724	7.1809948782168425	7.1966443726872	7.226139418058397	7.208862928602357	7.235922625775756	7.215309589756701	7.156300328597636	7.188679227761583	7.142514527575671	7.2113634739999775	7.1607738198978845	7.203225828964487	7.2231455522488925	7.208887867498749	7.1423024928025285	7.22017127841866	7.205831722571072	7.176085338877523	7.138951075818299	7.232940160521169	7.164074256238238	7.222795101860478	7.228484287601522
6.490145794326586	6.438711211211943	6.434432280641383	6.4809174980602045	6.447535772926088	6.462893121373867	6.452528731378353	6.417344188009716	6.448631729019557	6.493032059869571	6.455372556770582	6.437449873951024	6.414646761700918	6.478846515434936	6.438180844809092	6.4826179825263885	6.451033724367174	6.529211317374048	6.418584520772157	6.441781871240469	6.472630607607317	6.451058114658514	6.415043511201999	6.5145895810059775	6.43483693253838	6.490809520440787	6.480637136966628	6.421293613178997	6.463055081856816	6.428276181509433
6.7425137511917415	6.762392833778493	6.767333212833092	6.734784640402141	6.7223866161375225	6.7768279870347685	6.750061588939983	6.728170290765103	6.755598703334633	6.731434079488473	6.749839588582129	6.742174840140772	6.7487294334746375	6.696192808294308	6.6963632721474085	6.777402231111785	6.710810236669916	6.739116993194322	6.7236413969348785	6.770734135303853	6.7321540060081055	6.762297559045186	6.7519479074930215	6.732296431848309	6.745372051024464	6.759137296579215	6.771887557886284	6.718898212473871	6.761707769783309	6.7492370638114965
6.291669534386478	6.1750058672972825	6.2990797990041845	6.346464558469004	6.162036208653128	6.247042821687907	6.2625382928276645	6.2699496866170135	6.279506297267572	6.2542197348350665	6.2649857138775396	6.245848198203407	6.269608189923786	6.299233030035236	6.232282123843241	6.168381400920885	6.2593670715536724	6.191785610004128	6.222513454757824	6.262078431152933	6.247040310628015	6.203230835326611	6.264990937401249	6.241907420599183	6.228212149671397	6.2887384832758375	6.255280741815278	6.260364812753181	6.246136730999225	6.201490700541709
6.705449300652447	6.722114920488968	6.692025271997148	6.656085657984789	6.7180836644664375	6.701406775005356	6.696341815334195	6.703239322181079	6.699426436170088	6.673656492012329	6.705151152539751	6.6818668243227375	6.6917840235884105	6.7050241357109215	6.655219315073148	6.6949640935070285	6.712646197887888	6.714003633034955	6.721211216417428	6.694350184188558	6.706125964572791	6.6631038605209065	6.672471170535202	6.709369722595662	6.6750616488667776	6.732299158481362	6.666549851214128	6.641299556904162	6.7125236126773276	6.694697524832945
8.192716890689818	8.174069818953146	8.15808157323037	8.142146169462865	8.170794789135215	8.181841092937383	8.158021001213715	8.154055888633353	8.163750247975074	8.160049056554383	8.175697558959707	8.168380447494995	8.147652614754046	8.156919301967863	8.153337598355687	8.167612256930854	8.130913850742694	8.12125488728133	8.15673428423239	8.141537491755162	8.12713630926813	8.19179310856835	8.163294168923839	8.149353708352036	8.168506206182755	8.12979527245385	8.16654105932941	8.179332807548485	8.138277109474853	8.160950209254848
6.664506353423572	6.6325415325378705	6.664895690438696	6.696877480643437	6.651531187259929	6.6794773387137125	6.698987725267153	6.651387750435263	6.663246755606495	6.657829542683281	6.671186681250707	6.692024895148651	6.652385744137487	6.6559663933168975	6.650165210863516	6.696257006512544	6.684081666798825	6.690976289536897	6.694891249925967	6.6445065900801215	6.672026880193712	6.699812218373928	6.6858309722388425	6.663067392185818	6.694890554569527	6.682077966046281	6.656622874438168	6.647994986081534	6.6910853489998185	6.671827040358343
7.311361214960022	7.2434418514431025	7.316069589851183	7.353076874793388	7.291237093435671	7.309787343408088	7.312018045052705	7.292119062299492	7.316883851974453	7.300069261539908	7.310166204723285	7.317072699885293	7.288539834552232	7.311422371271403	7.308011549309753	7.25096905874631	7.316667936021024	7.266751368663455	7.288075748934142	7.30363709233011	7.282813109779802	7.221951403268832	7.313101369079344	7.2620555712549955	7.278820562913941	7.322343594367681	7.253867434073919	7.267236156586381	7.320933863184497	7.292308543452068
6.029618119648397	6.027713331859897	6.015150543065148	6.008595646476909	6.041818699144367	6.0100859947981276	6.022521976962542	6.048991717270847	6.0423515495383295	6.005482974586961	6.028916238001245	6.011395160752603	6.04461733373937	6.022687109252577	6.05260188602038	6.052400778402072	6.028878249497187	6.028569893099731	6.01905537502634	6.060424760673264	6.041151828845117	6.046076813632307	6.0751053746793415	6.015798973572648	6.054739049673582	6.036258202144464	6.0530691187711465	6.030157506056451	6.036287889862898	6.0466465984217415
6.558193635311139	6.565907688457298	6.561408203103053	6.553982193482205	6.557861349930175	6.582196468622106	6.5659962314309155	6.5713324871261705	6.604722380152423	6.556451971262424	6.554985518666574	6.550874661480122	6.5516831262158215	6.5805109873516825	6.59949920873364	6.5610312937387025	6.552147554959023	6.6351960936907215	6.539963411756762	6.5287045986149765	6.564867177022357	6.575331403229004	6.579705991272878	6.595237632409347	6.549045314514066	6.572351472306503	6.5561136231811	6.6113722353885205	6.5558549201194225	6.564446435103132
6.510173296160077	6.410833513163202	6.507963115991869	6.4782399065712015	6.487050100385169	6.497430704419633	6.495657048395341	6.492363894513468	6.538229933152633	6.510216923422368	6.513424707112192	6.533081858967699	6.504310733527408	6.487046472461366	6.503886572104968	6.437069652723105	6.520204097124085	6.52110410519915	6.496907631594409	6.4766238359443085	6.4528938214055005	6.4189300206380056	6.488705621289853	6.459197969728676	6.448247859015213	6.5286438238194	6.487544247176168	6.492836784327553	6.51893675379964	6.487972172202058
7.119615171383799	7.070695390803572	7.1076967559015705	7.139322457785847	7.091389708117244	7.119932891626624	7.125941108852468	7.1112395002597255	7.117938912197245	7.1344265383181735	7.119092765245062	7.1198445959120855	7.108573587092563	7.1187535011474194	7.130552131225243	7.0937238338470925	7.113393376339098	7.164734476569484	7.1205749896573876	7.135646894597987	7.119413817006987	7.131296862502216	7.132555619442855	7.127406456528663	7.101602512113504	7.1168217168068635	7.1221748791507995	7.1202207679943	7.113966905705857	7.110791229875926
7.1090331843783865	7.164371205940824	7.089587091736076	7.162152026506634	7.091270642642553	7.096413072103664	7.076838121354842	7.1084437041830135	7.108753584835669	7.135573936386539	7.117362192388063	7.146186714625324	7.103460303635211	7.067303314779217	7.0918602920832825	7.180630241395531	7.119388895450017	7.092813833143366	7.080483381392144	7.125603920966467	7.092532010952326	7.175908094008242	7.117964448709668	7.152955888943918	7.147661051780915	7.147198757878777	7.106418563516723	7.079930936199991	7.084699462222325	7.123257820314746
5.32622002392838	5.338217460938972	5.319177163143553	5.364281144554	5.342160674085727	5.318629690976639	5.327272289390248	5.314565140663756	5.356213208776376	5.3026179979855295	5.3338834126855	5.318223691892318	5.338291804670623	5.320518686012905	5.370718834361478	5.329534323062372	5.338044970916753	5.375950237503295	5.340737689138592	5.3423320465740405	5.3228615523581215	5.343314696698492	5.349129990581546	5.35282412371674	5.345397482770533	5.3166303090607085	5.402190133867724	5.33632680899379	5.329349117615543	5.371468621617306
6.120478709544232	6.0937833507118375	6.122406371497754	6.11302320268978	6.152800100822426	6.135860574796353	6.11371339487888	6.117983821401391	6.131604316170992	6.122639655764044	6.150848068657223	6.171622683320272	6.115759753411566	6.119660019394393	6.1388800229068625	6.085469320107402	6.203417999126392	6.101188707164031	6.112581935953747	6.185198034759862	6.119813023823003	5.9832328590288615	6.144956397187357	6.224410125082308	6.0620677523803295	6.058299688102378	6.181805816311767	6.168029057508585	6.133745803189282	6.098169192190357
6.3863558418563136	6.390378834740408	6.3584260003386674	6.361320555583867	6.349205157266255	6.362776504684486	6.345404207410524	6.358369257288244	6.360479677469478	6.364822386112131	6.3455374226073245	6.392271706268836	6.362038908296551	6.333570356701982	6.351722370283536	6.352799535950117	6.3386738585709645	6.338703459423634	6.346573895912492	6.358376714324974	6.3664440259724975	6.4012894529532245	6.3311838199323045	6.32936453865023	6.3905916609444775	6.408086443837839	6.320841287510855	6.329443179624192	6.401779349024185	6.355768865787938
6.243266466876642	6.240565537064443	6.2393746872851805	6.185158437810958	6.1906074431279015	6.252286669961761	6.2653743119820975	6.285875227887131	6.286223189281037	6.225688250495659	6.253547779662672	6.251312767893375	6.24687797858638	6.169998791936908	6.175240880900713	6.213734183518581	6.2223998453670335	6.27014237982247	6.270966425818116	6.2386784628308085	6.283448249817169	6.28533677824249	6.264740193604201	6.209830860652497	6.2319040593095485	6.212201353828418	6.2350498786126565	6.236551503398638	6.262256779178751	6.256387146455874
6.3488727019680535	6.39280849007447	6.346341904743457	6.323453457214918	6.360906583149067	6.3431132563101205	6.348599010141988	6.297873454243339	6.330908089354527	6.363721901897062	6.344057547280674	6.343702253437844	6.352886788374711	6.375532327092806	6.351647101498494	6.362824663339461	6.368431246188762	6.392406970182006	6.339462774895956	6.346117047080848	6.3615240562050674	6.404957501310299	6.3462709501608785	6.331777724524075	6.3791582044286645	6.344677522636357	6.366410849649295	6.3311452800083154	6.361864540424051	6.359497039846955
6.667247616942867	6.6029791601264565	6.670119915105091	6.642235264610674	6.648729992479472	6.6475247336478045	6.6360000258437655	6.616897314827257	6.675038295112528	6.647025090286949	6.661599615758142	6.652585925871705	6.6570241322945884	6.602585866256554	6.651539173693114	6.603743478782593	6.661842721757227	6.641846301484832	6.620283388087065	6.65948308025785	6.641893619953604	6.631688774477079	6.6639622431002055	6.6257624265697626	6.67346200158263	6.688542307058152	6.64866702892306	6.6534234069072316	6.665009979473053	6.639258278390543
6.818003091764307	6.824125641440097	6.806823002426822	6.790254756191993	6.811606751034375	6.795031957186023	6.796378462122639	6.801511952349576	6.805974513951348	6.7495909859139935	6.7672961654337085	6.81699036049107	6.790831117339983	6.838728637237022	6.809353735993259	6.8204844549570725	6.812550544227599	6.837087536907393	6.793904321352852	6.785506995803172	6.7665394736817	6.898272434107554	6.794770981536104	6.807419559693811	6.837855851644353	6.773865805138322	6.8074937930867625	6.7558756429892926	6.785759485772598	6.823007899456098
7.200056116571858	7.14837916213942	7.1618403378774165	7.193997216084233	7.108327513326619	7.13464316176245	7.131786558262378	7.1084070255622605	7.117692988605285	7.180274744516717	7.192261162544869	7.18000040523414	7.180893567951922	7.0931995503084515	7.134705729728522	7.178683446845289	7.156649024798839	7.133230371657183	7.1642419719394494	7.1844105403915295	7.144662999795455	7.206348502925106	7.145729687781737	7.068170577651002	7.129317841474288	7.109313720902053	7.173264436332557	7.180349587824501	7.184914116206473	7.1675057157819415
6.992108601467787	6.994632530936402	6.9890057840285325	6.993153739311914	7.016538968000712	7.005360763351767	7.005950071747169	6.9800897102511215	7.016200531043018	7.011921672891936	6.99515402434219	6.9282077109785165	7.010044154277352	6.984614207542652	6.989320319425001	7.001204635491946	7.000280065113021	7.0118919183659525	6.983419797440959	7.01050223715295	6.990941378696707	6.96955117924256	7.002430639312194	7.0368246762638975	7.005766924400599	7.014546191287176	6.955278230446213	7.003582292712805	7.019941577927713	6.9949085950122
5.773255946861173	5.8333429050330725	5.784705350296515	5.80748388562179	5.794753545465832	5.788216698451254	5.795892741918268	5.821004524565812	5.815828750510278	5.8150579897297225	5.789370522609148	5.686352429149709	5.818321263527036	5.764481485073353	5.755931003360898	5.796932403543671	5.738705007152166	5.785479220623532	5.831544361919514	5.7662043411898125	5.786083355648053	5.791310976933548	5.813169447600642	5.8306891592581565	5.762913693898307	5.759872982296878	5.81756207553118	5.7820893871005055	5.804616989072335	5.782243856695643
6.2752736172458565	6.314540690427494	6.275152521676965	6.303599680662121	6.246514912916675	6.27410695669984	6.263796630623426	6.2634768143295805	6.272885282352455	6.263553704188343	6.247961920076326	6.281154240004628	6.26174531147296	6.268534667180992	6.2667420580363045	6.238523565139612	6.270587828188607	6.261343743309215	6.27198997879564	6.270087625096378	6.266186284042369	6.248627375240742	6.237140442363491	6.261236816142688	6.300582770398124	6.273914032416487	6.276428715036613	6.262297801078007	6.273963453747277	6.285350841457245
6.5581840165923175	6.5812839506418594	6.5829387855672685	6.591866158391192	6.548372484815829	6.576422288886168	6.5741251347560405	6.542985803252553	6.540199155358	6.557915096419753	6.567762436971952	6.580837769888988	6.587060472538957	6.5556943154839535	6.5322444678382725	6.576438858101572	6.61743679115999	6.578441517680137	6.576172454432787	6.554041615264423	6.5856375526745365	6.59839899735883	6.574079692223756	6.48977884459037	6.623925089692731	6.579128749727799	6.5498575306319085	6.55752916970178	6.574038605485443	6.574333735328191
4.396867303266947	4.417525937972926	4.4055713973352235	4.3910119467425295	4.372183587411924	4.363085934083995	4.408260980344959	4.4201084592205016	4.397030741145041	4.370679212422727	4.39318300594421	4.422482941087017	4.401580811198784	4.367058005480913	4.393122708905188	4.35972351871729	4.4170722518356715	4.399757930270996	4.369095856796977	4.402572899075602	4.4065380603075175	4.414903431847283	4.3916938438188495	4.429842090789429	4.4324937512514175	4.390083646427197	4.389937421218233	4.3929058569665775	4.419067655065566	4.382997335285734
6.243606158762982	6.2563949619151416	6.279968479531366	6.218001249955945	6.205768590515103	6.281386826776467	6.234834284876039	6.248119204269043	6.2800976774778565	6.2476135422753085	6.189834810842384	6.30778234934743	6.273449981993548	6.209193191032567	6.257494699591322	6.191406619606547	6.269302849141064	6.274417260076525	6.2831003702020585	6.299126304715955	6.2417208295206175	6.256262060899247	6.2860862509076565	6.213462471079563	6.248830710999316	6.2035468038744295	6.336511097742869	6.193877700716759	6.256505872581263	6.254576587470226
6.325707732237723	6.384114315427853	6.308657868122684	6.295959887541711	6.279181484970312	6.3086196498363005	6.304966906723667	6.333468747582159	6.3151560500127415	6.337924102818151	6.3193371395348015	6.303835243510123	6.317382325844103	6.304892519842777	6.350315651001452	6.342280353295673	6.303258190397215	6.3134608974264745	6.331120687100812	6.332374796259201	6.3210047742176165	6.3559248333197065	6.324279923177983	6.335742438090997	6.369069971269702	6.299674502195788	6.333298231518233	6.236846820308216	6.335449941246643	6.340497179289737
6.9444113811254535	6.921558868522469	6.951135016262351	6.881071408611065	6.946011719392357	6.966455461013527	6.963169565043906	6.916478170804037	6.953116345478878	6.953648817156547	6.9466970560905015	6.942383165604168	6.956254151515244	6.938872651718483	6.931976683907803	6.899870180144773	6.965492040905444	6.9966341309791025	6.968563206006443	6.9581816305447735	6.941599049304867	6.902561638787835	6.959020250831902	6.981778610430995	6.935915079275576	6.9770559029500205	6.958160748579225	6.963996609225447	6.956702450805232	6.94380934544335
5.847930027976031	5.877899787669232	5.845985824090628	5.884430100547202	5.833599856439003	5.832701631436218	5.830466651734568	5.833472906712119	5.858763318136416	5.845248048209784	5.8116783399482586	5.8158666460814175	5.8377858648700105	5.842757624485649	5.8419958139679276	5.862462504601092	5.812914647068872	5.836701418531991	5.845006602724978	5.843305072571857	5.84721959383146	5.867565503938012	5.834032898027178	5.836388174250161	5.8871461309899065	5.834489762266734	5.847683143669433	5.843411240325855	5.857160705688428	5.839072403586607
8.754495321857064	8.795878665332479	8.756403284478456	8.78636131866403	8.758253121829783	8.773629410721396	8.761486207765898	8.789101928221834	8.76819956568991	8.770791274956352	8.758725287473956	8.779388903490302	8.781947411794548	8.774082903731053	8.78298814885278	8.8025793802818	8.76342414969934	8.762490511800259	8.76598376941028	8.765940460561529	8.782522402750033	8.790363927358285	8.795888315196747	8.779897683850308	8.784229794145462	8.770958354255276	8.75075081575098	8.759907359632571	8.76437271553695	8.786941015730525
7.543442664030444	7.535334811358397	7.513499760240707	7.5623375665124675	7.473090866826477	7.535309072619502	7.528962308338272	7.574834593861108	7.512238469386598	7.568459928703906	7.534845489594294	7.554825176513067	7.544107088312706	7.528160837904043	7.502869062275951	7.521375310577918	7.542665115347076	7.575393019763133	7.565221632930782	7.523937709801757	7.542407840276742	7.502926614749937	7.550665778822327	7.524241716558489	7.528351749681303	7.4884843958994685	7.523955259781567	7.525225147288793	7.539507524098535	7.506807179951272
7.9683269452183865	7.952859200145768	7.960400388282922	7.924169678062028	7.957052118384429	7.954063423711451	7.960117956378133	7.959014868899282	7.972400777882576	7.9568182071603655	7.956727860124864	7.941150720309089	7.967587681991798	7.948906315709418	7.953099497805407	7.956302628101422	7.9886818039861724	7.9353860282744915	7.967536948861816	7.95626063432121	7.939279921327835	7.9418725906437775	7.956314298709082	7.958191807439629	7.966547947864079	7.9708857668861475	7.9565017689155235	7.954220996705597	7.953884122272347	7.955532396727487
7.935857135580001	7.928829762019896	7.905433503597687	7.932425177578883	7.988504061390151	7.9179824407797055	7.946874824027164	7.935292325054005	7.908811085031549	7.919374190754025	7.902561740471781	7.997304055866308	7.8977098345354895	7.914307725300331	8.001756831099456	7.952508685515975	7.922960426677803	7.838983474403403	7.888778693776008	7.888596377990153	7.8957648222040016	8.02846168819351	7.9468793740938946	7.935681669559164	7.899875473703778	7.934797408705823	7.935732496560831	7.9918673027166465	7.9344699779085985	7.873767905234042
6.552288500365732	6.554480762961745	6.5370524059482005	6.4929820812055965	6.489194784485752	6.537448843861315	6.558307115697303	6.519407254381533	6.556886124157912	6.539990415134501	6.552173918116024	6.552504172018915	6.559683300569263	6.54660093778178	6.5247828907142935	6.544065118799264	6.524311647724397	6.529922795180711	6.54270902861842	6.54752493858941	6.52496031582568	6.561653466942043	6.544437684611683	6.572867695486472	6.550596098595675	6.5539856601275694	6.570857557128726	6.581530849053638	6.577242769039855	6.576020369790839
7.4505330164747985	7.44718003897573	7.4117339699277665	7.461606037333696	7.414277296979246	7.44284471282308	7.450902518994974	7.373167614207497	7.423245645071023	7.463054303759224	7.4557834203470525	7.4248039185705865	7.439486315077356	7.398244578971179	7.424616610773318	7.456464904680848	7.398581867621366	7.441677464824632	7.429351630194772	7.419721517936503	7.416799122053684	7.43829308385301	7.440661558834318	7.443835663696165	7.495970829093039	7.4167441184817475	7.483811747669989	7.404618229511146	7.437866574252196	7.394249647867143
7.255932260664903	7.252298608274393	7.252233013276777	7.266532633568389	7.2557293185999265	7.2607870237931476	7.334875039325745	7.262673769509141	7.288615062007477	7.328275639444437	7.297440913205036	7.259025307493575	7.290192595938348	7.310843812325594	7.271350273369031	7.2919297146387825	7.287277589700984	7.284026081871338	7.292180628630433	7.281629700262579	7.265166322066487	7.218570041900087	7.292477149463655	7.234441405588305	7.253576957859195	7.273607550152874	7.3531942506596355	7.264722891693809	7.3116397327996525	7.250304885078687
6.994217856269969	6.945981355161737	6.9929949960923405	7.026621603179687	7.0317538034810925	6.9954182521336135	6.990311057081629	6.996268550046338	7.0114120276582135	6.9987895845875805	6.9930664486232805	6.971420487830198	6.996339536251573	7.006301225806978	7.015179543896277	6.9360160790098355	6.94443189649856	6.9835744849644525	6.984055272432793	6.990219036860157	6.9883092006478345	6.91557289272072	6.993683650700625	7.007607487618706	6.973423551681174	7.0069516650586126	6.993306195586222	7.041848475408822	7.00546079365996	7.011078306536483
7.981240296845553	8.004256513872551	7.983802707233123	7.979989189576132	8.030910504321415	7.963915684990347	8.027697015681257	7.990053734949792	8.013948172262554	8.018720583146008	7.9724358167855796	7.993825572212557	7.989231055543593	7.986258716343786	8.03839872654605	7.9812533555704475	7.982905366351737	7.981511363123449	7.973226433420058	8.026610716153897	8.009873515278414	8.017488545384836	7.977848623221287	8.018953751567548	8.007338985787026	7.9960065806324225	7.983623035746707	7.97469810921224	7.974589447203712	8.023972995209332
6.4623937039952875	6.4472223848251735	6.483486378021675	6.472280364293409	6.455234278766517	6.46863839993415	6.4699062004387855	6.473574876522942	6.479747978020196	6.466725896084872	6.484877144034291	6.426803355660772	6.471608926066005	6.501057126835398	6.47193629898769	6.438604377131448	6.461396290728308	6.474319881031742	6.470742057317411	6.448386754690965	6.481945398881107	6.466446277583732	6.4719988331667695	6.4577808164935995	6.480061006938643	6.46480254174809	6.4732543425368725	6.491239601918539	6.471439796940566	6.500742437495723
9.28630875260452	9.30291927678162	9.30006586966637	9.3381905077105	9.285904210096149	9.311884424739663	9.294418072311158	9.300679675426373	9.28395613367049	9.28971810738585	9.300235386735043	9.32513730333919	9.3069742427328	9.284479459740446	9.331985257224606	9.324962563755683	9.316957409424376	9.263945285891333	9.301433115257737	9.316021155619358	9.3140564165455	9.331411004883867	9.314797194635178	9.319832918931708	9.317620875158765	9.322272957625733	9.288523755637508	9.308169580645133	9.289339196986736	9.312673586192203
5.812224583867486	5.800044975490727	5.7765429811185465	5.890722724891553	5.8163210489596855	5.805689408759892	5.78562219378206	5.842892491668417	5.794491239806571	5.800630364078853	5.812543401679437	5.824052401057672	5.823372645454078	5.819263103805816	5.8389827449068035	5.766463518966246	5.8412386599612285	5.830422856055338	5.8116396839096645	5.828242247685067	5.833549247784378	5.858056910448178	5.81808235798562	5.852032008436912	5.829338673928201	5.864665265681331	5.8408128023173616	5.844320182172782	5.805701252901633	5.805039433300383
7.357356191646723	7.324959316523946	7.371453020337008	7.3612327206697525	7.363926139168023	7.367373265747508	7.336178992363213	7.3466069228894195	7.362349332487527	7.350590079429059	7.331628756060478	7.354363987047871	7.35616113147267	7.351891921355366	7.375211115081737	7.301510353862969	7.357205600069442	7.384305073498464	7.325320191060637	7.354219714222026	7.3594941109648415	7.306367782697184	7.337133752962577	7.344460925533867	7.327527096944497	7.3351441934686195	7.370623421114383	7.357802885757978	7.370216684076119	7.360607853321961
7.815119524781923	7.876745509249513	7.816937880085348	7.862905991034827	7.877489773527527	7.85133794379908	7.865055645802704	7.864161974599727	7.8611449438009915	7.915735076484616	7.840690102189858	7.8233309247918035	7.834079596441322	7.877548059903253	7.833062153790411	7.846821777620303	7.835483976661592	7.8248281224347105	7.8719180690841055	7.803178375654608	7.817252499632953	7.887381525213144	7.885575490622304	7.8409364130092225	7.908368824239492	7.850122084809496	7.8102918618889134	7.8597096699484945	7.836150003139153	7.844974069581107
7.563685395617214	7.55461769770435	7.578291812689503	7.576187377775727	7.625746505369179	7.566330004977517	7.575051628776042	7.581198156492822	7.554863331918197	7.578168904651082	7.576582003001211	7.631634533100429	7.577638363688128	7.572383355571393	7.572366133740716	7.5416555079765475	7.594482595311521	7.584558797753223	7.5586883880479485	7.615698364212166	7.594104452284461	7.569315152185945	7.575704419892426	7.593087009651188	7.572824565319069	7.615720805425148	7.608117867346486	7.6475198275228715	7.600769259804468	7.587449803959456
7.36568909027449	7.333336085032762	7.3835281747050345	7.360204620336926	7.3904339636037575	7.360721051014528	7.39886758594549	7.379046141342382	7.390249308848452	7.358647545587125	7.3744652859970365	7.395677084251447	7.361102184716122	7.382715656051316	7.4372939723498845	7.280514894408918	7.419657828212199	7.342255027402391	7.383803041247169	7.388989629926852	7.391972149484135	7.277760003386077	7.400554814877903	7.409087325648493	7.297004766468245	7.355667010497117	7.34228849328761	7.425108728415562	7.405608337633892	7.3910808243916915
5.828048766496344	5.815410418072559	5.814645536634508	5.802639271518138	5.785115740843352	5.8504158301937546	5.834641297104496	5.818448047445049	5.864748739751192	5.853943843703079	5.78544335555035	5.8291077261677655	5.8214751073441455	5.842974544907542	5.836007892325604	5.801308106763848	5.8795167974848415	5.893989621099153	5.882443548518897	5.836612390157784	5.841286211807513	5.781945131356343	5.856619543120862	5.823975459410541	5.801156599714735	5.781454596182297	5.879505275327669	5.770359724175247	5.852722326516532	5.81092459060118
7.305656723013906	7.339483587661072	7.3105173046018574	7.3600429600983475	7.355825408529875	7.338503825667676	7.334248140155985	7.309759958512433	7.319347574122117	7.346860798363108	7.317507795017593	7.378912551886576	7.334805259823285	7.327101754457496	7.31820475474663	7.326756646554965	7.3530935082577065	7.3748320421701195	7.312599041995788	7.350685270796639	7.356444093319165	7.363715469891906	7.316237435004663	7.349315211568473	7.420878197570842	7.3393674364101775	7.307663101653107	7.30256257868705	7.3286561859298525	7.354697968422379
6.7823848040592205	6.767127062397307	6.7825612833172695	6.761075222000751	6.7849754091046215	6.791019161782358	6.787823503998455	6.774551702608213	6.790041522658195	6.788727452072858	6.756726080508024	6.801728644792875	6.766657747553314	6.755780714232293	6.788212866077919	6.7792952479882125	6.78036292427956	6.7817754381602136	6.7624027318018305	6.781742564389846	6.801196981948223	6.771581285660683	6.777862144348616	6.763158677787176	6.781898126603861	6.762821679963271	6.800221834867787	6.784814511778704	6.7971252381066325	6.779895721767912
8.80703178656215	8.732048478508165	8.789762988956296	8.836709834958203	8.801459122520207	8.843589438249095	8.826633611897297	8.821425440957768	8.837129953181973	8.813324160728898	8.809108588559038	8.84547530463897	8.814338796880056	8.819475125749866	8.898119507480839	8.761626456700734	8.824040149119607	8.768323771093819	8.813643687703001	8.772206829891124	8.846148754326967	8.801888271334807	8.844784748695384	8.782735911125227	8.78659762619306	8.799225348708738	8.832978994619088	8.806134992526825	8.824245043415656	8.804289552545711
6.420139729227195	6.466108241748909	6.413068792041176	6.436436164477607	6.454472425743443	6.448352107233897	6.459561584537648	6.458056297817615	6.434096348575688	6.448302989868513	6.438911489702558	6.452077654162784	6.444655987730434	6.473881913478053	6.446571404409182	6.450496070070792	6.419370140692623	6.440360520536866	6.444283312544447	6.461918762452902	6.4429730310151045	6.454771304741246	6.446492975289787	6.492412784627348	6.478229816465094	6.443310025041352	6.416441456299522	6.431058822671387	6.401104592584676	6.456533851980982
6.745120981916716	6.743123097445338	6.743766008740983	6.789636403329777	6.7579523954478375	6.731062293411897	6.7687883466267635	6.766951019308166	6.733668154212262	6.7391734853814675	6.736810346183841	6.737619088009187	6.747241696799519	6.736107515173536	6.764190120045062	6.790687280004149	6.750402643187813	6.7394388433857255	6.752499206507841	6.762109359869772	6.730859732744392	6.758301257540082	6.746739442015152	6.758683142193272	6.781852903405625	6.759024386134918	6.757273352448218	6.751840467867434	6.7424655785372485	6.746564986627308
6.632544463820246	6.688596815181135	6.590942914437774	6.638202065962245	6.6854037718106385	6.6443083579102495	6.636057645272992	6.631035886343337	6.66558976067775	6.6397547615736325	6.650230198408378	6.635867147947309	6.6565263530793075	6.606029751713213	6.621094071186353	6.685774304842956	6.6558027034324825	6.691122635194388	6.637859094089744	6.6680975228213	6.6424901160324445	6.6532041966470645	6.646698388845331	6.592787667489058	6.666203079126756	6.64045477975809	6.646009270554465	6.584391929116234	6.677512581587628	6.612982169142088
6.482941324129447	6.455011851211959	6.46255470582973	6.50438883280097	6.4711548886146995	6.475731911458294	6.442646543627676	6.472408929038641	6.4826603895942485	6.519292677159628	6.472219556098576	6.4698625304984745	6.4811774322526965	6.4686857563007125	6.508747145258019	6.4433825619235225	6.472407180202178	6.480695735115813	6.454972349754831	6.51104839989482	6.48289959532676	6.484777096962921	6.484423265981518	6.479322891653731	6.468991492857295	6.428895537747548	6.503459739810662	6.458224751266006	6.502229625320673	6.4876770442114555
6.035326196091652	6.0597644675636815	6.053814945206241	6.108874618988862	6.0394937612650175	6.036442260934483	6.051216299530146	6.050879781544148	6.064036917678621	6.0369470002959975	6.04711886194157	6.024034947457611	6.036177851986011	6.065057047837505	6.034275945956535	6.061119419977772	6.077928015773621	6.091688045442133	6.056381023236408	6.054922764388497	6.076253340832468	6.065611752320695	6.030699383404665	6.04343200877467	6.094425857320018	6.038097441659273	6.065617574949508	6.020483249612679	6.062769519198967	6.064103165522939
7.213813387552106	7.168709506956134	7.183201940604363	7.1962991924373885	7.1056090477579215	7.1919992330064915	7.224481806525139	7.182674030609921	7.197437831339731	7.218311659980817	7.2236725180538714	7.258755587128798	7.210030712569548	7.181763997330657	7.233906958107616	7.204517592951637	7.213808934893517	7.1283207345145705	7.1639563754098425	7.182003622614173	7.233836521464628	7.1645993378339075	7.21916617254269	7.173680395609662	7.182543177076367	7.2280735279025565	7.229561968705663	7.249666630366387	7.2092466777017234	7.196133412584728
7.514263045108461	7.549396617252773	7.542630872377287	7.507540183438728	7.549341144268996	7.563580125652621	7.581164557764156	7.588439525502473	7.5477859888940895	7.602979129457532	7.562110550940527	7.543034690124931	7.579706248798485	7.543401477408071	7.607541704048589	7.575163010759581	7.598599075725784	7.534180476363808	7.530864306272025	7.574623203428423	7.532407960473057	7.599017793395723	7.544517079972397	7.543497635980543	7.611897349842538	7.550600070729443	7.536896786191273	7.6473021193263255	7.565521616584152	7.564351325176148
7.832091877643085	7.859952803846352	7.8411002315183005	7.783376945282787	7.827005897967857	7.844310161712903	7.855053322428183	7.837825496250052	7.849125560227113	7.796892495745821	7.829918387675557	7.8139240866137625	7.841713140735807	7.826234123253168	7.807654588250758	7.840090894663778	7.848473562527651	7.8072272132812035	7.8153089538419716	7.827383641045738	7.814727406811882	7.826960429761367	7.8106967307218556	7.865974593219541	7.854954613210203	7.815094070739317	7.83945945469616	7.834147766460592	7.8377652529122175	7.8079017552039645
6.179008968832092	6.153412322937485	6.1635208825441605	6.109176057737385	6.129316926242727	6.153948716097156	6.165064027981262	6.147619007986777	6.1650806691522	6.153738077644575	6.1558657800783125	6.170852672461892	6.1635966313623625	6.17105478179167	6.18243756016281	6.184095398359296	6.145817587842583	6.171354793858964	6.166919180278777	6.145086971927997	6.156964754441048	6.216400671008056	6.1504833334582925	6.190502451069663	6.193610973686086	6.126974712142241	6.151941267034264	6.164520736542916	6.155377552208264	6.166245840767402
5.1601884738539034	5.234016945943039	5.1746764137613015	5.173083042779202	5.195443041247006	5.134791679936677	5.115516023134928	5.155822974287812	5.203931153275876	5.119615901698952	5.1630574252279695	5.1760324496599175	5.210290191818543	5.230957075241828	5.176334410256545	5.200242307246191	5.1306862356068486	5.126307505598419	5.142780636366962	5.212023979505314	5.141667227738607	5.254363051387722	5.125743073490894	5.18658545696913	5.208297841814236	5.176235762648023	5.17279693543567	5.128616019521268	5.1476805433118376	5.162972355698853
6.554476295486277	6.502633750478783	6.512334093513031	6.5460164808342505	6.635658962396281	6.6268651514138375	6.554546549672858	6.571570758504407	6.580844220015307	6.546334020547028	6.597277946987853	6.538318544135067	6.583182307849866	6.531703477594907	6.556258503110072	6.576050053672013	6.596806246339963	6.553973911647959	6.628652444252308	6.567114355037526	6.590097377731367	6.513917048580077	6.517850805417051	6.578945006456138	6.555282722664456	6.569327592215762	6.5996964006722	6.469439695467558	6.5984872619424735	6.545452093556866
8.550608212061135	8.502092281576289	8.547437410066062	8.547758880409662	8.54066431912972	8.553938147836291	8.530092581105027	8.560262752593749	8.523203769789005	8.559129214975286	8.535881201830858	8.546033060114429	8.523969825927328	8.58165958451535	8.566541776413287	8.491085162794349	8.559638495105101	8.583454970842334	8.528262784645563	8.535841822055596	8.526045428354111	8.539934221390775	8.541688689623182	8.525730138486157	8.486729551342792	8.549448939512638	8.579079096666922	8.558527184565161	8.516939149092021	8.527792670916655
6.761555732994548	6.7916148865637735	6.788424578790871	6.741265842004827	6.811554610067677	6.7603962914928415	6.809072643441807	6.772514520808183	6.776962530267015	6.807340688216994	6.756560658156682	6.812535488057837	6.7694959703999995	6.751413854689366	6.815992065453794	6.769680298079862	6.76233399693509	6.787626903130344	6.759636863268307	6.819336774814618	6.783054720487393	6.760186419446138	6.765363585978003	6.776234954395216	6.779072535924837	6.804423490462747	6.767181306763011	6.777358353590831	6.7775375603691685	6.7594362211750125
6.537634856335285	6.500460782059027	6.530381883427273	6.492273517918091	6.48948309567992	6.519430619160893	6.5130392073518335	6.51339746663596	6.538415502953516	6.5363489302862	6.517791612697329	6.574391378735211	6.491974152542214	6.512786371428485	6.500209837646517	6.535356902744051	6.528176941265419	6.535851807228216	6.5148060401420365	6.484631000299292	6.499725537322386	6.5104374580138495	6.547245050187303	6.553651486428556	6.522006239589242	6.530568571142345	6.531019677643839	6.500610246292834	6.522886443046595	6.517821021052026
6.965948058211795	6.984053663293562	6.9739636172502015	6.946085430715665	6.959886164339693	6.975586812224994	6.997301382302796	6.9793738119409445	6.937755141799786	6.9781027095653405	6.9616357594716165	6.891142344052912	6.944298870375182	6.905533334019978	7.013368898701189	6.923633540158247	6.9623559148346414	6.8762417283506965	6.970035478742014	6.934896332966607	6.96320166622037	6.980846221242124	6.973357061756523	6.9102920267148855	6.8825588827667925	6.95549322143862	6.980175742114683	6.96769684932663	6.9623846212219	6.960459614900957
6.351593355215657	6.406067408686284	6.3813547632531415	6.40893910437983	6.3838682112264635	6.343178592214509	6.369720536390394	6.3558479315327405	6.3611665184253	6.354841743158612	6.369944946219611	6.359518656014093	6.381884884128794	6.3998172679721606	6.380690572470588	6.388083518039713	6.363396531135515	6.314251029892223	6.386678875211296	6.338615660248778	6.3715554207765805	6.399948291585853	6.366164037005197	6.390453262134732	6.3864213551408255	6.354804972201888	6.348667493502786	6.346068345175757	6.397115258026488	6.332358338810184
7.587447455854562	7.539194264710609	7.569314855939808	7.645670231021201	7.574414376444576	7.652730762203566	7.567677199350464	7.615855015543418	7.582495974457159	7.598587963799408	7.6014633175945985	7.600402236003062	7.611861634328132	7.555749556216577	7.591781762873348	7.504805604486626	7.5995887824233535	7.64319731708497	7.598739380167375	7.589775714637468	7.600223667128537	7.463525769957149	7.611667505293995	7.530553476363537	7.559183130228231	7.580779709876492	7.616035864778991	7.587221492033407	7.615266340099072	7.590006558789573
6.963525742728032	6.9593172958906795	6.947912363935197	6.953558905343756	6.944552898250247	6.940283084606001	6.9414268589573345	6.914613294920951	6.949731603341732	6.934525429483108	6.931404266476116	6.988735917732076	6.956964063715085	6.883388952051504	6.979968979547577	6.976338440033437	6.980013061248318	6.981481633661032	6.925414868915281	6.948027818279622	6.914215786470589	6.946804730081848	6.998868648941365	6.970072994600308	6.9710405739353165	6.931262162735256	6.9798199417135836	6.9655349941569416	6.948634547381475	6.953020251158903
8.040285206677872	8.108275359932145	8.019595941720343	8.003718756508977	8.066674618063178	8.07042981443488	8.082066422596974	8.019965044315981	7.986630864567314	8.02006122334214	8.00940650465701	8.010202880931974	8.038172343103891	8.046024519313354	7.956262893405124	8.087245664008874	7.981107311759016	7.99407341774795	8.011968282722718	8.013692125918682	8.002631161297831	8.014793875071579	8.0018488088873	8.082980186297009	7.955817413160249	7.979465552389711	8.001473238800884	8.023319660886802	8.013867895444077	7.989195381818825
6.780021710581781	6.77625239375965	6.754426408623358	6.808497733036268	6.789410520512807	6.775515260917	6.778597775207308	6.808039335183008	6.7907369667989	6.795076816186372	6.768045961483628	6.80570982851478	6.776711993857792	6.770554983796315	6.794260845349842	6.753901474031857	6.8246421484255135	6.8057368959793685	6.753270933241936	6.804398268127938	6.8089797781355275	6.7451233614239685	6.7424505386699405	6.7976930505421755	6.717993147981473	6.8024201592408025	6.777979703469009	6.796307362728577	6.788158648168848	6.796094123742447
5.597695341344076	5.642863377002202	5.605652066292384	5.639914750109148	5.629855286375049	5.59018114610017	5.610014298109987	5.587730468960407	5.628034594175972	5.5985111995105274	5.60188243577884	5.575406245635756	5.622675980891926	5.589302272975302	5.638477827484884	5.600131278378012	5.619331856564911	5.640736503263464	5.615057894225833	5.620778200214199	5.603004578541016	5.62443171438853	5.628819712396052	5.618183955960674	5.641128266562633	5.598811182216664	5.6777880413173225	5.613815210551201	5.615532318015701	5.6461617470558325
7.0787863485986815	7.0859963551362695	7.07015071382124	7.07771194509274	7.079701829983391	7.107431413599192	7.063108051369532	7.075321214286674	7.1059372944387365	7.092989263038922	7.076234058644258	7.0745043080112255	7.077239806121787	7.088092508063406	7.100470589326581	7.077788925161924	7.0703906373466365	7.0871348041373015	7.095110703095592	7.1057911835700365	7.106742284254465	7.121334133897946	7.099002270862324	7.114560339494151	7.069906666378698	7.103489961462629	7.057243511387807	7.081532980193732	7.096060174597382	7.1246553580257865
6.984740435580193	6.958118089848512	6.9986755476097615	6.954222304796561	6.946269524599497	6.9814815710485565	6.934115616234567	6.98918114346779	6.968181503860126	6.9660826287539495	6.963112589484744	6.982143914095419	6.977554694665457	6.925560797251276	6.965964583441408	6.965549814302121	6.958534520442729	7.004726365372402	6.960901143690553	6.950696074179453	6.9497504002445565	7.0116308572910695	6.962016234269218	7.028887921691912	6.866128269642496	6.993744212374513	6.928813778137728	6.9476279345646335	6.9560371988490655	6.9741452049673125
5.8118645489563825	5.829953047467751	5.80451780992416	5.830817847853242	5.7770785638632365	5.803028762412039	5.822913338990794	5.806482366332954	5.79646428597894	5.8090173998049925	5.81585432175372	5.788906880772476	5.806154644407508	5.803010704234352	5.8057841945670345	5.801770313573316	5.803347238884867	5.789901554059137	5.787967867109297	5.7941218640109025	5.794250134451341	5.800999072984812	5.832193658213942	5.806404545053892	5.851077687105813	5.7955835686909625	5.7840535997282005	5.82198527172042	5.825166459873112	5.818330608874997
7.5074139616010775	7.491762693940469	7.503806977829938	7.506595887786973	7.4927735076548485	7.498733805616398	7.493444079495128	7.500656182018424	7.530393493406536	7.521646100022265	7.4884325376330265	7.498338048195777	7.500066078166062	7.507720270553497	7.459394360523839	7.562102424460069	7.535331804080327	7.498179959701687	7.487425235668786	7.492566925572361	7.510939669772811	7.526814702209853	7.512374557552463	7.509990559031656	7.548502625590593	7.538377630057933	7.495120723647218	7.511496551159174	7.497098950382893	7.50370598866228
8.476852073832482	8.472877163250233	8.475423790322282	8.488453372856018	8.48028296268834	8.47704546317169	8.512945498612723	8.478582035260892	8.491716020643105	8.484528241349787	8.491316730601318	8.518673601487851	8.491898767849023	8.459749457232594	8.459826185491778	8.471834724214972	8.515179454085889	8.476945493222589	8.453400572874093	8.47546495141114	8.500684431112367	8.512382417840522	8.488110904315638	8.440344731875664	8.483638519864218	8.504810827812701	8.469130463811652	8.5068087471029	8.488880140089565	8.48819099905143
7.71418093233879	7.6783576464595775	7.728754603967347	7.815135758859315	7.745660266706579	7.65604322323242	7.741917999647037	7.797371043788058	7.723998020042948	7.706991226913546	7.71168161856919	7.705928946179059	7.718707588980442	7.7223365698585535	7.762127673442923	7.715577474670777	7.768801617069831	7.763360882259443	7.731951040999894	7.6750258257729005	7.724148379157254	7.715090965682353	7.735147654522763	7.749569652623888	7.782583285223043	7.7841269926771215	7.828536807075348	7.70805066820822	7.743149587417544	7.740369277424787
8.268909065499686	8.262245507890169	8.275246067289274	8.285835788960497	8.266025030191669	8.274455326683556	8.285893790994422	8.294214676585675	8.29434818389314	8.263790780753943	8.277350081752674	8.271650155152143	8.286746642147111	8.285379941338277	8.265594924052804	8.279825430749366	8.294258350041526	8.207676902225897	8.263803761576058	8.286118622001657	8.260478108508345	8.331136686685296	8.269077169752167	8.261116257322936	8.264134101034982	8.283583367541791	8.297586368389615	8.271755600583623	8.273373780241789	8.266166343160124
6.48265693725041	6.485688236647987	6.477871603491923	6.466685819805738	6.47889406582737	6.477014217882815	6.4987749543496856	6.4671333863159095	6.477245848138679	6.459326806707049	6.460695466146006	6.490793927753053	6.483234997832353	6.435980248649492	6.4811402913040235	6.463826685067702	6.4584943451283126	6.474673971772473	6.494677991464847	6.477252550892957	6.4986733211294325	6.4803472033060325	6.488512239401343	6.477329649133612	6.491138223169828	6.462174388509263	6.469896426743982	6.470544490849187	6.484069337203013	6.4872862865732746
7.210450697955536	7.2490389009115495	7.19897413867135	7.209712596045383	7.227518979253678	7.2402371997293695	7.263797543804724	7.223739018244848	7.21140656259377	7.252402530516504	7.220834595164701	7.249972283225343	7.222220567556087	7.215202886611023	7.230804861023786	7.257690542039617	7.225412962211117	7.2184225829397155	7.209037921534862	7.2198136985653125	7.225670712623018	7.236650092857013	7.215049684603548	7.200026193936868	7.232262466052393	7.236409685271705	7.248659594193053	7.198748463217485	7.207788269604977	7.221889717148769
8.035326860580156	8.054613540047367	8.047065272033075	8.002892650938607	8.03779606273762	8.05048949557781	8.061251929013249	8.029220611397964	8.002244831291984	8.056566789379193	8.053336375663752	8.056699500814853	8.067744629484643	8.016976209089096	8.085067484852317	7.999336957609607	8.045932434609824	8.029036289037972	8.016781443378115	8.032133677798898	8.045304890239183	8.051841422827227	8.028311642339302	8.042406950023379	8.038419510806287	8.027211061582713	8.027311952751674	8.053071753691702	8.036067578513295	8.032317144029971
7.310023780438392	7.340173717414546	7.303860125054783	7.255592528996368	7.251664216814928	7.30360044581038	7.294585378440084	7.279186544773192	7.2495145120050655	7.260039618744392	7.299857294681183	7.29207694543059	7.304152630167928	7.305842598704586	7.2835535978280115	7.371910957555863	7.290018150744991	7.299264213916127	7.327311945294869	7.297691891138445	7.304735603239398	7.379887824093933	7.282783851354114	7.29153460683359	7.322800401695808	7.308691895491653	7.333080947579937	7.284713886364847	7.320784736759868	7.305135429876679
7.22025448536986	7.300030407357372	7.2449043870575265	7.255298184353053	7.277914871201579	7.22091878346042	7.197076116569217	7.234696023607824	7.2410687968622325	7.2425960968500815	7.276025465695199	7.303882211894518	7.245100426504997	7.208688879901963	7.158274337359297	7.282074905896133	7.224931434646455	7.220711883994143	7.2427469627095045	7.236902691386768	7.244310159184098	7.287854436725918	7.241741434161353	7.265939027701397	7.278752240476076	7.238761463321063	7.233080658430515	7.2104531032801065	7.256262380647619	7.232277566799308
6.623362798594747	6.591448921452504	6.586798091105265	6.580346160540104	6.550757736846976	6.601571813280633	6.55428534010661	6.580693929972978	6.605907040384872	6.601855838406676	6.567399544748522	6.590808376430602	6.607970034507327	6.5764096172602535	6.588803650303443	6.587318512794666	6.594248976664705	6.6556146085011445	6.562786844748339	6.6005441543093575	6.58590365144831	6.587679107110801	6.547832817149506	6.541058579620116	6.57895886754738	6.572100035029924	6.598387427031202	6.607608562598273	6.595632667809691	6.596141446215622
6.188916611162503	6.1912915400009965	6.1791957225569325	6.206594376046243	6.17134249350905	6.193367976706113	6.179694626254178	6.146082461129893	6.190673749798428	6.203055891983983	6.1458022945084325	6.1504674921984455	6.173248085676407	6.212842643097052	6.166908117840017	6.18375545685846	6.1636259224396515	6.179932487796939	6.167309384032057	6.155251789160986	6.205608416518898	6.13980978928954	6.154916981367074	6.1734561184329575	6.184089859329437	6.179147401393688	6.221102772672981	6.1568027618268975	6.188679585812622	6.180309624861102
6.951196915635426	6.937339765901626	6.953036515806532	6.98355308470181	6.957101625418932	6.9953597656388045	7.009118173439635	6.9446057357011215	6.973183498748683	6.966726142343532	6.967587679486795	6.974650642031001	6.956898236971142	6.9462646738569855	6.9380598646564415	6.9600751934429015	6.976322263993995	6.956432179252665	6.958308451686448	6.968135199592448	6.949000926872506	6.964871159616645	6.9528158303771725	6.979971563756508	6.9628438994054385	6.932457075477138	7.029852171480052	6.939335959431079	6.979872890183251	6.954984896274581
6.759141700099453	6.785557065951758	6.750058522430158	6.7819120696341075	6.7690982089677645	6.780611792740777	6.739728622942308	6.769976943125804	6.771061249542451	6.742204425883463	6.759615855977375	6.799802017141096	6.759016672649215	6.802114118393214	6.726403441613866	6.7919027478809975	6.741360016779508	6.779996930205983	6.778436576868503	6.768850489849316	6.7612067961051645	6.809662529733733	6.736235007383572	6.734845591915897	6.828949083006393	6.789655034082919	6.775110709282986	6.767443424522813	6.769491473306447	6.745784783719532
6.791380781355389	6.9220371162961625	6.7815457805068124	6.789003238688438	6.808440342019013	6.813762678915832	6.811590029886937	6.828983009290826	6.7905258086104014	6.806382614545468	6.763234565782965	6.816525002183071	6.784010389020195	6.808735441825128	6.803994647691313	6.888337357738003	6.8009121865502635	6.760648703095624	6.8178784734747655	6.786378084015293	6.810743953032437	6.878624308191768	6.7997592847354325	6.800625579476263	6.883481420112954	6.839221386666671	6.8084587419019815	6.787257140152778	6.835648700542016	6.8017252276619535
6.8298435316031965	6.755915975279857	6.814943141325866	6.793464304111217	6.831462025703372	6.7920024446472524	6.788692456771634	6.760962252320821	6.8165682747652445	6.801993309026388	6.792668255355152	6.8459397898311565	6.835152120351572	6.791995127774506	6.822939848619758	6.8155644377237925	6.77437913237185	6.830553536331463	6.8566059370540815	6.785667782835063	6.78791616069957	6.783206139868497	6.818210555092139	6.860716229371473	6.841384227929301	6.805497605089553	6.861453664182317	6.814852055945746	6.8062209848033985	6.827266501909164
7.449508236157203	7.490786701120879	7.447385752696157	7.4789102663829246	7.468041100146623	7.4296495095808375	7.474605508361785	7.468866060494161	7.4805155735891224	7.4282593564654515	7.46393555578049	7.473766006406385	7.472648013687817	7.466242543334216	7.452431504292837	7.4930336890617015	7.435605020683073	7.403066432104218	7.4611075312914386	7.482657042011278	7.452276915752817	7.425293252418193	7.439539567899923	7.4611071800196065	7.463614989428357	7.471371332006185	7.4788838913308275	7.4385103938576895	7.464875677896882	7.454894706640212
6.900905798546416	6.9271671442397285	6.9035566326853965	6.917370683279728	6.9128728116472065	6.885520727790872	6.881377804122379	6.8947568586670265	6.895173965867035	6.907296189137562	6.895065428087128	6.898788252778808	6.8987396533331165	6.917455404263643	6.890791992220229	6.917749742883593	6.8895339362801264	6.904641685174908	6.912946328467501	6.879003518365728	6.901722023591546	6.926711711445033	6.903342940405965	6.881202416059858	6.932921830513664	6.921996235656465	6.9037854774488565	6.884801630931017	6.894711229090526	6.8915489513836805
7.302021010672298	7.347735576802663	7.257445149923942	7.297787879793758	7.287539950139589	7.264684269433252	7.273010045267378	7.274031668115453	7.266992714256554	7.307592202321441	7.310902745489034	7.278484444930485	7.2823009696087215	7.2403101472415585	7.283541889905377	7.313891665645889	7.290506312170275	7.289254200685682	7.234955551032487	7.297113655664996	7.276120763779216	7.272130547225022	7.263120660166714	7.313070014603393	7.297031795867173	7.239813839657638	7.318185146705288	7.282622901661588	7.300601004070589	7.2753230223788075
7.784292182077434	7.739563565132219	7.764515110924558	7.780931559543571	7.772524469326009	7.7817782568259855	7.826289751698296	7.780065798147622	7.816976086252862	7.814623750528064	7.7965921800948115	7.783892491790112	7.776241422190508	7.7969440460457955	7.8333688745163	7.7516095727245675	7.781546550454714	7.753554738903673	7.7695151792739265	7.782643402985343	7.824429657316544	7.7322301199683885	7.799152218483777	7.748007052314117	7.822326200401478	7.792671112923317	7.817961485755562	7.773177042537526	7.8009349969426385	7.7841573380962386
7.475602980615682	7.471894829332701	7.501969198699991	7.503623413214048	7.50394903223938	7.497812323645723	7.522181033675556	7.448590747691022	7.48487954048188	7.494181923984947	7.470133015906647	7.495469092068057	7.487396124104001	7.477234522637586	7.510113536957822	7.498917158552909	7.530404029396303	7.481280957793222	7.4447808948031176	7.473459123723424	7.478765034975798	7.476432950904116	7.485303660474738	7.467945804575512	7.4841167044199	7.477020842265728	7.460254729600325	7.475361454866923	7.491366631346303	7.487866520627514
6.908943937129072	6.976434290606914	6.905459659580541	6.886003092289706	6.859868901075559	6.935894283456622	6.91823241512771	6.870807747428754	6.903627405313988	6.933133976042275	6.843586149070469	6.947545267425318	6.899550220740421	6.892448611728738	6.8948671238151205	7.003824746114018	6.914744811869812	6.9483727371920585	6.931126670055183	6.8479150438144005	6.926452410467252	6.933491220370804	6.9446572721619	6.832787527415569	6.927811037285294	6.884110342333996	6.909738673200965	6.86846145962818	6.879695988339745	6.887611554641086
8.054827124955196	8.070744531314464	8.078457931867575	8.037461505100907	8.061065525248425	8.06471630846114	8.086058510757901	8.067156620432337	8.061939538386843	8.05389916212093	8.054894453853414	8.057844978009934	8.061723846622566	7.958235947738329	8.044257543848907	8.069798921623644	8.063306893283658	8.04206003285384	8.038266880896723	8.055085434533853	8.036614927490149	8.079115925902832	8.061164975818626	8.088818741429106	8.075594752976393	8.037090316321345	8.08899285210703	8.009398329592269	8.037231079617085	8.069172775739936
6.97987587696564	7.016686534293478	6.982741685234659	6.988922780572302	6.9819375061067	6.956364717092378	6.971849719811235	7.023073428178617	6.9571255065662765	6.990842701888328	6.988984502167862	6.977152612498482	6.976196504215884	6.984081262311494	6.9638405591025005	7.021123691306382	6.962842560949791	7.005823521019561	6.9744304876479095	6.97960542148016	6.974266193513841	7.054730633211465	6.985584793554097	6.9245987351958975	7.028150814693947	6.959763679722936	6.989189434995043	6.964495642881538	6.988716996881283	7.0087084420137336
7.315986767030504	7.296211324200157	7.312223653310246	7.278362982768979	7.319947939105092	7.302102824036296	7.277787814364152	7.334160722324562	7.322099100220346	7.323698657265532	7.29522894757226	7.3162885063858685	7.315299197155218	7.339421030779582	7.325520796113465	7.3164023404567455	7.318083615422051	7.3059709258854655	7.333951016534116	7.3111303522398625	7.321744256813487	7.323050624904775	7.302311147432126	7.341110522913059	7.314194081139496	7.309395521324168	7.315927309620656	7.3134013755862854	7.307599941129153	7.308767572572951
8.405789954516576	8.435270323361898	8.434828347817104	8.448019861239489	8.400018115859783	8.445812263123083	8.427063460208263	8.44962519919335	8.438842003748917	8.449571030985089	8.428652380601672	8.445624729828436	8.42878949051022	8.426931217325906	8.387302139965579	8.426849402678403	8.44632835940735	8.461221227426414	8.420180844767218	8.437662087607928	8.423672412581633	8.457857916661473	8.437705839499397	8.448659752809531	8.441386646378952	8.437898011257829	8.407426855427602	8.433415976466136	8.429909936259149	8.428821591958917
7.988863130227183	8.036349959328687	7.98208059642112	7.968857216376826	7.994558784942963	8.002875079498287	8.002901123959317	8.008163394224795	7.98946176196018	8.004475290778482	8.00992620213735	7.971306237476871	7.995508233421835	7.988894562922398	8.041076422911374	7.991791321494192	8.007598361766844	7.949178216483612	7.983625991693209	7.97188080296436	8.01709349302898	7.993181959851407	7.981888540665077	7.9308955778811905	7.926057806623305	7.979373599102107	7.958931469414733	7.990812657563291	7.998876443309125	7.957111909163351
7.451822420761667	7.441399685432348	7.463167281213343	7.469058607859491	7.4604274585861665	7.465496883486358	7.416925141286633	7.450493994154754	7.499832185158447	7.469136173891579	7.458234040972216	7.484903015830059	7.4718963922686426	7.475793197207906	7.482796816030768	7.4683825570519184	7.457435162664697	7.450361912754286	7.462654870893313	7.464529605827942	7.488507904293322	7.444282760380889	7.466954958845457	7.4968427306701555	7.463120412628922	7.456410375107035	7.47873465654825	7.485140603820818	7.471261328502684	7.476234334555309
8.03508385553916	8.046867404569527	8.027866836542575	7.9575148348986655	7.997871968320657	8.097694630855948	8.020401854552993	8.060153491718761	8.058222850055005	8.028589814894753	8.055448884576409	8.072239178337101	8.035247679084742	8.060252081615133	8.012353415283037	8.055483911111487	8.0605011058397	8.025026180914503	8.028032952308292	8.032821140889501	8.026641942644227	8.04926354251431	8.051385374670112	8.029509804112259	8.05151434636573	8.057387191337865	8.049805803581359	8.056064308674731	8.041090863545923	8.062098938035952
8.13130938999266	8.130076954100836	8.146248837532282	8.100301298697465	8.144295048134454	8.16487943948763	8.133604809907009	8.134050380948793	8.167823920193024	8.134925349429308	8.153113497250128	8.145179401553849	8.151099540006122	8.17025440188181	8.134666085540283	8.163499966411784	8.158532224159174	8.10781638493363	8.137967643735953	8.117205383859122	8.173737552183065	8.241400619853598	8.157059401012424	8.18080929052215	8.155488391470621	8.179545600637898	8.140652033011689	8.097053004448743	8.149651832090681	8.172234291149957
6.451342445299213	6.485306439330454	6.444616171562878	6.452511850391481	6.431714420724172	6.450059504547148	6.463483009431129	6.445624906769472	6.461425082053936	6.439554897435133	6.475886269463342	6.43912271216055	6.461682731865079	6.429300671002728	6.452939104015878	6.473991911493482	6.443186028856082	6.4730157792611305	6.473912265194969	6.452204220913348	6.435696760874653	6.500925931024933	6.469736392414348	6.456397416226407	6.4812005767658905	6.4590030789678625	6.457840694648563	6.46513045343446	6.4910154150794614	6.453564015344282
7.7647690337992525	7.798935221914574	7.763909440384619	7.780633039167348	7.768528931813363	7.73246881337452	7.760357210314876	7.799697835711185	7.739085180727343	7.778498600821051	7.774996386264005	7.7318652809237625	7.72880555940498	7.7665922226962305	7.737744702393402	7.812366507880824	7.734205381322383	7.803392120516832	7.761394522849432	7.74167567307463	7.799796042281798	7.766457237954603	7.760482332688758	7.784203907020832	7.792407770649322	7.72835996245455	7.840267132078122	7.773199734982143	7.7587371896136865	7.7603759904585985
6.179641182194544	6.185083116726115	6.177031988641485	6.195615400977312	6.258541946334795	6.192471032150979	6.181675440349657	6.1893954125976025	6.2276251876828495	6.1627547326324175	6.150875457150048	6.181239531572982	6.2310756590158975	6.148054618162828	6.194291212920112	6.1941936319940805	6.1684775099709865	6.176278806368503	6.185606338002392	6.205524053596988	6.213900066924952	6.177192025712039	6.200900544922639	6.216787133301207	6.238073539782543	6.146523578398522	6.214033552182393	6.180674278736461	6.2135269856390085	6.18457197173613
6.565018205273915	6.574958726905347	6.572298843559763	6.558622099438144	6.538686874165826	6.5701681105937455	6.569448109574168	6.589013670653335	6.5742419671153645	6.5916816024488005	6.5629174018489245	6.5491485494058175	6.558300789337977	6.5549410934946835	6.584333730404862	6.554426787305232	6.582751318655982	6.590355250412612	6.560796155565875	6.56848571537154	6.5621795029283945	6.570075780571825	6.551123335230322	6.577050604303047	6.566528083356923	6.542224678685979	6.569518591303036	6.586901041397394	6.556460573380259	6.581580649208772
6.979876082939285	6.981672246370486	7.0026875447491514	6.942199101370275	7.034819840325662	6.994672358905188	6.9991965121258986	7.00736786251862	7.004307168470737	7.0890092441449495	7.048671127373702	7.037131389459492	7.008875599753297	6.992870628015794	6.996578565951327	7.060575308003871	7.0361767948197445	6.990282955561073	7.044895267926887	6.968272311084617	6.997519116567812	7.030568654149965	7.039692891942116	6.956842090314955	7.051531579959289	7.023191552318598	7.018703303727365	6.963933293875548	7.051045201001411	7.040744036430504
4.673397038590926	4.789729838575669	4.704761700201448	4.7101421115542985	4.69148176760546	4.649751056511773	4.650275840972278	4.685094727788981	4.687287876409296	4.619425869274061	4.690229968555738	4.694300475803403	4.708696542674957	4.707704083278607	4.692931103565243	4.739376193434468	4.648816825845978	4.654021629749975	4.6254353999493985	4.744695357680642	4.662281680080836	4.788533137544331	4.637992566335402	4.7005466750199645	4.791192560825409	4.6689920183588915	4.678832442503085	4.631516259202903	4.647799350924262	4.687399329582831
8.03117088210502	7.985523627867867	8.034700134441438	8.068785300162496	8.032580093479329	7.996481201427425	8.014704938699778	8.074651623189247	8.036142893477395	8.04113671242365	8.02858528963568	8.113394769959365	8.00918907661754	8.022775364660253	8.048721445529916	8.027873617030675	8.016652749990394	8.020198017646157	7.986194612383469	8.049163549966206	8.009073544439987	8.039806097855925	8.034777773081126	8.051231313038313	7.999148565107827	8.066883617930205	8.068422626404173	8.032850380517576	8.025578072848035	8.058287066155398
6.573100191624932	6.5336805840933225	6.545448458977683	6.573856698974872	6.49413138807979	6.572159229767815	6.5742401763247145	6.577949217539568	6.590880924979882	6.562262389774688	6.540432471164237	6.581721889319607	6.5593091139991255	6.57879088383926	6.528423513513203	6.60607391825268	6.558234670398532	6.5731309321978735	6.536014364469057	6.562774021661018	6.581935823827561	6.5473723615676835	6.567402805639168	6.544882568092024	6.594523093679397	6.5478512139504215	6.580171133482826	6.535095220325657	6.547694844992665	6.586638954153697
8.39681433788164	8.395805635121603	8.395331794047165	8.373185450997946	8.401455736475803	8.367405246733489	8.393724814428174	8.389495591171595	8.397082638805669	8.40122829501134	8.381453133811432	8.397556387533097	8.377454314814825	8.388018902149451	8.391784353275401	8.394970635851639	8.368409050645727	8.36684354271469	8.39767266918836	8.37545170338484	8.39118112542057	8.390029808970803	8.397209983791322	8.405370632600379	8.385247100891327	8.388647110568419	8.36474526285045	8.390914169595769	8.400752350944732	8.397024050201367
8.628117147885135	8.616549044890553	8.645895102001104	8.65260066620092	8.634777278866483	8.616682508605683	8.611115682255534	8.591256791440394	8.613836461670914	8.639836393802652	8.61400672142948	8.668234953603262	8.61545684873984	8.6533083857244	8.610817155416047	8.618986758340478	8.619772672069558	8.6315287620597	8.64024953405139	8.6429558163659	8.647335410129827	8.60990919689146	8.634167048365754	8.656264245766671	8.594462155163686	8.62254017587042	8.63627783256257	8.637935936291372	8.619836183634899	8.61435700312899
7.909284886578956	7.957996000181872	7.906625616307987	7.8648315699971665	7.901071061429557	7.9177500039657245	7.9178384029249536	7.9261613768122094	7.898904361400299	7.9247760337782145	7.903363725027077	7.933241746948288	7.91147818659521	7.9017372478159	7.870089503605336	7.978050798960629	7.943121730334394	7.887510941650617	7.9026645269644975	7.9122672732200225	7.906725735113298	8.013498328360633	7.900741855464518	7.925524723423831	7.913013485236613	7.9084816656150165	7.951723161836034	7.890362667235569	7.945913640569137	7.942369236471515
8.817593797702187	8.847145521187024	8.835131263634553	8.863575803048509	8.839118707221434	8.844929557779935	8.83580281326875	8.877776668443769	8.81596469942544	8.863557284033352	8.838497501287266	8.886102047859207	8.833356359448466	8.852340859866512	8.841688469596992	8.854909368767434	8.844345596478835	8.8125358305005	8.831023134645735	8.859856799419989	8.839218418026153	8.857648312599133	8.849190604802894	8.860585372825136	8.843434413111689	8.859302456200652	8.830003111354037	8.85800730347582	8.82987005889192	8.84989558386595
7.241061383231447	7.2510566131305065	7.281958917446746	7.271265682202157	7.298578589759521	7.252257101391442	7.298238701340004	7.265659005225216	7.273633536547169	7.285334282945494	7.24208403826712	7.293107603738165	7.261366631578045	7.236703675787336	7.306285320269045	7.213199315048796	7.2505252605978034	7.2314475464368275	7.246454164975126	7.300951196720844	7.267607209558878	7.243814180672341	7.2559692662150175	7.263771587501197	7.229890180967902	7.3002733341754595	7.246663376676494	7.279458459986137	7.280906316266174	7.2566008207186785
7.1887354561174615	7.201141744036483	7.189191910887913	7.152790993476215	7.1275274250499185	7.166244341689827	7.2011320813495985	7.20787696382512	7.1622951847837975	7.2022174045050535	7.177786189337666	7.1892477584128525	7.169611197533219	7.189470016568247	7.183657193318088	7.173286128442313	7.159260771617907	7.121640420254028	7.174797004588628	7.175417291450106	7.1610415305002535	7.2032656170164415	7.178656053717082	7.182537364632107	7.185930401989237	7.193083253079813	7.135674573776657	7.207553532482033	7.172712537295399	7.184861034330381
7.863860624438442	7.914686355324927	7.880938582362832	7.895431356558371	7.890983899980763	7.8656975620459555	7.875993255216447	7.882076151607305	7.856949100511173	7.897173687309892	7.888047375752149	7.884864796296571	7.882075132111816	7.789841322774055	7.8316157344378565	7.889587397618612	7.8750192325007236	7.867849878407058	7.855700189053802	7.874366324876991	7.8599216614631615	7.945531450016166	7.865593179750205	7.890571597855918	7.908310774129193	7.871682910307608	7.875507047277042	7.841338374691262	7.868483721764357	7.884342901850908
7.824346993941402	7.796518754145152	7.821164400522398	7.779251395106722	7.787225367626271	7.8237593176697215	7.793883497887907	7.807751069971412	7.818705665333632	7.82614844211365	7.8270462581091715	7.8177839179984545	7.829016194632397	7.832927754398723	7.806046499236069	7.789217054515567	7.797719569559795	7.792415375872793	7.848362712143147	7.819904243020803	7.823914060098281	7.769668416554363	7.811072490297402	7.792475562822408	7.751843490673269	7.832672093041228	7.80908564107615	7.819615228178668	7.829850293009622	7.8093755150475666
7.7425662863327425	7.745849989186157	7.727089390884446	7.704606673779877	7.770608596091906	7.733199395963853	7.741462124401648	7.748858585646384	7.760898008645103	7.748095348001613	7.6985637562451865	7.680789881471758	7.734028039176352	7.730379520570263	7.783238845448277	7.723461808238459	7.7498237531198475	7.7543494657139584	7.729335784834889	7.754534398473872	7.76605964763487	7.772199282121543	7.717988642679546	7.715256471789676	7.734944151912693	7.699442929387022	7.751199074012911	7.7353984676564	7.743426703297849	7.73000826146412
7.081159336759101	7.041142819964657	7.083435678673795	7.128966156517267	7.109764486343473	7.111598486862174	7.096669349540986	7.085365682798455	7.081692343875326	7.107438079015878	7.077810061203746	7.1094986238266875	7.081883265293489	7.086385540137013	7.102987475514675	7.04526816257229	7.12740240283873	7.1449636820115625	7.111379970469415	7.097596975034888	7.085864331871506	7.0959506591015895	7.100883776184124	7.066455456776737	7.031438840927162	7.09623221372714	7.093768605830707	7.067046599432353	7.087695028093227	7.104536972071933
7.822838985968847	7.841177146500706	7.830002449379156	7.837862655622402	7.815017982580597	7.801539923712706	7.830664723756675	7.798640192938275	7.824363668858978	7.813699735414972	7.796386141901567	7.8214565586556555	7.827320367373626	7.813810192350143	7.8325192833652375	7.835351181900713	7.834065388916381	7.867734375292611	7.85340736083107	7.813282850728563	7.815475662885563	7.844805730603294	7.814952344155063	7.830996740108717	7.833755726284714	7.805130734357937	7.840132488242017	7.82560428542405	7.813330662057266	7.815839481756999
7.745690510169839	7.69162946046551	7.759625044383878	7.681013640943997	7.791069817681018	7.751144813243202	7.774277621323128	7.749150765747531	7.777377355582923	7.7449330683673026	7.751890195355028	7.713791060523317	7.754500929629343	7.73155171408541	7.734676898689897	7.7145779871373215	7.744437278165143	7.753756643011688	7.719673547530572	7.743617355266162	7.7474353032841075	7.713867162394878	7.724615476827194	7.73518305762498	7.6857646172074165	7.721266706519763	7.7188792777716895	7.749223431893518	7.749113875331202	7.76744283769466
6.775351645554861	6.792488139553067	6.762382011844831	6.766126635347461	6.763469478444866	6.744009207407329	6.777668737913263	6.766360491243852	6.784136867746912	6.757425020612671	6.76482085837192	6.780148944306692	6.762405470817459	6.777814143798553	6.763090319897312	6.803240590855143	6.7451401107815085	6.719083437208848	6.772636570622997	6.727216710111418	6.78246023485398	6.80442632313448	6.7680547553501205	6.781071496760418	6.794697961881615	6.7567395673912225	6.781644320760759	6.730446353872331	6.785545741616881	6.811112359350656
5.777093498427753	5.758994300937468	5.792984794831668	5.792389258123123	5.802213807411477	5.787293022065223	5.790761876012827	5.790279284992918	5.777496422820701	5.7676116603114815	5.750682009822477	5.76784581280237	5.779240729641867	5.795861918068074	5.7655169497868215	5.757733292952335	5.766613715867404	5.71844862738367	5.81469048761158	5.755151114058341	5.795312669038568	5.722021151513609	5.778810641370256	5.7884729878154335	5.789642059384594	5.789989359259232	5.815662960352746	5.766597999551258	5.776558677682631	5.744353333478978
5.917474414245231	5.9034962890994125	5.940202833616658	5.880821606519349	5.936710077545077	5.925655073675741	5.900703027145957	5.881956068636555	5.92942719976228	5.919645565104967	5.901067774295638	6.000615344885348	5.936158861790413	5.896271026854434	5.87168222807318	5.840688794744303	5.933025616648696	5.862331940516524	5.857497098461254	5.941004448673666	5.93426060318892	5.8718851724777945	5.9331903141874625	5.889496680338107	5.971025734125305	5.965332111964583	5.928206260563085	5.897495892648957	5.925842435218124	5.961038933211159
5.974212379981822	5.970229567499992	5.975238364134765	5.975668752513451	5.910495880868522	5.9977337238342585	5.973043160516489	5.9589659322858175	6.022002720782634	5.932378639533327	5.941889719845056	6.032901153167478	5.9540041692739365	5.964357067962874	5.9657042092546435	5.9749117965574206	5.934383971701162	5.990386921621367	5.941334758843093	5.976220655093623	5.992348989978035	5.974530562874715	5.972153089372374	5.976767748317884	5.9937922969009625	5.952730366139077	5.984203112617794	5.946646762315402	5.953385369273479	5.991927617840277
7.3409348484734895	7.286639635503358	7.3631368703996065	7.308539210971527	7.315868696297021	7.344376329926942	7.339900174581393	7.349948295219773	7.3474990344376225	7.318790867357367	7.335958297793119	7.336445615442482	7.324660059475362	7.274768380745826	7.310306173724817	7.308841227556112	7.296440089858196	7.36575674757345	7.306987324687457	7.362602814418354	7.336386285692524	7.279075923193657	7.382361577549468	7.377126973737552	7.339933389676354	7.335727585890843	7.323778542219754	7.350803716002384	7.35589770081964	7.357038167656517
6.7046086205996405	6.7288777973679625	6.651006523297876	6.685821864442332	6.668604856760329	6.692032659907987	6.670021075965666	6.651006814755418	6.621102583168668	6.664775325663466	6.668055660880093	6.633953538753175	6.67969076828062	6.647574178713801	6.650353359769532	6.723565357708153	6.666415118148413	6.7232144944198025	6.658954521771602	6.686354918604804	6.656271971088003	6.664166073233592	6.705877688326763	6.6893842074703525	6.655302596274098	6.669827125625213	6.655556962230076	6.6336668311952725	6.67887272151196	6.657039771901758
7.374441606669282	7.363821187237433	7.3721105984185815	7.443856730962232	7.369885045892597	7.392688299707991	7.380971986354173	7.397340022525735	7.374400885196537	7.446971210251872	7.394459325117757	7.378118711189784	7.391507391931933	7.424111259207318	7.414839406949008	7.372505962198888	7.352545779209813	7.35599853029672	7.394023469638243	7.446086064079782	7.3405400847116065	7.385320166700512	7.375663505820829	7.376931380954199	7.3232739673314065	7.4011112880302035	7.362940024648139	7.377011633185419	7.367092586263058	7.375455989014799
8.253121680433699	8.288312102634489	8.283418447709098	8.317038823044893	8.299302625525941	8.275826023710891	8.296486037545371	8.287971516642754	8.257245560319983	8.230688490857322	8.260941642586173	8.293740503648143	8.2662802276918	8.251454585548032	8.307897284206279	8.295536804032734	8.225986579395252	8.274014164158514	8.252109292715716	8.245902421738208	8.239326910423049	8.281596666449527	8.240873631154075	8.247957456425048	8.288637700262703	8.234612052636072	8.264465413683261	8.274614249617473	8.247504879194278	8.249668311843166
8.058424083118092	8.05025675662314	8.065525822667228	8.024403972258153	8.082964555700514	8.039774227850815	8.050306149815842	8.062696013861615	8.029716707932268	8.024920315597273	8.074786665035653	8.05325979819005	8.068591049724205	8.036491839625796	8.033523855505202	8.020107047283215	8.056701595670962	8.009080030370326	8.012467441251564	8.052440906136844	8.032823315964464	8.04128364833538	8.049305004564221	8.068444743825276	7.9922922724309124	7.989831013491912	8.085332159982924	8.01829129022238	8.054727751839751	8.079338230357916
6.933217513256223	6.923056818256799	6.929939833944068	6.9331062146625655	6.927820469173065	6.960131050521808	6.941997693175818	6.9478476620609975	6.942049791300184	6.926289385082915	6.9230273689037025	6.959291370124299	6.9257214807373355	6.914906238924187	6.9231387922297065	6.8917230056839855	6.940408896717282	6.859116177268679	6.945201636988424	6.956043790552077	6.93676149205013	6.942296678181959	6.947597481618423	6.9183169363662325	6.966610457348023	6.905419758332652	6.926569158625823	6.972422183967801	6.923124734777376	6.9284923683877775
8.123426220816524	8.100028951541733	8.107662595689495	8.14924947598967	8.131448757856965	8.133706355961769	8.154228498509816	8.098042072035923	8.163901037369516	8.160676634103844	8.119252535985263	8.164509912899991	8.128081411097767	8.153750520024849	8.189898107366473	8.136251393582391	8.149603237445563	8.153267663448387	8.126178657104392	8.116172042952646	8.13817829659229	8.073578746363053	8.14867302558063	8.117989103879163	8.149401876761154	8.14540029446092	8.11824774929368	8.170120636268843	8.139032401834015	8.134314081361653
5.888090749647768	5.816287048025319	5.877982824446982	5.885840346956087	5.861001418442832	5.872451555764495	5.864912145580722	5.930087117410871	5.886984638390013	5.883604580253498	5.875305401323615	5.8953414360202085	5.843625132809875	5.886328871298412	5.863562111829699	5.863616418861136	5.833407476632463	5.892201640903242	5.849660342579372	5.900131400287039	5.880621000648308	5.906745972883249	5.895072923119267	5.906159008180977	5.889700173735826	5.8495571720255	5.891684930145639	5.847183456131255	5.851969321246853	5.864543543825648
7.226724695374224	7.142294594714485	7.2158354242845615	7.165765828407303	7.175838547178127	7.216689105685141	7.185087590243387	7.197248682828107	7.234405999090482	7.202868844312213	7.199524097591218	7.1717753914778575	7.230243739993793	7.200015772772508	7.1554587412388	7.149315119510454	7.143519881532128	7.1990067471307695	7.184845787965355	7.206688311014099	7.223455234440771	7.171013936283174	7.2390973446145965	7.226869459656153	7.160161657259938	7.2106933112933564	7.239851641201081	7.190622036814281	7.232419273622397	7.22596869557236
7.40706107916937	7.471220024077827	7.397841914091312	7.387473373896933	7.346935725899563	7.42316371300544	7.420482653782851	7.408779865290782	7.407126680409847	7.396130629752675	7.419486890802765	7.478424581859016	7.39452882332704	7.427631985939032	7.445515134205794	7.468352707782843	7.422592311961173	7.389120032205179	7.381488704778129	7.399012754612084	7.400442032889134	7.506019438640715	7.392649781522987	7.422003198348633	7.418951275903398	7.382622728707223	7.41183145524986	7.424164282101468	7.387347321271392	7.403306412132513
7.390226591745894	7.349901268549919	7.368192501256223	7.313768600128025	7.352228485301633	7.348234721629258	7.353880890263595	7.311678360312952	7.380647243087273	7.314340194520872	7.360928134178766	7.3801482945488655	7.370019895122818	7.3488325424938274	7.359364205181671	7.380305603544427	7.389960472124589	7.351737410581781	7.3849214667842675	7.325560919701713	7.326711753145591	7.34534175995174	7.372910561336367	7.335378446655081	7.362392457903645	7.381392401482003	7.354446706955197	7.3461680580307505	7.386843581187315	7.368245027411138
6.590761832324853	6.653486988018765	6.614690302240263	6.598143585446772	6.6823033003992665	6.669194647801608	6.66933418646692	6.723043900555335	6.579483857202122	6.530335190957255	6.648376818642293	6.663977859119343	6.650174675073263	6.641641730638929	6.634472208810459	6.628190808815884	6.600288666547046	6.645456372927579	6.575355543297306	6.654118090410607	6.598936787672923	6.591143738298416	6.578254658735566	6.651718927855304	6.6677767899093485	6.655873909649218	6.502392861776471	6.6066131842766795	6.616637663870758	6.597835959697846
8.794847689965755	8.802047403220447	8.830869105911722	8.879466826636312	8.807303479873136	8.793918706584034	8.812163425442938	8.786687508983697	8.80018927979413	8.815350224093997	8.787580429216513	8.77498723176979	8.807521909845867	8.769539866876508	8.811715435093467	8.77906199155349	8.802727160020034	8.77551393501593	8.817071859187518	8.777239429749821	8.809997847239693	8.795240064215655	8.777654871578662	8.843642286494026	8.824324108898642	8.80908456133726	8.763921799603883	8.813157010810972	8.785525642925622	8.795195437302901
7.2422969190082975	7.230814160494701	7.2301166826215635	7.2632399201225075	7.2101899553273965	7.257378597183683	7.211226768414887	7.211041297499581	7.248049683288891	7.1640355071925095	7.215483422477987	7.21603822606535	7.236925586035086	7.250109150067392	7.214650826603719	7.231881125564297	7.274316353091548	7.255547725155678	7.207133793551033	7.198876974440927	7.224121171244643	7.245722550330727	7.232797834379274	7.210363213930553	7.2713467207376326	7.242342980278442	7.228542362335265	7.19668707076318	7.229983200470095	7.239150227381669
6.948036531737201	6.949409078316926	6.922413580392778	6.890044304322549	6.876675025490747	6.951127335770535	6.966462832853396	6.987959149929927	6.94920826377111	6.912327799828925	6.9909894652477025	6.965278159046807	6.981193391913754	6.921902000306448	6.946740078109746	6.929688742214171	6.9821003079710255	6.9648626539549	7.010807029597562	6.9443864294996835	6.959227297051586	6.914039529822566	6.920097670410602	6.945038673838643	6.848598591201783	6.921460097621987	6.993094437014983	6.99307346579641	6.968033982576367	6.945692727469237
6.6881771468770825	6.679318029439345	6.659451997128434	6.729423809261718	6.687170793029737	6.7042093977395805	6.708270490767174	6.652280544738026	6.673881760784236	6.628265481036513	6.703990299690479	6.716798068153088	6.6860467642548445	6.664410968986907	6.7570548325849105	6.6339758864233636	6.700677600559892	6.7370727482779245	6.701002211727853	6.669557626245855	6.660540019628779	6.681624642704494	6.695195057110013	6.654965672844218	6.69036896945476	6.632305193261463	6.681840073607497	6.657484722532108	6.646395016299103	6.702904934178053
8.123339366534132	8.157472955196718	8.119828423115184	8.114260405622339	8.148267379371115	8.130540117304006	8.154868526801197	8.134982526182736	8.128333829266294	8.108977159049822	8.108058453307311	8.157369097234136	8.123536743628247	8.175714006334287	8.13819521343594	8.148918629395808	8.108361633020202	8.111034779148621	8.177504211030849	8.10954570524238	8.165967166804517	8.107766314080061	8.126472776709948	8.113219631997707	8.124304935789066	8.159135090178605	8.162006028930572	8.140677157267081	8.138998803791386	8.077388809374698
7.3828072720447695	7.3935751290461695	7.355538478294908	7.3294929816841075	7.323762691078831	7.336645927069503	7.357978889483405	7.328083498609092	7.3535577473355564	7.342126792492154	7.356459906783869	7.352427411131527	7.367224327807956	7.304010736438212	7.400807482222942	7.346380548545418	7.310211465382594	7.402479944357573	7.3581743394748464	7.353046935545253	7.3386954010586845	7.390896553599617	7.370847446810791	7.361224974493339	7.312078305242901	7.324197878805442	7.383786208906293	7.352330027279375	7.338495383887647	7.365299657987207
8.932689317549217	8.90702231847458	8.921483305284251	8.917693143864529	8.932613824273455	8.946360362448615	8.965626412648431	8.90927440683769	8.938354185523297	8.915436398823289	8.951440131655476	8.943011950898667	8.95199578465674	8.914642875987251	8.957851237017262	8.874811327561492	8.95902947636339	8.952802490514712	8.91601351355632	8.916244157541758	8.935978988856421	8.948824524995041	8.958067171878287	8.92432698769626	8.878593670288726	8.946970691600416	8.939523489556683	8.989298273525431	8.951238204827893	8.909133239617436
5.8774829700419975	5.872250813204645	5.83225072158914	5.86504164698221	5.7663698651277135	5.874877863507924	5.858430728397733	5.863223914612948	5.821599949957437	5.878509429796482	5.85026900998826	5.895685210068784	5.85121875946251	5.842521544959007	5.853636781400598	5.842666215520114	5.8526350312059865	5.9054538574293085	5.9071011812267455	5.872347156239628	5.845928625950768	5.8115569174569535	5.848291687695832	5.892623114355987	5.866716730906781	5.863071021192626	5.858515527169996	5.907186274014437	5.864826716579096	5.859520272632492
5.861569822487493	5.856566892304111	5.860354779731495	5.861922441058008	5.8504033343872965	5.868337239532151	5.844700812786299	5.817710554781022	5.845674286179667	5.879037797188469	5.875052752466174	5.861566760822263	5.878537785047481	5.853535636376308	5.831398911471406	5.828958242846789	5.865412338761331	5.8603329782527895	5.8601491400284615	5.858477042069309	5.846181569653423	5.869191171335973	5.855616277164363	5.868182244535516	5.875958950617868	5.876818216857151	5.8474743744753805	5.864193589295603	5.860367420888557	5.8386118887942
7.897687907229256	7.8938777977108465	7.8802762781214275	7.895622594200879	7.898607401797336	7.885982511050267	7.906022157123367	7.891452333911173	7.899156612749816	7.895539265725797	7.895820418958698	7.89753991494845	7.902066159301692	7.893894479708465	7.885836705669802	7.890519523390106	7.905640899664847	7.8582863145795345	7.9027094252012136	7.899435938551571	7.895910878815314	7.8880316965798425	7.89357064744456	7.893366972155086	7.892185439346672	7.886632135673946	7.882796871260654	7.901330800425616	7.881191857185727	7.883947986723844
7.786089654813937	7.766326272079631	7.8069702761997855	7.773538694933224	7.787922169115619	7.780884317809644	7.8128813100765075	7.769746139009844	7.79221956898138	7.78401048522554	7.757727717647126	7.762690389124991	7.769963217290263	7.77258639927771	7.802538444460943	7.742768900757882	7.792534245554996	7.769451587791552	7.7838417795352495	7.7658531631348895	7.7830886386478255	7.74503989109442	7.8008003238477155	7.784006159029253	7.753890053932543	7.784035590647512	7.787309653858322	7.764853952133838	7.79444950842444	7.785451877194125
6.2252748305092025	6.2227360088359385	6.209476511574207	6.2568693911398485	6.282467300830878	6.268790182539318	6.20635418342802	6.255103109178521	6.281412426493344	6.25068666068404	6.236846991494378	6.1989723992541075	6.245528614579985	6.243186906219587	6.258350716242153	6.271464371556879	6.248151582055573	6.250319868439558	6.221873150755713	6.280829717881493	6.2306520720778185	6.255184852714603	6.232224945316168	6.2767888305904105	6.255147456938626	6.230995428620656	6.2721820415377385	6.2575313865022135	6.244071736587631	6.226695946240389
7.69778328054266	7.679261966489117	7.713052820718661	7.694869676669196	7.661730382373508	7.717801780443244	7.687564018708899	7.686310289997327	7.708282792910025	7.687762207378324	7.699506560185242	7.689746538841926	7.699166435344008	7.716545673144539	7.756698685419786	7.659557709924997	7.7087587205768875	7.679174736650793	7.67038345532917	7.714583831232289	7.690946398355773	7.656633153322611	7.67603268377523	7.715755973358108	7.672172553924881	7.7217561054036175	7.7020885335419536	7.6593741454594015	7.690238131324778	7.717312198780483
6.163720147416012	6.1352095100160655	6.207607759609329	6.1295506597852825	6.129500345167072	6.185352822460757	6.119787959689287	6.134792208103385	6.1688733227839245	6.170410615441276	6.134489034909238	6.177706698260306	6.148794373878559	6.179256697688747	6.1217159968993435	6.155472495563602	6.141694498105571	6.10259299105459	6.248643126844745	6.149358994368782	6.142979104494582	6.197431214621629	6.1499008911256725	6.232424159780562	6.225786775419644	6.083610562410279	6.147382958493607	6.195955208040376	6.171167520333607	6.159509565772217
7.63777772996383	7.641672216191225	7.6394762537718	7.669344441616374	7.683243798877603	7.678712567586517	7.634020615335469	7.610504084447785	7.691986459236362	7.663311604067186	7.627570236009983	7.608782047507982	7.664062687806473	7.635171242947306	7.6234857720633675	7.690662608060451	7.642577704112487	7.716369422538066	7.603855347062786	7.650538252789325	7.646991133586497	7.672324839094911	7.596069426464051	7.662403604139347	7.606872110484643	7.640952872951263	7.646330285669206	7.600359978004984	7.662616727210832	7.661238754299703
7.515501712419307	7.4819534702568795	7.509277108084404	7.503409855604413	7.506381551653099	7.499589381290917	7.488137781158741	7.495215968309966	7.499368932899213	7.495392030396911	7.498815081241161	7.4891928941727315	7.500328603279962	7.495221438653996	7.529895419305707	7.466906285922579	7.455882562398224	7.4491338036654655	7.490879329581571	7.488946143281372	7.520193572110218	7.431699888240146	7.5051616148071085	7.455794597665108	7.490316077453281	7.5037930467222225	7.496576876790392	7.519982690588997	7.497156579987771	7.523281191930032
7.427448311739173	7.364204660611694	7.413310747351514	7.438148128023426	7.43615930597188	7.392792649096137	7.403370664950208	7.425642753482207	7.439573227439059	7.424847715096376	7.401808644462802	7.44759255099587	7.426620795160884	7.425374347348707	7.445318157495012	7.394950696967107	7.437503337478987	7.410860250820763	7.423385073249428	7.431293603527343	7.437411739981233	7.375570909205643	7.407585048001863	7.4164330552640525	7.40379973084845	7.425471830668031	7.412647526509303	7.419369844569418	7.409673606852569	7.457939524734273
6.444264784502352	6.452857934925909	6.398506047603588	6.438614832964728	6.377770385416781	6.4071495662376	6.422353497032918	6.399920296627296	6.3741152796328535	6.445665742961491	6.420719790146875	6.42560754258211	6.400542765984478	6.421998995543027	6.4670101646655365	6.4519948489735075	6.414720518380812	6.431023148283706	6.405423383077357	6.405030810144532	6.465415610507919	6.438250204091211	6.4149509942647684	6.490912722144705	6.464889365426968	6.413749474208263	6.414892393616589	6.402103484966072	6.398837692137097	6.438807918480456
7.2404784312831225	7.208791767858955	7.2362738820795975	7.219332058548519	7.186938017860581	7.236355732248491	7.20683309539937	7.2193346674117125	7.229922737970745	7.233746353971678	7.223117489778525	7.239552162643057	7.212359096186027	7.2371501216910525	7.221549652889649	7.280120349959215	7.227569855463519	7.199777927817513	7.1938308090312075	7.208034209422437	7.20879848668458	7.299022224981122	7.200548512099262	7.230393125398643	7.291155304122232	7.210211229836534	7.180101607291862	7.248063338377504	7.211457223702327	7.196834558379336
6.237449156796912	6.231506945689822	6.241932165752064	6.198666188634893	6.225998766855255	6.236887993805766	6.253261068054126	6.2061797264525875	6.232226311751032	6.229685818433365	6.232747727698473	6.276110152030021	6.250244188777536	6.244344509806237	6.2371600378224334	6.2350118601566304	6.2565326874215605	6.1989419354932105	6.254456192237417	6.213820114775954	6.239635233781817	6.2625076430837225	6.233988896121223	6.2562073049695135	6.232765849175324	6.23366198838997	6.241423650823912	6.2315522174104645	6.232400483341478	6.243141440553849
6.747678857971891	6.728764043779115	6.737694324427835	6.7675750498388485	6.766887826541362	6.721326633214604	6.755661149865308	6.7319079841483225	6.749679029951223	6.76041616276377	6.732650497713188	6.74505079635476	6.7283743546442265	6.713483980201819	6.7678085387284925	6.733922828514728	6.748641439609674	6.766049945135827	6.737395205507659	6.73318048652119	6.750244003058058	6.718871131318508	6.7195869151920125	6.7860207453347945	6.764314212798974	6.74547163117321	6.718233800112789	6.731281843129652	6.7489746305011655	6.7280075433836295
7.455085448630843	7.435434498671235	7.448249207126594	7.455631889598646	7.413196761729393	7.453537020536008	7.435468748866928	7.45701710659078	7.468310224121711	7.431699829350977	7.4609800067214	7.467884736934004	7.461934274940134	7.434950888014012	7.436343997076956	7.423925685336927	7.445603128360653	7.450573661469447	7.445734849595738	7.442076085951992	7.448034950016884	7.436242943205437	7.445960024588783	7.435166244015927	7.434642341045055	7.4494690098679675	7.460289355885724	7.447249998352588	7.44007413945567	7.457145875615237
6.562035313658339	6.561275795313453	6.5995826988726085	6.429190715846058	6.5732648409172905	6.56362896334292	6.607580115754407	6.557995503542851	6.572336154304923	6.573831107661568	6.598749834366491	6.619093509078888	6.557053356631898	6.5008018146701705	6.616702292959462	6.590075359186463	6.620785892279367	6.544677029696495	6.539518450328488	6.5951329130749015	6.5896712765844105	6.425433418464547	6.604764439686072	6.6200331842015565	6.528432341436473	6.5055525225464725	6.555642698405019	6.635744611169604	6.604232812175902	6.557303549190898
8.011977141413759	7.959762278615887	8.003987924955634	8.010455063617352	8.007909210625428	8.016107438880614	8.007599727944003	7.9939543128292945	8.037195889687654	7.977770515982405	8.010422942159916	8.024116221582	8.02267883006404	8.000390693906105	8.048966484562035	7.9767658274395705	8.01548756360785	7.9964372836561335	8.022269880275744	7.992559634123747	8.022205525399789	7.939803366451075	7.988756472408832	8.00111514920966	7.9750066178590515	8.038043309533796	8.025897688296665	8.016427801871098	8.032344922938124	7.997619272878243
6.899171539968139	6.8830340533670435	6.904592460259045	6.924514741983392	6.9137818551966115	6.898365503546217	6.9270842549610565	6.963896494391128	6.905478856477332	6.8971323172885945	6.9082484454026085	6.917812387779732	6.919865280283759	6.913110137568589	6.89854056578683	6.8922297526126695	6.889917413085817	6.966111036899563	6.927270331782844	6.901628686683017	6.909437968372518	6.920918215653889	6.926355142132254	6.92350237754945	6.924439560942844	6.906851009208897	6.926722627343112	6.923383315322369	6.921154443689336	6.930442471350843
7.4638760207955315	7.489603836422564	7.458136529147037	7.507452124602988	7.482081983441881	7.500450490677514	7.4552346447573665	7.4908455990387965	7.496695348345207	7.496467854546214	7.4913107027569374	7.494582886257348	7.461498858311393	7.498071658157262	7.437155214439138	7.494156969636724	7.470718954371259	7.454442882955853	7.445480362600279	7.496127074381543	7.467963451789164	7.546099905827303	7.460145139111625	7.4924675779025804	7.512723256161842	7.481659632808657	7.472590353474147	7.513650279457258	7.480682768015256	7.477282317620557
6.258603446237912	6.305761217539914	6.28984127538149	6.248391627681903	6.2281701258570745	6.230749006591887	6.294455009018409	6.1884499877757415	6.236189671302352	6.198087058613907	6.210859418661954	6.261773693893941	6.262212145556822	6.2368915951417145	6.298995583397628	6.290342237197187	6.2984075108891835	6.2049601334968205	6.269844940806005	6.307349851741638	6.232907232484299	6.325670780023803	6.295519385948339	6.2258398106221335	6.306731875794557	6.232856598734157	6.300481514768442	6.180203577837203	6.285429558639969	6.265871531217853
6.622246342702569	6.577104910790683	6.612690082183103	6.617119353192384	6.544406951057974	6.581930238548969	6.5887779946237846	6.585223301361912	6.648736630617073	6.626232132609389	6.574722682360107	6.575625151062543	6.571672981934428	6.600303762814237	6.604046235475622	6.613463822652832	6.557495608066624	6.705221193397549	6.593247126152897	6.584259370187778	6.596468171912812	6.5360287279786204	6.576734218079723	6.610251187649304	6.573458722806596	6.619572784455228	6.604719418222516	6.574628787691708	6.618061908374324	6.587448181984046
7.062877701348372	7.091755443262688	7.062506881621936	7.0377679846386805	7.039024241926054	6.997272596828532	7.049414525743419	7.014975055516134	7.047071657492924	7.043911239532845	7.006031674487457	7.0607639997704075	7.052895458353107	6.9754607015940016	7.070876459746604	7.053062355891378	7.107781666725748	6.970789680052217	7.049284652340766	7.042958108076293	7.072167484631463	7.114978026093185	7.049784744776952	7.030775903380251	7.085544916691539	7.019385930788557	7.086203475173341	7.042590745362861	7.07113483908388	7.03600049604491
9.392289644952779	9.369315359777275	9.38964606842792	9.349786564059198	9.370517117825356	9.368439780002053	9.42109329286277	9.431199195376193	9.422244651039641	9.434519089862334	9.420310774314393	9.469838477299808	9.415433051495784	9.337258541429238	9.424586029234892	9.328674547983644	9.398599280385133	9.424831778786094	9.42785363859184	9.408868591597463	9.434189368962473	9.372158573027493	9.411272069211668	9.369593647101643	9.38881732447984	9.420991482772608	9.439876837829702	9.408538618361495	9.347780471774255	9.39450171871966
6.440663783023199	6.4393275702920105	6.451323960595831	6.448118826082933	6.430115675755498	6.436464242374825	6.461823997970412	6.427748255607605	6.467651524273663	6.428627481756395	6.465694725342808	6.481566992465208	6.468439511142582	6.438192078495853	6.433837579466697	6.428763638089281	6.41912695084271	6.436896074600476	6.4690861989301	6.427970748788987	6.4535295812722016	6.487425528934345	6.456523635243157	6.494955128565882	6.470942377157535	6.460284285437193	6.476315207230983	6.429768343730121	6.466345798674135	6.4574472413275705
8.038775168594183	7.955551928911152	8.013833806769272	8.014472501593737	7.9796274027348755	8.021497247969013	8.007208148132046	8.052319984547117	7.999113906876893	8.05321464994246	7.998281534250752	7.9254197532322275	8.01475613854351	7.960638328732503	8.026471784847999	7.993950515123467	8.012527763641382	8.033921067185249	7.988395113791157	8.040844911449248	8.001366044327996	7.9988201750792625	8.007270430989648	8.074364606229363	8.036965839793902	8.034492911535859	8.024457555153303	8.025660778438326	8.011785406842627	8.006479228349138
7.782522068539518	7.755114245150239	7.715107149276206	7.794111092478177	7.739549344262175	7.740575734081067	7.720816185142557	7.757312947579543	7.715129252110974	7.757716142848549	7.762615751689135	7.756442036944226	7.771929121821606	7.7310409174809145	7.731965411643668	7.732370800695193	7.744410791292737	7.665231083927431	7.697083603549376	7.6988235045085505	7.759978059791076	7.7285220983095755	7.765694555616014	7.7822061586379565	7.765689239368242	7.717279779107617	7.733505454116732	7.667185127007168	7.7529187663054975	7.745424600647051
7.2419427352437875	7.246298233487227	7.2513843921048835	7.244554565313178	7.275594522918893	7.249929674878695	7.228017365616402	7.261121031873047	7.266665767895319	7.244121594267428	7.257649201369473	7.243390036865734	7.251306631864339	7.266511591399052	7.289458313692317	7.252630393178103	7.243486655888718	7.263960283837293	7.2427073368334165	7.218055994408437	7.217038543381832	7.2549623783505375	7.242539320937178	7.2223660012072095	7.269780384379628	7.268854744599353	7.257656679620607	7.263215325868018	7.230830875162638	7.266605716687338
6.819834772136973	6.887853294309375	6.79352490347158	6.825714026771141	6.8438947999564075	6.807629200656184	6.822744893950525	6.819953072153119	6.824747386906912	6.815434032489268	6.816238346777383	6.795094880818522	6.814435783698715	6.8055624612645635	6.790038441894598	6.854295309206113	6.86671187782612	6.887572950383676	6.762931629866286	6.824719444626392	6.841689729425262	6.804844344001832	6.814254234639863	6.8189569877578755	6.804189550819325	6.851814914831112	6.844141504756008	6.820426111095812	6.803966601125113	6.8230758162827865
7.325710339432937	7.291206432766467	7.277608165970888	7.300207708312966	7.303200250357885	7.373001899588322	7.292732973538697	7.272195861520963	7.272769118051229	7.3423531254727985	7.324528628677801	7.304795299651348	7.311375428383338	7.254396705150709	7.295172479148652	7.305100485680405	7.284675388836589	7.277432812540482	7.3406396636514595	7.261142180323996	7.26439801670148	7.251679786146346	7.308677746945016	7.37144995895218	7.339274845866632	7.305489761005446	7.284915527192327	7.3231911952726225	7.284389554068838	7.289196370739707
5.875212123061494	5.943193626469027	5.868291900255609	5.869293354247029	5.864934097231945	5.823039109569911	5.844150460326839	5.871531693447339	5.858236212074629	5.827968063993647	5.854222763620008	5.858642042127942	5.868672775467844	5.872302056647871	5.834824072307995	5.806696757642581	5.851530807257774	5.7589358666185095	5.852785355404503	5.807725751507992	5.860816765469152	5.902391112026561	5.86118717434344	5.865513281906209	5.892202343216156	5.87963584952251	5.923422916678589	5.840884588319702	5.843429185124321	5.878277057590059
6.800521171567727	6.762510281488731	6.790027075293	6.802105570908113	6.781304972476606	6.8038533163510335	6.812588355446483	6.799879464810273	6.824005798795147	6.783089848350186	6.7943157851584335	6.835008476365088	6.7911765735332095	6.798016772693182	6.807110518608218	6.7705633393118205	6.777630939703188	6.782147910043709	6.815120676199513	6.7833969398133664	6.7873121246042025	6.770826118240444	6.816895722585317	6.768472452085702	6.784556857430588	6.814816721829318	6.807818243556901	6.792404673812232	6.802847077327894	6.824027290247983
7.955356036756243	7.978772067694853	7.932090586733612	7.985582333369861	7.972394424822874	7.9299869016222715	7.994814443733636	7.973522212699156	7.950287229447203	7.966649178907981	7.981767116442961	7.963363573309857	7.955036549846772	7.917562868023832	7.983274388547202	7.9403553196971774	7.955970470752352	7.9666721084690115	7.959899338765795	7.944110349637548	7.97025759748876	7.989547448988278	7.932409033096326	7.955276702713207	7.951051211610954	7.954892726226791	7.942971650892033	7.916003235208048	7.96197414105968	7.941303670835626
7.1603975041722725	7.167287184429908	7.1649401202304634	7.121513163197736	7.1329181648604765	7.1329424300276365	7.116502572110092	7.150553519182233	7.1607324911746835	7.127003650193343	7.126228044369192	7.139538356879085	7.132076776604262	7.151113405704184	7.177756359725892	7.157758604864237	7.1694326309294505	7.169137010452204	7.17381773699428	7.068917438600787	7.146515783530862	7.120196357026608	7.136007390778108	7.1562391379058985	7.196911038261179	7.146386415042312	7.127813089362791	7.143481599589957	7.159054691648247	7.147166934091238
6.286479405751909	6.321496865868387	6.2873913337414775	6.349035547976191	6.252499194148602	6.287969955662224	6.286797436083961	6.273097059471527	6.3078783912107514	6.3019538330572376	6.316045565329099	6.270732135663952	6.292497064482582	6.333383087500397	6.325933662924816	6.292235389377787	6.2724709951475495	6.290471652785688	6.272792700512087	6.301643929993446	6.292391776144451	6.263770288090671	6.293521761858175	6.299553006156647	6.3215081901313726	6.370053032705804	6.309438163186997	6.295550216770433	6.3208379502673	6.307110480363507
6.738437368480604	6.749710882141423	6.737837659825279	6.7711809270655525	6.735410501447034	6.735735224894174	6.743405462342466	6.73343189871289	6.753599243031466	6.763891893168211	6.733636478075111	6.7716724386560285	6.7360717621713615	6.7421044383373685	6.7602279195570025	6.720514399471318	6.6920539677695725	6.728851603294571	6.7310192988657676	6.738456737816966	6.731076563329272	6.72576175052034	6.7369154004732685	6.732479128475676	6.7651235024414325	6.7548695372850664	6.7698364081495805	6.748911781921502	6.746369024466237	6.767995557763535
7.36297982083285	7.341326417371084	7.356240447887496	7.363331600249905	7.351006555688397	7.3612448384969715	7.3540099310510625	7.358003718076834	7.355107277208874	7.366135452145658	7.3494866892632125	7.350701469230223	7.342485713460598	7.333083332830819	7.409172324705237	7.356544993260161	7.350341279580988	7.386135130653264	7.3533203626953245	7.3782476894865665	7.349431162966603	7.382924613315648	7.368310381240593	7.336352595810177	7.372296817502197	7.373668808234414	7.358290608874737	7.328327887413727	7.357834874262703	7.3456007477131156
7.132934767728669	7.177375430067258	7.166388810803538	7.109821721510374	7.144651804453548	7.135101816156813	7.176270542403546	7.103784064476117	7.156967097578442	7.178529788589637	7.156827883830857	7.156040294700737	7.15045636868546	7.152077139185767	7.128316403615433	7.1564834854444195	7.155391200640008	7.16504829909114	7.15003065059206	7.144802068183677	7.141578507766114	7.212512781422781	7.1354355690729845	7.155276069873851	7.1192895965013285	7.121192066635365	7.103407670806655	7.11355709513368	7.143151503634969	7.143074250954889
9.07749660622818	9.065445731331007	9.045623101420214	9.04123415341283	9.059705993130908	9.055263987409989	9.028674435683072	9.116472579462698	9.082367842741506	8.998980299455596	9.105667007398274	9.09786305069002	9.068508932412886	9.090843305116463	9.095688212296725	9.059966493371263	9.084224988290016	8.99220450697236	9.057671916595499	9.085837419377693	9.031169435841251	9.129603353246543	9.096491699585355	9.070138080938882	9.054771045364632	9.04224450174472	9.106551371259137	9.105618139999482	9.083475182050732	9.048522111349873
6.414740217772633	6.436574449750549	6.423611791686662	6.412238639681933	6.415041397070255	6.423760601747931	6.429944842764527	6.4175379599010025	6.4380140501297225	6.430051829621843	6.42908796827192	6.469097722804862	6.424708866458008	6.460931448540316	6.435436479708331	6.4132726808299365	6.404500414177718	6.419043220486325	6.424784613073388	6.424004307445762	6.434563985595741	6.413900731096837	6.408060828501396	6.431901392021826	6.426606055849245	6.447299869021889	6.4224275356751725	6.415750561038598	6.425814846288238	6.420081792660126
7.532117306620378	7.504385701522644	7.519129451343077	7.5446943119375804	7.501632281051742	7.561962853832314	7.54746373828452	7.5250300552334535	7.523244235336993	7.519621322861477	7.541247216234439	7.5356671584374775	7.523773062161928	7.515853769624464	7.521953386760894	7.503759587810228	7.5297224630875315	7.529037364654176	7.525103379650395	7.520723449795499	7.5133351144810305	7.524796967724582	7.513231183538541	7.548931179129907	7.519691275865648	7.519768558678888	7.504604955786657	7.5166188829730425	7.527248837730334	7.518258010560308
5.393838677956692	5.314992500414666	5.325732945684352	5.342608991484173	5.277690133942589	5.3431630854517085	5.333722569745009	5.347936806690873	5.340303368523946	5.3200453713714975	5.310737053083712	5.321755315532246	5.3718248054968285	5.2869106353941575	5.294363024074492	5.2636716641796415	5.315029420475937	5.327459490373668	5.3283909311097375	5.344859455142187	5.367236218593873	5.311321497765749	5.306366156249232	5.337236925906126	5.3136971710084095	5.307953837252823	5.321894455351414	5.271794306623927	5.372195797833746	5.32526382519638
6.513677555056665	6.494364510297103	6.547769798513093	6.524928201394747	6.506239170946878	6.5176250419637	6.505537481961143	6.5165458584261104	6.550907245273299	6.509120897351183	6.479833932553179	6.548376684203954	6.498480900182649	6.456827374788281	6.493887878109622	6.5032058542436735	6.510088558344487	6.544981908317603	6.503590173865546	6.533752213226869	6.5241286907934	6.53884484575404	6.545131903845884	6.4973747338216725	6.529584356340573	6.5171007080472005	6.549383047446803	6.4831772859435715	6.499152058639332	6.526097130332623
7.557895652617267	7.507217916896465	7.576857790570942	7.631064506856811	7.577617457336393	7.558631642620821	7.532908002194367	7.566525243101489	7.5647448538604865	7.57774054949233	7.582316629899492	7.598575598011231	7.540774755164763	7.596516667267688	7.6062459379754115	7.550474975094455	7.52962255225808	7.5660137373567675	7.559364240187155	7.557779015165048	7.590439919370563	7.551462543189896	7.549695062788124	7.5356002809245854	7.564395523821719	7.568997597502896	7.620549716541268	7.559791601211113	7.549098397336242	7.587968133983071
7.6486597386026975	7.629020214176466	7.635527746496731	7.646781031719708	7.591847721048324	7.651060475693702	7.619314669923854	7.639030732792871	7.615071238651337	7.656849028513792	7.661843309073464	7.687847917745928	7.6351677971458045	7.613291737923667	7.621121388337379	7.638617778562616	7.650064937048982	7.652201029817887	7.640426744956068	7.619514620525241	7.655064194679888	7.631462833506148	7.634805163342088	7.6464539947442365	7.648413110397314	7.669681220490463	7.621501829673187	7.621113064473794	7.639510738294573	7.619655922191204
6.634589011053867	6.633050401253219	6.613839335445436	6.626817784965148	6.6577091132970985	6.628162150025822	6.663985049399339	6.641139384013398	6.656499504879303	6.650702662801533	6.643396762462436	6.6570392945007955	6.6312009886851255	6.628238185672232	6.641284244289628	6.5897073924434615	6.643514374724032	6.632531338586838	6.640349038767017	6.6382026492066375	6.647581544063296	6.6093612135678566	6.655485624156902	6.619074323689464	6.618392051955746	6.636381793793834	6.657583712819817	6.611628039467638	6.649771352334192	6.63796276226735
7.073934769272541	7.046416644378562	7.0511670958835415	7.030942357457559	7.046042004527126	7.058560682601607	7.044717794740634	7.065451797983433	7.045478765783953	7.0536412071756445	7.05654832515621	7.084111012313224	7.076694687414043	7.067693988778938	7.0711869361917135	7.065830734649881	7.059824661473455	7.040847424399523	7.0735822078742165	7.068353221292702	7.0862728602388225	7.059146120434708	7.0703686847420775	7.071390361410929	7.089105245970565	7.0403286660389295	7.092850249224048	7.054577878863458	7.074758712006904	7.095006187905545
7.136979216320372	7.108931840109693	7.138247163496393	7.118304904622103	7.118186192186529	7.0772220335720215	7.1462013513238265	7.115133571379844	7.1312385755307135	7.094437463985533	7.169322104733207	7.161803115247216	7.131315479717412	7.159456778111912	7.152673806310326	7.177140758586744	7.1633441471725225	7.153944075620627	7.203565792585375	7.17740347498372	7.129871223954463	7.1836282090588846	7.161790374383898	7.119748323443633	7.102153140820062	7.087811773953018	7.140009188087442	7.138939766046263	7.132603638144679	7.160186430252677
7.088219354451133	7.0784599483469215	7.095681272429472	7.095987177173647	7.048243341615473	7.068363116037371	7.083238459404527	7.1173996657489145	7.072583376048403	7.076768979259813	7.063581809733749	7.0554658775866335	7.104403829282867	7.048523426958735	7.059168496009837	7.122086946876272	7.127887754593709	7.086742052715484	7.057111656482992	7.049897517903164	7.109574344214548	7.132082113129977	7.059291154421482	7.080762402498992	7.080350739653159	7.055415423293762	7.053666380589383	7.068134722647272	7.083664227652558	7.056709308565874
7.754503832008499	7.729975019657589	7.794097701021077	7.78182949654315	7.744387749897402	7.762341758997067	7.778150178532245	7.782638919490818	7.773001413185239	7.777096327480968	7.753995396798269	7.755991582457146	7.780892033511603	7.808744174741182	7.751391769912742	7.775402300572426	7.792337410659251	7.761968657227504	7.743038726879691	7.761010511821621	7.7620534034627235	7.782727938285094	7.797900936779201	7.7615396666480265	7.763864563595657	7.793116749467474	7.761550921566624	7.7480951071349775	7.7648437946825215	7.764735291916168
7.478561136419398	7.471000930758178	7.484347720420077	7.469173747079003	7.466364700517462	7.492616655918582	7.487454519449872	7.403278771393107	7.470496293178715	7.480951531427685	7.4709182905694425	7.485662409074512	7.508993293911392	7.468911533022293	7.436536776068045	7.4667236109269615	7.533853906156794	7.456459803494138	7.4956294587079295	7.476750112052152	7.487264031702668	7.532917391869828	7.501891872587215	7.482977626570514	7.4694676311236465	7.475481069612478	7.523690244311389	7.45534608553134	7.526195915147412	7.4798240968517495
7.766665213183157	7.784264944984398	7.7504895987885085	7.712816624083084	7.7390669580461084	7.738856963018597	7.794634176970196	7.785260911860893	7.7817889184406335	7.740174926647144	7.745946497211957	7.779064907936532	7.7546647194896305	7.7750473698806335	7.780800729146535	7.773758081251932	7.782668121964215	7.745906241012987	7.7967282909707025	7.7628772718383345	7.731792972857185	7.749838937856053	7.796035800150702	7.687767200029299	7.783615457519518	7.7328431508486615	7.723637213115718	7.762098966029563	7.75685024941713	7.742287404800266
7.251146011043718	7.260481918991412	7.247157536626463	7.237131297410394	7.29911800132614	7.239088831206343	7.293266884689814	7.237110758748683	7.263890371788754	7.258548460302771	7.264119807954877	7.315326441875897	7.250235434625927	7.286317858036725	7.237346611331001	7.218187853559325	7.252969848302037	7.232987504020818	7.263339630137214	7.272772614337756	7.2610812678542045	7.284860785421013	7.253358227631103	7.278930668686208	7.211373769681237	7.317727418045617	7.243172997375375	7.316105183153647	7.265170004552952	7.2893098831862355
7.264814233105666	7.179583171458933	7.274451075120063	7.256343077568594	7.21465318815233	7.260918722298326	7.283836225286393	7.21930871384533	7.260419402202543	7.163240974980787	7.267039036354637	7.217069507817258	7.242788175387193	7.203373879494526	7.186574974686164	7.249934557083354	7.223191299111098	7.332449379055383	7.230953545651113	7.283452591756843	7.292734548472674	7.152770728490797	7.255871365454488	7.210158107701671	7.243228592348608	7.246435525616982	7.251634731213963	7.191711448779391	7.2573030833254775	7.300561227658943
6.911861677934343	6.938587575569511	6.903268261568978	6.8437643778426525	6.921966381297581	6.9318055434672425	6.931698685319714	6.907903240460588	6.9195572188122085	6.895153747750332	6.931862181831972	6.949365029144295	6.917772183983373	6.879119696989544	6.9274743604369915	6.9599940889896725	6.920955697093228	6.931310083491559	6.944286755947155	6.939076439974987	6.927129053070117	6.921591037740048	6.918698208448022	6.942175469615933	6.961077803280327	6.939818567000179	6.951674277479032	6.899454211531383	6.94830672412665	6.9393622807093776
7.554793018398013	7.57171882438012	7.525705826844143	7.587380378938848	7.575533241551138	7.5745894765006385	7.5784530567627275	7.523624841249387	7.571776988598095	7.547016722179642	7.5766049525636925	7.585604530474501	7.550214521900961	7.5573750856674575	7.527585030362705	7.5843618590500474	7.5797596381617955	7.58111922264289	7.4995485115780625	7.607589578894155	7.606888449136503	7.581460729178469	7.595361860878088	7.599040546804553	7.568001186521645	7.578811779661808	7.556312054400518	7.5132158739757715	7.566632430076193	7.5559496753581525
6.976198065130937	7.024307790278101	6.9808350623911215	6.997025509377212	7.020295436609929	6.9840837497396695	6.991687150879632	7.021410809659331	7.041377238273202	7.004591129009137	6.993533866393888	6.999984030374567	6.9916114150198165	7.0528195290762685	7.0222741721573625	6.996971228007414	6.967868681822551	7.035152284579638	7.013312902111447	7.041293530240482	7.003711990645767	7.0094262134708005	7.01612480488617	7.022327616707244	7.014095297340082	7.053037473918626	6.981024634308463	7.048530053243207	7.0075237159087935	7.018697538957379
5.958616874769539	5.995426766331862	6.020875182800022	5.991932147200826	5.920042949092434	5.972883375925687	5.974374505274304	5.941202167845459	5.976663863895693	5.987324911949446	5.991424379399892	6.043162619338652	5.9520886010235765	5.993783470316669	6.003460312442027	6.029288204088309	5.997379121642734	5.984511818115761	6.010947083338783	5.910083408192299	5.950731977642612	5.976455226227063	6.003777511275313	5.981135628085783	5.9959331159455935	5.975814909279287	5.97658846605319	5.961097615060782	5.992625123607793	5.983533493224202
5.918403387718098	5.900295468549807	5.902985430873938	5.910580540349589	5.9051147806235935	5.9065940346872186	5.866087663458402	5.893364486082497	5.919252259612683	5.8879802657599445	5.893228413974135	5.91057456653917	5.888630220353982	5.917028453569214	5.9388737419738415	5.913512641733468	5.883735800454931	5.904157920441456	5.9098288284123885	5.911329457559919	5.891188738629829	5.923119645069108	5.9079925614160205	5.9241822557320685	5.929033022938817	5.8937455501460985	5.933819513238134	5.9281116282697095	5.913697059723423	5.925633179623271
7.058351098931309	7.0803807375975705	7.0763595917043975	7.071835396956849	7.0351120474985125	7.088340684250639	7.09693954875676	7.092921075610093	7.018341616935105	7.107271664089131	7.104178233708702	7.093587691341919	7.074374080252255	7.082430301210962	7.081114125065553	7.078953511762765	7.099695457317245	7.095424547832869	7.076178573451355	7.082937529304264	7.074673702039213	7.103959876585735	7.078900782125287	7.060955122190375	7.098844759272939	7.09384774544506	7.0620715448149065	7.083131469290421	7.081832874406907	7.061605215557964
7.979866299431658	7.922679374934214	7.978257960025891	7.943040057247456	7.995332357757312	7.965918379479837	8.034218747826817	7.971532818175218	8.001267437859008	8.002043211495764	7.991134036625723	8.018345447392997	7.991526968893516	8.009599201935094	7.958735068714333	7.930862785643088	7.984563617128532	7.925751849129004	7.957272545713653	7.991372772232468	8.01008936297166	7.914323096714503	7.9640879668765665	8.039621716909581	7.89845161132618	8.009697306031349	7.982781712716213	8.011926842533379	7.999690539514128	7.979825927942167
7.3436167535263746	7.332284771389433	7.342502335498768	7.404262073640684	7.3269207205345355	7.358539296557129	7.324603044148477	7.400263906611916	7.347093827465597	7.3238870095469135	7.384302078695321	7.35138136105778	7.387717775483298	7.379179665635718	7.404687606058007	7.282638214924654	7.375018752915382	7.363258948929433	7.382036420331192	7.359931912900213	7.3786578768806015	7.3926068445468465	7.346196491694081	7.399322945849018	7.411625082856362	7.352582089869531	7.302790502023676	7.3193005097688735	7.3626834688766545	7.397807797897947
7.0016855702100464	6.928075211139817	6.982150465031661	7.002964560908882	6.972046610939103	6.992314500419318	7.007336775230495	7.009516355935255	6.9693388955185815	6.986736069617324	7.0105238633222475	6.979360692280438	6.994520327141268	6.992347243116622	6.989403613635759	6.974449860052682	6.967367561806202	6.929185631613945	7.006573320697068	6.9759357153238	6.986580492187603	6.993517147748173	7.0457193438206955	6.9405983476214015	6.979993692412831	6.960723548039869	6.996586689164251	7.013342440154593	7.009275304148645	7.001013832623895
6.6590015276184324	6.674631333961568	6.645290059428477	6.728922203803716	6.696512731963428	6.647624393446278	6.662173559461043	6.653250748631373	6.684185863758455	6.665138260293393	6.664591661443254	6.712396277246982	6.653348629350807	6.657089720508133	6.707250971524752	6.659267224257176	6.679953311056393	6.645984696522273	6.638717812509017	6.6750999596519005	6.673866892908572	6.629233512902738	6.645910513180777	6.622210033787208	6.664642724335687	6.695000341023809	6.64897574874654	6.641915492371756	6.659364934442262	6.667457752459898
6.044300711572534	6.036172761229062	6.076152362396615	6.008134083114027	6.1436215052791425	6.144605840037898	6.1070879454426965	6.127506412653028	6.043381760940174	6.107366689336494	6.074130888249862	6.089872453476055	6.050150123244338	6.1401799059633815	6.030209825664781	6.1314456514395035	6.0523029776392665	6.145214472054803	6.049581420297812	6.137726756651957	6.070364537867882	6.1484346604783084	6.040874802380332	6.113842653549957	6.020691914666664	6.145866654634205	6.08244087087417	6.116912005836621	6.080248256708635	6.105052864549467
5.902802714288192	5.902939921397339	5.908448828923823	5.938861131468857	5.9542626734114075	5.914802714385061	5.9465086821948825	5.934328065651138	5.9396928060871526	5.9047603027710975	5.905282601904151	5.9426380778853165	5.922894717826844	5.926296535238677	5.940303427890557	5.8967867011842525	5.9605877006908266	6.0094646364634094	5.910177999743934	5.92548240300842	5.9616198631392	5.942575804864213	5.932197351325742	5.892964632591032	5.8913633378178805	5.891295199460127	5.95206478267646	5.928789377885081	5.912336922813668	5.9234294102632274
6.763130994543452	6.7513946902762925	6.772961390675973	6.884751475240675	6.757029437221187	6.80341687587446	6.73833028850687	6.734133589199207	6.7403921926819725	6.768132206418067	6.7559038503657325	6.767206540842477	6.768771020456567	6.81854813720275	6.733300514482068	6.706278890922654	6.791505146844603	6.779716448739362	6.768618347345028	6.7901454948936175	6.743391340614531	6.8083169432747175	6.795818692784119	6.821328736609821	6.741411704749225	6.766320781692443	6.773489850272528	6.780532625464791	6.749239723598772	6.769418425313963
8.603531093739905	8.570729643269111	8.630523942921387	8.661639790149684	8.608034089687571	8.646311279749684	8.60441121906388	8.641342932368781	8.61457512809518	8.628586404190331	8.65908517438374	8.688171456445327	8.63140819748664	8.616523191107746	8.661929546567965	8.579902088320923	8.62477749961089	8.634803922767201	8.617257971662028	8.616681920467125	8.624080864722869	8.57894411086196	8.628545201520398	8.669951758381924	8.596714081625299	8.639326030204984	8.609384452660947	8.607615326307773	8.633123782390468	8.626525270687441
7.132956967974456	7.116414335619671	7.156861071136966	7.209986760548787	7.142058436600924	7.1301005714213765	7.13459099378251	7.203918920929519	7.1467480929533265	7.14436935431829	7.083089069004822	7.157387567747022	7.1412904085651165	7.1834150382740924	7.159217566130725	7.170484833714357	7.219076165434866	7.197914832815718	7.117757956111138	7.103968758524159	7.125728772948487	7.180827082749697	7.164248170030785	7.173424913369235	7.2424695702884545	7.172467709450122	7.241059493781407	7.165499903321696	7.155393682761487	7.150329729048775
8.209059932986001	8.236770137836128	8.220652560868416	8.210683882163266	8.212510998350563	8.196829587368025	8.185156213323923	8.236387388461889	8.23562967104577	8.1445926623625	8.187486169846206	8.19896383518268	8.241909144378921	8.229850187277185	8.222197220638966	8.193327038187372	8.206736311575076	8.295923130214392	8.209471556376181	8.190510520898389	8.204041252917557	8.186995399827902	8.235883316076906	8.1885294693038	8.18627455662352	8.229208258421071	8.233230101553366	8.216965236575692	8.226328401667102	8.240361058899799
7.101684960604903	7.117033973339021	7.184033498979972	7.18047282295071	7.167354526333335	7.151150418543576	7.136959738408272	7.079643220838432	7.141909134135253	7.121418321196122	7.1449436387326175	7.070434032945808	7.1168521410697245	7.177310617705302	7.115879407971021	7.0905606886495445	7.074008640446039	7.061544688869168	7.111909257411737	7.1461288035201855	7.161667495833052	7.225042296477177	7.113265465337332	7.1658399713690315	7.1401666565614175	7.129790070233892	7.14215670457583	7.135366121513902	7.141939860118852	7.1284804193111215
8.53566514172279	8.590557080967113	8.565539821847965	8.600326655689932	8.50451997350914	8.552790086766926	8.569546297936588	8.601686044876637	8.548533471955677	8.551438582113066	8.552585543011261	8.574242922093426	8.572143697790192	8.501336987453033	8.564304403912573	8.593953282910013	8.548308229812772	8.545703948832223	8.584400436659497	8.541792756846254	8.545374117254466	8.517573516345577	8.549908214898641	8.492188951803538	8.574610275290382	8.596529109633567	8.516572468436356	8.576703364583299	8.529845659817097	8.569979724191626
6.406631971026332	6.367178209284892	6.3733331705420575	6.3191237496333885	6.382768455841099	6.406843816601173	6.4055294319298905	6.370562828717738	6.397190704708319	6.405117671717522	6.361067183063993	6.341809424979949	6.360078443251767	6.416420881101729	6.423397840613326	6.387720547906678	6.3972038293808975	6.42279326860152	6.390444111884644	6.33726631946598	6.410795506184647	6.424301677165562	6.345691258665885	6.413961611430437	6.363277288472758	6.385978021516089	6.424375224861321	6.360922840763205	6.402023597517003	6.354960721870139
7.163597273441392	7.193913598063003	7.12868350819323	7.173057162471725	7.142452647703657	7.181686792315228	7.1563730470601605	7.1891277231926916	7.192121838120828	7.11867003367555	7.129973924568987	7.155120581014546	7.143019363895768	7.139794170048466	7.151823524640792	7.1359773625425005	7.152429115637308	7.185094378141304	7.091555841632452	7.156878428971008	7.149951045287849	7.138467170295888	7.145029343159906	7.181056875922255	7.162676905254639	7.166293842601724	7.170024776897671	7.1807398865341545	7.1712096293291845	7.123570491096996
7.180587024341801	7.201014152109367	7.171775058960731	7.214942032111215	7.175600219227964	7.175955655480283	7.121648161668098	7.168600275118295	7.165075815530067	7.187341956885335	7.169725551061499	7.238767983538422	7.1638286821748265	7.1229665919568665	7.13924862357575	7.2376378186114385	7.1900768062015255	7.142019915799941	7.160050750094108	7.1810088342498375	7.162037457354982	7.193364007595007	7.178741041257376	7.2161192361040705	7.182965105462468	7.210422437675409	7.178395032986949	7.137717030729332	7.1631851824099515	7.173005303920318
5.393600920158787	5.363302975859895	5.336772510294753	5.351524040825487	5.360695938810734	5.363645452163657	5.3743480016405885	5.355823902556464	5.340662932558663	5.340696148782836	5.354248062538585	5.284207496944687	5.393286515221443	5.287975976275552	5.350812822296616	5.338048770496709	5.361800205388186	5.409974833153212	5.396659769372664	5.360419551836374	5.364149753896647	5.408632417983665	5.317546475119644	5.403234564866526	5.385901387026934	5.326287260297269	5.417257935019609	5.355487760479322	5.373313209872888	5.378340405380992
6.318378943930759	6.355830422630013	6.324684386692879	6.2030081025334605	6.3383443288976276	6.269204795626678	6.3708196287338685	6.253407753212357	6.302240609440831	6.273394352633215	6.30237477063383	6.339170073036928	6.318233609870871	6.316942817910638	6.325356286647862	6.340625976697925	6.314050994171696	6.320184374301647	6.287043492644553	6.301811293230712	6.342725332326165	6.340171190641903	6.319991115466786	6.2912846745797495	6.295594809191184	6.206563538298948	6.293950350027371	6.266377904317372	6.3249670279548935	6.249492958055947
5.867531740012582	5.896376057827313	5.880438321308987	5.8993349437496825	5.889953423694854	5.888602958249633	5.879753712455638	5.883034937254803	5.894782507663794	5.875286831670589	5.877033722754903	5.877492297721095	5.894569842071867	5.877462296471324	5.886961373864969	5.869077186213187	5.902310481633798	5.872681463550242	5.8708245303925075	5.903242869271599	5.889136237670085	5.892233598292322	5.869562176155491	5.899496481717818	5.919742130987145	5.866374198253242	5.898466077728664	5.903640895476239	5.902651680644317	5.88876334881495
6.977919558213812	6.8783825137046435	6.9751735921288125	6.964334572623861	6.961255179972787	6.930868824523039	6.942573935416433	6.936607304385762	6.965496083942798	6.9581179686291525	6.943319444028273	6.951620846033283	6.9531692030706385	6.9230541381543125	6.962596335548014	6.881004989043799	6.93946196276175	6.904381230293947	6.927074444538167	6.9259017660782565	6.9203418923267614	6.872123181532291	6.961049952257332	6.92381509422412	6.9075846956885885	6.9829803107631525	6.934455855696203	6.958251864474707	6.9672457530114285	6.974526512636057
7.014275445382537	7.040226564318776	7.008334451595517	7.050808093980999	7.030154283049687	7.0357409793421875	7.024350413558978	7.0342513708445775	7.004926465930308	7.050081467720793	6.998161552922689	7.006738956550432	6.994666674912777	7.039472162672932	7.051135396480329	7.031907275486957	7.052976756361524	7.070346959548205	7.051621759667965	7.0621014796092645	7.046968268120419	7.048874936600587	7.0186148158754875	6.9698990426800576	7.0170660839032015	7.071648270063615	7.035697681796309	7.031208482574747	7.010071426058811	7.027587559054135
9.244499027315047	9.248284174677542	9.27662765274308	9.252792495237333	9.267454616992485	9.265990007137926	9.25804479278096	9.240603263155542	9.260499484229245	9.269147623556695	9.2417612111586	9.26770730824919	9.253372963370099	9.305989049174494	9.236931420057159	9.254695856022693	9.271155351813325	9.263760724020678	9.260503653172485	9.262725639870554	9.260248380267527	9.279474964018368	9.24965571920459	9.248451727648069	9.233824149742123	9.263476861416873	9.25016447199146	9.265567810498778	9.23510681969225	9.233801506604395
9.224142055155788	9.236273311426027	9.232333925734148	9.226833478822355	9.225944628575784	9.222798802096053	9.243613736685754	9.229117059081013	9.233264117668405	9.242387458765856	9.198715879634069	9.263954516064246	9.215939916265887	9.20535251254177	9.23037912611481	9.210689764282916	9.230737025547203	9.196558208780463	9.241749072743492	9.221647946983149	9.219084977621117	9.189761640029404	9.236280241970778	9.189398015555248	9.219769075142976	9.250144728716796	9.198636675098072	9.233571897159564	9.232813228391132	9.215754071708522
7.259181512058452	7.2036178960083195	7.295412859553821	7.331822779180149	7.278125571434106	7.3111996185595896	7.2744068886374915	7.324092812678933	7.237818288464344	7.2224689213021	7.252637524314243	7.30157589766369	7.284100110282347	7.261832176454476	7.222966042560987	7.246456212706977	7.272656274670534	7.24720274458892	7.2494900317951325	7.222968060790173	7.333652576540781	7.222616368686426	7.255535880695901	7.316241467857868	7.180093129494747	7.296978774689832	7.250442868340207	7.201763179326602	7.294791085889773	7.234542102669704
6.629380709219791	6.61574209560429	6.632243648743605	6.639148818790343	6.622326738875238	6.6192430796380854	6.66644637361253	6.638294838153138	6.646872313075956	6.626279076674082	6.629919279978392	6.607486464082929	6.639257119636017	6.635613407277878	6.648177442217885	6.6393369516433385	6.639975090682857	6.696190705407195	6.6045138645192685	6.640904311271437	6.63352324256662	6.631659587377548	6.642211880262322	6.642199197543116	6.6551253955756025	6.612441318523035	6.636913961292176	6.6531426867530135	6.63638695385293	6.629626769762021
6.178036313251202	6.164352569079171	6.1952174239824815	6.192276318873447	6.184866973207008	6.171026468474834	6.174500571310384	6.164593335856138	6.192174054288926	6.156007332385997	6.1418269702319686	6.149201540628591	6.169922091834876	6.130395980510957	6.175959554645331	6.206762400848786	6.183156182091639	6.179168913033927	6.144647823821223	6.138996608532058	6.183745807678412	6.161156528603669	6.186383800926618	6.150104921089769	6.2212128683136925	6.159784534358696	6.171563832887356	6.168300653692072	6.1854606686942875	6.174846416235924
8.346685169224838	8.309690907890664	8.348793663575947	8.332583486869996	8.339517448705488	8.35652774743121	8.360471265644323	8.317160315681987	8.360408944179945	8.338631197857701	8.366397585918266	8.348181683221789	8.356658709584899	8.323356821801212	8.378337004502113	8.319718767889752	8.371270567607622	8.381807849469386	8.354209087616349	8.317898637955627	8.366043318545374	8.286875827580756	8.330217010512165	8.323527965005088	8.322204541900659	8.353658090405082	8.391780656637858	8.3168590349159	8.365084602459623	8.334304617375071
7.028535003932342	7.0359426276586605	7.044438493058852	6.982445653695012	7.009800482382548	7.043141979855758	7.033836071434081	7.021768509678543	7.008442182938605	7.028219090756742	7.060947050582419	7.026477683945543	7.023418119394072	7.0258496281107785	7.049481807901076	7.001781157745649	7.0437701793635	7.081713866401228	7.017121979066636	7.002315390844228	7.028560967859466	6.998758158445988	7.028934185141082	6.982274144370187	7.041829597819638	7.016840485137802	7.039669133197543	7.023097625412334	7.013579620056835	7.013971573284572
8.565661171688456	8.52613148331738	8.523472070853918	8.505925104974617	8.561798018170089	8.589570182924481	8.559835435645471	8.591923171387197	8.460122150217446	8.537738020378017	8.530888992610002	8.529975107897185	8.555780182904261	8.551023697474896	8.478464135714992	8.541793509440062	8.575998397260513	8.562723987840942	8.54204350690063	8.541677998374295	8.545939772315071	8.53575174615907	8.551916854307834	8.59407598512339	8.486679731359061	8.538486629653258	8.56000620586801	8.531319601108892	8.561878132055767	8.518736578324459
7.144701610191068	7.163692061203941	7.152028945201403	7.131917627987658	7.1429220629733825	7.137075249624063	7.1655961965348745	7.18216789803052	7.163127427798417	7.160708312540594	7.1492584399716606	7.152990679870743	7.155497027388141	7.206587408023092	7.132349633191643	7.143286890681993	7.168377804864233	7.168493418960834	7.160657075688897	7.14346041258767	7.149333839944032	7.178751957300209	7.1638048317911736	7.128540597210209	7.159684119865793	7.169468443471588	7.160214548448953	7.178214802929327	7.161169494084928	7.1735119289556435
7.735287701605582	7.7008243436750945	7.741584518973478	7.6790113739695585	7.7140295489283215	7.713839581920983	7.709750197105095	7.706847602794004	7.708188408034906	7.702898580393403	7.726953751621276	7.737085224339562	7.7478028769187395	7.727922474892749	7.7091344389151875	7.688507231118199	7.702162553515756	7.721841576637237	7.738987753268473	7.707606367541113	7.741171204357923	7.698472906691163	7.727315607309081	7.670580110219254	7.678657049403568	7.725337086662908	7.741997325174664	7.717975941753408	7.7391766985394	7.7226449231722105
8.501121762916481	8.514124220933311	8.482595853268089	8.509635727174517	8.488712941522603	8.48338842520913	8.501757722823987	8.471734039556901	8.493004429855674	8.514465167440651	8.515519365198756	8.526228977131106	8.475508251643593	8.4807106941942	8.476136928441942	8.493266559280109	8.529032721684834	8.472496505755187	8.497823094935487	8.523350512224468	8.492937312554913	8.530645435500839	8.484041958769723	8.544178547330299	8.49545113138573	8.48002520413805	8.494603368766475	8.505560290393488	8.500760000143508	8.472639145064555
7.097352294879105	7.019997681562624	7.120898864577459	7.1181727343446255	7.0907608164952505	7.084018105157857	7.104392939861087	7.085334908654578	7.102134078746707	7.140461543596603	7.117217841725898	7.12116837682404	7.127597707288276	7.0955298348051725	7.109146104655968	7.068473007417992	7.11775028925375	7.136406174952104	7.116203650110013	7.0796230411586345	7.135277125040142	7.060664881569326	7.135777220819532	7.112927207872492	7.0913029908483125	7.16799897172833	7.093517142829128	7.075334763634236	7.105125703236834	7.1107147394738135
6.405952872734098	6.3882663403910165	6.399114089572736	6.391170464639227	6.394315956359867	6.413907333701639	6.399650156968393	6.396011272966891	6.396897497520433	6.388353895514883	6.399138199581136	6.390785260009045	6.3964639298779575	6.387562771499897	6.390920541783677	6.4099437151747765	6.405115604832653	6.371985933027822	6.364422286873829	6.3973963160854375	6.3805852580331255	6.404445773248607	6.397760114041968	6.386017229007575	6.423192111677269	6.4008634917704645	6.355466339037353	6.407383167408343	6.391386700905173	6.4043564216988615
6.443950429554665	6.430917749534588	6.460627577666367	6.478898862581183	6.462623802686802	6.446765261272491	6.468199096158775	6.471147947759489	6.479666401495511	6.430127037415216	6.470236897092775	6.4428037812613725	6.468470397824897	6.469077610180593	6.467525787524482	6.465047230760093	6.46848542180282	6.409640267457446	6.464264219145467	6.4571943713346425	6.42681626373914	6.41620759090442	6.451336538898579	6.415590400130945	6.433318696382912	6.431549825874303	6.471105315079832	6.478349793758235	6.432479541112987	6.409116382330965
6.516443588023961	6.501874181437714	6.520160035226854	6.555940193530469	6.4921641923154985	6.495530026479763	6.488940355329205	6.459107168192656	6.514709699924206	6.5302081047907885	6.5182866849142025	6.519153424978143	6.5036933544289335	6.4840093683505735	6.503270557800692	6.506077214052743	6.490504518994057	6.53137054236556	6.528357287087622	6.47829091054779	6.500908166958728	6.49781692961523	6.563771612316407	6.488453554515214	6.541485776549215	6.521320728073548	6.52842348131513	6.495899389711242	6.5203797368408285	6.508291454605782
5.963866162837081	6.021026246201861	6.0087030852776016	5.994340771472987	5.95506843131477	5.968120581581628	5.988314479262017	5.927004947534459	5.985601507692808	5.934957841932776	5.890148145427301	5.992864813625952	5.9898106409999325	5.950759147937701	5.985030252719518	6.008776293760612	5.992908519245042	5.907502898285476	6.000011548290511	6.023838417976165	5.971193982210653	6.032398845308317	6.014703830032008	5.9784563803080175	6.04812465022228	5.9132797359511065	6.03887746675274	5.9218525389743375	5.99417709741154	5.9636445615028455
7.450487063646044	7.428012876930003	7.4363246746071425	7.443374900223514	7.416393888931906	7.4295341764476275	7.419915856807799	7.4284973396257366	7.452495491632825	7.4900801573150835	7.445311629590356	7.504185646889401	7.444875689484162	7.448019612789235	7.415531439718231	7.4026208814971515	7.470980699500742	7.409350955448098	7.4322473979384815	7.407746422790692	7.418369151051979	7.412307506922259	7.408970647612658	7.424564227544497	7.401051583145135	7.431179210021527	7.402048794199734	7.405564629588497	7.43692647778593	7.433665658487892
7.931502197773253	7.940603890403359	7.930681578043504	7.91692444193831	7.922744404818661	7.926922306578928	7.934658335165121	7.924064135344483	7.933695963586582	7.9176769039103405	7.925236584824604	7.9286647692163825	7.929932025730777	7.922270293970024	7.913393664631362	7.925444064289159	7.924894954239456	7.928709923468758	7.925659537991692	7.937574422280719	7.929243967936432	7.906433760673344	7.914222566561245	7.912300929641489	7.940203641083684	7.911531489739988	7.9028133951145705	7.924972949429593	7.921079130091356	7.9153159074760815
6.9599664016543965	6.977848657002015	6.9437603962269865	6.91314692044995	6.976557588077244	6.961353382820942	6.976485719927666	6.9759120619592485	6.990480031094378	6.9794376440740145	6.958383352303295	6.929121658629723	6.959892496482119	6.944973517384254	6.995382331193148	6.986435131875446	6.93892730576404	6.996542117418332	6.954438145442003	6.992623473613257	6.968525446341791	6.967038205573331	6.962339577666025	6.9996288948134815	6.941362395544141	6.973739730699031	6.962011012327938	6.9970817900534	6.950670070580982	6.968320312122708
7.8501373575292135	7.857006211507093	7.837074390083263	7.847294673325885	7.864226548586823	7.8523422510362115	7.88501698444507	7.858087107683146	7.855797488790152	7.848946435549323	7.8582204177628	7.869703612230848	7.855679595206167	7.840064143265778	7.842050820284013	7.858527829609579	7.843131152104047	7.8698532860665535	7.833840610580008	7.862721352871999	7.852403392305876	7.902706314066218	7.866941509723798	7.828487107964563	7.860643353332282	7.8517876755683265	7.825036424544664	7.8568059788622735	7.850300368293474	7.857781283280754
7.48985605826571	7.4716377702496874	7.478690705671787	7.505305048765197	7.506550546000349	7.481081770338367	7.52950650557459	7.5088289024861075	7.492447835168794	7.486388509520258	7.487287313500802	7.472389823689139	7.508258133943378	7.4635918282415235	7.513000459592247	7.464332587095907	7.495373849316548	7.503233118819917	7.509719995542787	7.474704789799452	7.498003435424327	7.493528421773528	7.487072228239428	7.5120291029982385	7.476065724429885	7.493239482195432	7.474894366080937	7.491788304610012	7.494485122187103	7.4837418650467304
7.784723220183192	7.712810940357068	7.752913175294029	7.788919144066333	7.7628864245631375	7.737603554153037	7.7579537602054724	7.730859470145661	7.750124362877469	7.7351002053102995	7.747528958762723	7.733318727045491	7.7576089920339575	7.780434662929893	7.737041887235468	7.713248261531112	7.774476558720063	7.741863735636637	7.73616163225316	7.748499356331989	7.7191578647659265	7.732954505854548	7.778200983242372	7.722790462065477	7.704378779434725	7.800724190042492	7.715471964738562	7.739091916088596	7.760159871046323	7.739652524016379
6.067752301807611	6.080252939332824	6.065604093465077	6.105757940632974	6.053973006376786	6.046944681285687	6.078684454748712	6.063113254879442	6.062790791975732	6.0809788121718	6.0771394114308075	6.081731930668849	6.0694947743756416	6.066792527524908	6.081401934650535	6.0534383180430575	6.042731507735278	6.077033396028982	6.077874161279677	6.088396861611567	6.083323824417591	6.075415872583048	6.084056579914647	6.104228311055385	6.065700156174994	6.0532427608915285	6.106701502599792	6.087108112165433	6.075367100932027	6.088102888596
7.488942007348676	7.472072513606294	7.489770547953457	7.4997727215340495	7.4830406266861615	7.493815279416587	7.4732153349044195	7.4812019776749645	7.485132149555379	7.477109668621197	7.46610198125762	7.470115176699053	7.479810286486715	7.481065660935518	7.46368169354488	7.433038566052767	7.4906598231057275	7.461917422443342	7.43561861774747	7.4801296262793215	7.459661993372379	7.483682006117004	7.49469182252473	7.437757635068293	7.461022770548949	7.53208411649458	7.4203745165911865	7.474555748997491	7.490522682420562	7.4686324805467486
7.367914484092621	7.333221795868344	7.3501610924567125	7.3618912711398306	7.351309754018969	7.351014927245213	7.3783512192138065	7.3607533632064674	7.35778494760141	7.358926425987168	7.370304995264324	7.358630807983255	7.3607742817057895	7.3373885200027775	7.380856891793307	7.319813563015858	7.357038686151955	7.367935450979407	7.369489288995893	7.365269842973971	7.335856414412809	7.309147533508358	7.373275091809722	7.340631020373527	7.32955707830537	7.372380131621141	7.374150870937737	7.350311368140416	7.343758526465741	7.374589441554318
6.778076373814407	6.729804723901175	6.77305928839253	6.793172180632782	6.7183852820851095	6.744040173485352	6.768439390104589	6.757553410875994	6.7844621057178855	6.7746942723745045	6.772674156089254	6.739025057758358	6.778383637487576	6.800597623654442	6.808536247736279	6.743975537913749	6.772261342637244	6.743216059430307	6.791507853880758	6.743316329024438	6.779187383190581	6.7582385879163125	6.747123438427826	6.7623697512548375	6.725484518340488	6.771130512241872	6.765510530929793	6.756280492056653	6.7597644824184	6.771417697336407
6.269302254325553	6.230622213422973	6.203904837115432	6.2661695858350885	6.2047688568363375	6.239918008968643	6.254739566958125	6.278504611008298	6.206721133123852	6.2462097606099976	6.247661539201548	6.285794138804913	6.235682923800894	6.2772532525972675	6.3109493971602655	6.1866646856179806	6.207595268778663	6.256958224312732	6.205503019842094	6.2504077203467805	6.254789322925668	6.269035691197286	6.234337551417853	6.246638599080062	6.221843044652923	6.193368414850527	6.326102267282531	6.186187988945857	6.2207267751427375	6.227420237180875
6.457337836130012	6.54705025117764	6.480744708479768	6.484230881692551	6.479506794325104	6.4547028713519765	6.460276066674387	6.462161612227048	6.4815785502521726	6.483577261318621	6.457970128955457	6.445286821663017	6.4764658763818765	6.428210406595602	6.49440344747223	6.5387587097939575	6.460024071135828	6.4857114326317635	6.469551471145222	6.460254029099913	6.459777915939858	6.523957423482362	6.47595697792489	6.461563718947456	6.537905772368691	6.4243874553253795	6.480371503224102	6.464248110017048	6.477138694741923	6.465805697944689
6.463599304170276	6.447965088494347	6.4168049499964726	6.470378159037481	6.427811030884148	6.437669986242505	6.445368294121826	6.4506821097209714	6.482104198672412	6.418739914164168	6.415651181272716	6.464980762995883	6.4533881179349395	6.431848962192142	6.473361008427251	6.485595718143015	6.4693793647834825	6.465203357940316	6.483803742801099	6.453401301841772	6.470255520742719	6.4882587351992855	6.472674802941067	6.445269179772077	6.446490601512567	6.456273609682387	6.4613896907493125	6.431444962829382	6.472262909759589	6.459762858866793
7.848037808987132	7.815937884014628	7.802388566521263	7.804482662704598	7.805838174658332	7.834823252547232	7.806637699188228	7.806904132491865	7.827771942890463	7.781051536284531	7.815982493908375	7.837609802564393	7.825636578178932	7.834841312005514	7.743235690371798	7.845776957488341	7.8286814750933695	7.774911062471533	7.779956728864138	7.829732827076311	7.801513145689647	7.790240195246718	7.808994897363328	7.840132605216379	7.838068652348193	7.78991174269876	7.80105633312251	7.7985922747983265	7.833096457256055	7.841018691307088
7.117406917781035	7.159785417132437	7.145336485177268	7.1128417777830135	7.170436210069102	7.130970370436815	7.1193787756519855	7.107692924338906	7.1256171119448295	7.13752970495321	7.123549058464958	7.134938747876714	7.12007410854998	7.110518062790848	7.093343575815627	7.155109479979161	7.126808081456442	7.064984514514682	7.12992968146897	7.102460551412166	7.1302333394477015	7.139588835477773	7.126846835082223	7.063800663402969	7.137074485145662	7.1376716664746525	7.12295602424377	7.119800504424419	7.113935158573308	7.128037673515629
7.767967515551456	7.7684459577578835	7.7226105163930665	7.7081781673576835	7.766478373034984	7.780180060259394	7.763297386043105	7.736428056839844	7.764971770267023	7.732025640304908	7.7433603401099935	7.753547493131614	7.763013836464281	7.7567607997218575	7.714309544931022	7.745454712259242	7.751995947228526	7.766562819341285	7.759984241793489	7.8104243217804825	7.769920848194205	7.744436612960893	7.735311742950738	7.799674195646579	7.767973839868348	7.76378761756101	7.724616148442596	7.727810345588684	7.744988253556567	7.758727607546297
7.580861791544117	7.536827917831305	7.527807648169615	7.553358753038843	7.567451360112853	7.560210761987582	7.56184045849641	7.5114916666175615	7.537093039641089	7.5518100930383625	7.550674218966192	7.526170188901374	7.544149176641066	7.593604380825537	7.5083400232186595	7.536823079248762	7.5546878401964035	7.540119254384695	7.537203891518184	7.581882883865825	7.5395078957317105	7.534657730162579	7.5631101296171055	7.567622314055513	7.54986246199401	7.537104532157862	7.564510026783103	7.580630791614891	7.544157809229463	7.580224211615397
7.440272527095155	7.405739493099084	7.396773594374409	7.431281797166588	7.415540116513416	7.422043057474883	7.430754313597093	7.378447273940764	7.434826509844878	7.4122062494310565	7.4122235609829366	7.4004013155657065	7.411055288739349	7.455473606366772	7.380192550742183	7.400684753716887	7.433908532130476	7.410745943618378	7.425725619029534	7.4270077432567945	7.414145977899652	7.423315798713832	7.418801190559921	7.400895722607711	7.395977886937164	7.428601936052242	7.3971268289130485	7.454720364399095	7.408521286908392	7.416116721378257
7.285445780267548	7.290241332562406	7.259227711895285	7.282392368844893	7.278248923055573	7.283222516290211	7.288546661632793	7.270449163402157	7.282172140382388	7.276097576900438	7.275894244892679	7.261236739854685	7.25988171602017	7.301570644586155	7.232256907270652	7.263053380241578	7.2986495621698975	7.27274494819911	7.2768282229468	7.264028284283563	7.258671148857446	7.2736186901306175	7.2800360761862875	7.279486784468474	7.2799080252411645	7.304462464344671	7.2813287998456495	7.308122286326393	7.274769686368095	7.285216917395776
7.526273078609936	7.564573620123864	7.541814939329166	7.528458465379372	7.5358456074996285	7.549908120585322	7.54056866040445	7.514763504565332	7.548603461972072	7.538833281932432	7.516262247691713	7.525137909307557	7.521560850247372	7.519639442165007	7.50453078942036	7.5995924262380194	7.538228788479401	7.478268333331876	7.522343481314047	7.530286569142415	7.527698696999649	7.550611378286685	7.525428318685313	7.477725467007513	7.516652905233789	7.496848630039351	7.508494711109954	7.52638574633416	7.536684527262797	7.533596435071052
5.250072569869253	5.211883924526571	5.193120110673016	5.198139454821663	5.318387215254088	5.265184896090154	5.2265233199185985	5.314031088471953	5.270751652338845	5.219059711571483	5.228781485499214	5.244646332690205	5.265685572805058	5.215597015430624	5.2581379901356575	5.209434419993843	5.2132345060538965	5.354000049653363	5.1949205659863225	5.288617649743747	5.240778972202458	5.2313163575336175	5.265509786617803	5.292684341808089	5.165667383678999	5.2349456578259685	5.367370728939761	5.286679943956402	5.204005253051322	5.252259743272144
7.346413052001685	7.332378078873643	7.3505245314885475	7.406051704839338	7.347918295305594	7.330173212766273	7.349580356141196	7.349712957650333	7.345415614971862	7.330743002838595	7.332600052725692	7.338919606859499	7.361292907158549	7.341236328111518	7.405197211951059	7.332947121691032	7.350704243098733	7.31029998112291	7.325020199608653	7.3182235725125935	7.340184986015927	7.266843664609302	7.346257165164205	7.342789726045532	7.318542741520362	7.3567732710349105	7.34250985620961	7.342472487607616	7.360259252413736	7.3402519548566385
7.667258286393622	7.649260454731648	7.649669342429452	7.6295365627817535	7.698407929668423	7.695609534661509	7.669597500751858	7.6716759277159055	7.676234239957433	7.696057472604574	7.680110091437638	7.668917257835632	7.670831975132643	7.631327886185693	7.6582559469656815	7.638674544351798	7.6628548756783905	7.664773576621933	7.655518991637821	7.664492642517272	7.6943846524871065	7.615005341833634	7.680214556194474	7.713086861640968	7.638562266298993	7.701938570209056	7.655780690290046	7.644803847756682	7.670916417138157	7.679045685776871
7.651161110405472	7.631698962638016	7.623133808791389	7.649085767258817	7.635053712788709	7.633353865345622	7.648017688423812	7.63168763726556	7.6426583540256114	7.610895188173847	7.6719112464892065	7.651978485666032	7.617935624613339	7.668849194064562	7.629210665282093	7.668749024491245	7.6803668719673714	7.594432474480173	7.6321326188459375	7.656869375876473	7.646549513717908	7.641975453565621	7.627277436660088	7.681941377069203	7.658617760436531	7.6078034222689155	7.656320401980138	7.713360963804244	7.647911439192157	7.666127622641048
7.404309941999543	7.4345865511838385	7.386300527469678	7.375278663062646	7.374808792115557	7.380844794610418	7.402770654448322	7.382022529857992	7.401951231440178	7.374326163517827	7.3799617340791155	7.354952427222144	7.3741915026294675	7.385407545391287	7.377091338912788	7.364149343952444	7.408900811604848	7.365360602867923	7.388346693387151	7.370084212151091	7.374405542110638	7.380291711287265	7.401716667499149	7.3405638721464825	7.376409603128092	7.389015311649443	7.364735091320517	7.411361112065744	7.361803640961084	7.406666296248219
7.50392008396892	7.4772897441549215	7.482746060153277	7.4680910085001475	7.476237386778027	7.465308688105773	7.507685670614133	7.5054877500282915	7.49805858444777	7.484882529380995	7.489790735222517	7.467322041967466	7.475340115684639	7.4920343212756375	7.482702609834074	7.448125213794714	7.522214646631517	7.509057884518629	7.487027954816848	7.463593516430907	7.471382336079855	7.444013086472642	7.498889107579918	7.483616495324553	7.45532285197425	7.517143808755827	7.470625862349511	7.528042083179375	7.474284739564087	7.513325779432312
8.044702935421297	8.013144868123215	8.01565429287658	7.978620343490426	8.046115184444453	8.060337229785613	8.065230316212867	8.046106562040192	8.031343861037453	8.05767821781694	8.045084696372966	8.039725151130616	8.04939859572865	8.026613728205767	7.985388977489812	7.999981718987932	8.028807995645716	8.04091371152991	8.019308224609993	8.056279916936568	8.063161923586707	7.973711587091039	8.045268092024157	8.072646078911335	8.022167376060482	8.063239596139994	7.999149912957492	8.009583544723506	8.032753050798505	8.04728138403581
7.037419823318952	7.024334885372823	7.0159943413789145	7.063176639491815	7.028059112313909	7.094107770804111	7.049222943937902	6.986168019071697	7.030338445141744	7.006794939350059	7.000475030963773	6.971292704678143	7.074452149739008	6.950703391821811	7.037159080579287	7.051116304492629	7.073463336179249	7.047058823379003	7.107561630859477	7.005750637202237	7.029258743437043	7.080514352216928	7.022172374616656	7.0111228452423004	7.031648611514028	6.993959063134048	7.03056092904821	7.05537153569397	7.099328273311149	7.024970487414056
7.528479252638862	7.482585512251588	7.5222081083675905	7.524917733578388	7.530497619853032	7.542228833424088	7.5350952003562846	7.508695439075459	7.5392030840986015	7.546878326149871	7.5384175760257985	7.534548047140054	7.544394844981049	7.545536625055837	7.516509412109111	7.491143200667174	7.500932924865315	7.490043890895486	7.503279076567799	7.507183221789327	7.524727544016504	7.511071283999202	7.539520846189396	7.52021994257402	7.545529550224121	7.56510341177846	7.5046808522329975	7.522109458870996	7.5338326050920275	7.5199422945864205
7.608974431035963	7.595521454356168	7.603180777117442	7.6573859281831425	7.612765425176902	7.569871140835173	7.61585348366804	7.618176886993145	7.617387194040499	7.6171766052742775	7.574101556777145	7.61310209495577	7.59576508466829	7.598678682308574	7.612503809247702	7.606229336395099	7.634343416761153	7.583704177210146	7.614565587790801	7.602038338673547	7.57219293483146	7.606261972858193	7.593273455382612	7.622384656863646	7.6090040688508545	7.591743495944523	7.612003606679593	7.631525271202259	7.596784637795523	7.586509086992677
7.694065280816648	7.658356070910969	7.6762565799855125	7.693047306301644	7.676742895652574	7.67700359381941	7.7016489628656615	7.690631107190247	7.698698631017621	7.68440716710669	7.699898544322077	7.697007316305088	7.676411334378012	7.7076821178580115	7.634757004553609	7.674846516908388	7.729669703764952	7.663827361411544	7.702309642486418	7.691108684383768	7.670020959146824	7.640141496270436	7.679075669286558	7.737763209021332	7.651140175678313	7.680964368066842	7.687050610334241	7.751959393570298	7.717871351116371	7.7262305274678
8.033003569333783	7.989637398399027	7.99449352394905	7.989449320942877	7.990654956380129	8.052954742630384	8.023693177184063	8.009054400513772	8.014552809762067	8.012506951612146	8.012095693072617	7.99641194605294	8.022631567908327	8.014816816824299	7.957650079453624	7.963198132872901	8.00024860154917	8.00170778602789	7.989631376816296	8.028856795503364	8.000999832984691	7.941341364697728	7.9863444561183154	8.039293512317837	7.983076857432059	8.003547844388475	7.976327199121758	7.983448288960111	7.98741079951028	8.018554026604395
7.735629034739487	7.707721137774705	7.699269381992469	7.745306870706428	7.716956784283526	7.7458208911876	7.704215647941037	7.705325020803798	7.738811091999322	7.7081999459507955	7.73052168821959	7.7477995034950755	7.716097371440068	7.687243694907003	7.721637398583628	7.7044615090922415	7.735361881931577	7.686814078824352	7.6829797783685985	7.73172483355145	7.696996959024372	7.692213108033028	7.714133212862383	7.747883289302959	7.698475771703586	7.7121170920636475	7.7442929105601	7.707808055295162	7.750908142295808	7.700071138706442
7.185835566624771	7.1710101578849015	7.154483477829068	7.208999268450607	7.152538719718442	7.143942738407771	7.162576841028921	7.144648531925451	7.189656890688371	7.172898106266128	7.174131350902598	7.159919888660928	7.18735291495723	7.184329625715293	7.208180873201418	7.215999231898391	7.195904099501605	7.112407279389256	7.152537744345072	7.148451902692188	7.14170678121322	7.238581715823367	7.141677288977834	7.190281640902546	7.211339155535265	7.1442262745685445	7.183752577199494	7.195425834533329	7.176741728452398	7.155195876214665
6.340480505335147	6.3640983818082635	6.340112702177813	6.357190582850375	6.335800243078997	6.3215060622404575	6.3339392800369385	6.346872274064412	6.353622365380211	6.327629366832551	6.320128438140353	6.338343843034277	6.326124395742244	6.3480287592115365	6.3263095147206725	6.301092812606603	6.370050349160575	6.360502958004711	6.347844544482457	6.361344790097872	6.339232707940853	6.346661552426789	6.366311112800598	6.3439287815584136	6.31547831655058	6.399543827119514	6.409386326805531	6.376585875001518	6.351134248139499	6.3356108347812805
7.393098936894	7.335742663447796	7.390116319131716	7.415930018015227	7.369440294605925	7.387754406214249	7.362477623056856	7.38236589536888	7.4014757357554055	7.353045198257776	7.368216751959492	7.378337900860583	7.3867525109749925	7.358950264974147	7.3622426960536265	7.33712804487361	7.374726132604596	7.37146132784838	7.374512014623607	7.405321215594653	7.386070172151526	7.2748906336538255	7.398080307656058	7.345999650604195	7.342166520608826	7.384492242145248	7.367724716610013	7.374336922184282	7.399255516529697	7.397711051497297
8.160649552415846	8.13917356462136	8.152677851629017	8.194460932209843	8.161008148237986	8.167286879885513	8.153127205375482	8.19193028912095	8.188214050268163	8.161616157485357	8.185662391609434	8.225863006052315	8.170476289176149	8.180089295027868	8.12428933695068	8.15053915769332	8.170295640725513	8.161883982083376	8.137129126919717	8.240818224814829	8.18286725561432	8.168577497520483	8.17904521003485	8.172234943194793	8.158544341577711	8.14520207594161	8.215476648094718	8.199726219453114	8.172526561135099	8.21741442600876
7.2466530448948525	7.239538586309742	7.23521107105732	7.265896701319809	7.257661735062205	7.23440980526393	7.255442015561094	7.224440109270289	7.2470018869644415	7.235324138797855	7.255385919269942	7.246595067058438	7.24532177550098	7.266421697465109	7.231605887476504	7.211490419813514	7.232309928288246	7.210450007514956	7.238528930692719	7.230077306633732	7.216622608319263	7.275616660639797	7.245773006023804	7.271002002568389	7.224554003174433	7.256437794806755	7.271079142720407	7.269545617128783	7.2126182907584075	7.248414443728326
7.145327747429597	7.14681790018788	7.1647492859852075	7.180773725013957	7.18867225732446	7.143864640572341	7.161909834428744	7.161161360550377	7.174668264993577	7.14438676516721	7.139494278064648	7.161510826653436	7.151615935578286	7.148690373172487	7.1663041816023	7.172819385911128	7.1441318642350975	7.121422448935362	7.157874509152068	7.143360527877661	7.149023508779478	7.138714229758017	7.156268369924965	7.1351001346008776	7.158305441038479	7.20298595117564	7.143496484862896	7.16204384773737	7.164776370622352	7.1643757298177535
6.278154550478653	6.3232808218895435	6.272916097104106	6.303189867706354	6.260236794637122	6.288126871975348	6.262329263260827	6.316208779563272	6.281136040041343	6.284978629803821	6.303110091870693	6.255269895503853	6.263624081166317	6.296502848663306	6.308663071441725	6.306457421627033	6.3014865633368675	6.3156709358327126	6.315396061783121	6.302844977539655	6.288269134282714	6.28408508523155	6.275920881588579	6.295929960261612	6.303408632733562	6.342739839644171	6.322009276493287	6.300958067891054	6.26298402460353	6.2706757299063165
7.391144054630944	7.38913041491624	7.390620873625838	7.4552632432227135	7.364791024554584	7.3770368500454655	7.377147729058547	7.391230758203304	7.448656902660633	7.41482786188207	7.4061214711155925	7.415278064636289	7.38855180490203	7.4137432534996375	7.4048434953106845	7.389534059617826	7.412720464590744	7.419535054513638	7.3799395027726495	7.424431352055242	7.409272072554772	7.428018572059138	7.386052906222402	7.3948090224988	7.4402243644743375	7.396010403126215	7.424854537852124	7.446993815071845	7.418180383988488	7.39638428439378
8.104312824070021	8.214613937546908	8.129670184348596	8.098484810779357	8.119757036657026	8.113169476945599	8.097482636910692	8.052795630637192	8.12373699682533	8.115769255142	8.1148182457705	8.091960824144106	8.123730394959244	8.093807168132376	8.118679919452621	8.140417047737964	8.146118340561925	8.114144029034113	8.089756547597108	8.096926245799004	8.121820945011818	8.154178910400226	8.159188629621248	8.081651278245232	8.133452603857963	8.093519752289579	8.146182275166941	8.133469549952924	8.117020690825907	8.119065804752266
8.512179009386777	8.478360392998317	8.498927192055996	8.437350430752689	8.410975215152147	8.506920360639139	8.49359341177067	8.502937507732184	8.503439016285121	8.4543996061435	8.471374231381422	8.521388629848214	8.517644369108814	8.504888969813429	8.474926427089404	8.474562239005724	8.527395438892944	8.455134481785901	8.473682024566875	8.494315226217385	8.508683442030572	8.469330640287543	8.530053594089996	8.485951245672673	8.484387769542401	8.480816211888447	8.508437945493718	8.515780452263758	8.491036567931912	8.4930761769341
8.183203609769349	8.1356161628001	8.211653814535676	8.185266653783598	8.20677979754944	8.206454310384013	8.200347358357721	8.200966991067471	8.197384986970386	8.19399110706234	8.208874929342677	8.197134701655832	8.21150783636131	8.245531265351019	8.213470100745319	8.21166021575753	8.184511713566389	8.226371739998264	8.206916069722787	8.211736103242705	8.19023436872907	8.212495382598439	8.206047610438059	8.269684605309866	8.180931242497094	8.239640126884275	8.212736715754993	8.248451403591197	8.207635427823593	8.196650214011365
6.122468916627277	6.121468918546096	6.13382302929825	6.1582382110132246	6.109080224549136	6.1319524530213085	6.086268520901164	6.111690848494833	6.1223925689640035	6.127431031053381	6.095396327989782	6.123565839229416	6.1301130807259	6.146854095634416	6.158948511500612	6.171533587173076	6.133486745539746	6.1501885578159365	6.109813747601883	6.128615726967628	6.14159358206285	6.134055513266326	6.1531812289236765	6.155787508203117	6.138335429238478	6.134613091531175	6.160154047781434	6.134533117977928	6.1825206621493205	6.146323737055671
6.580261929624957	6.551101622080601	6.5656486665038685	6.602473893081307	6.5831931588813095	6.571742486370104	6.613630706961205	6.534272013531077	6.578055840877721	6.5518960443862255	6.569170035237473	6.574899013090026	6.56515481117558	6.579984621537688	6.571232862655942	6.5641092646735135	6.5981602108334885	6.583469266964372	6.5396769074441625	6.554343863135692	6.568805249905789	6.609859402237515	6.567546507503568	6.560813092032733	6.596982029995067	6.589073313841682	6.585837872328489	6.584234192079222	6.565486701343152	6.566054858216343
6.386583701750102	6.378182015385377	6.391934905487328	6.398276788805094	6.3620575751978885	6.3942437857043695	6.399979809041466	6.37140418810863	6.385915903959927	6.359790024528762	6.385539677294004	6.386619834687114	6.380006674502156	6.406686712923943	6.394349888058389	6.399049530271838	6.392378404039854	6.39457739594533	6.35364947754223	6.3768508566509645	6.3831820065939775	6.405112525393717	6.373210096452028	6.40801342517513	6.3953966338743	6.383511617963586	6.3988412092702065	6.396379532943044	6.389892469011287	6.378134664148532
7.901572603830638	7.885315539231727	7.912251073525625	7.906210900831679	7.889090134767357	7.896814739882622	7.90549471398181	7.9027883631542055	7.9075446388402355	7.910564700392133	7.894185093178327	7.934465803507286	7.900780381437968	7.898547380610402	7.924585876228211	7.906335333409142	7.8941926220547876	7.924778888416084	7.908635657206823	7.9020291287592315	7.889268431647903	7.901755111679702	7.917173605333532	7.910582920627593	7.909727962179661	7.934463165313375	7.9128386575003935	7.900014875668522	7.897104903896179	7.896165321820819
6.4837811939911845	6.463537229862157	6.487038510062561	6.473419549865537	6.463221723372217	6.486022457047468	6.488971056290213	6.459480313517374	6.498699266135705	6.462231768008827	6.48058295999091	6.467760135950591	6.4682479337836805	6.498747519547923	6.4837385090788935	6.481119651124178	6.490268209903762	6.497065286724958	6.441130961599496	6.477649048196655	6.48142929743133	6.511089276272204	6.473514031083813	6.528731348462131	6.467608562970492	6.5051251648465165	6.4861954996147135	6.493780376397043	6.511334705694063	6.485842621275999
6.545734107168933	6.510583856359061	6.550685033622598	6.571680472054322	6.536655172279757	6.541939935502706	6.571417289308647	6.523917759852444	6.544393111498217	6.523791132809522	6.5370467138649175	6.5538486427279175	6.547244612809151	6.5770172127286575	6.551274529343487	6.508521424456059	6.576785095415869	6.560196161413412	6.537600110859076	6.545218470127258	6.5445262993595374	6.547233851337713	6.5392938305398225	6.565702033754965	6.540449992294997	6.573455606218559	6.5616270420914695	6.542859948262121	6.549243092747775	6.538680806367741
6.2269895383266585	6.246129415045996	6.262301813869046	6.272392150862777	6.2624264515249815	6.269282612276927	6.237709424563477	6.237287092782091	6.261322536816517	6.233824144584719	6.239419006900053	6.248070510486692	6.248870761473568	6.277891443278589	6.275547933173088	6.292280315267254	6.246049366987236	6.237622113258845	6.224419956310109	6.2525509011900535	6.265537355358338	6.2644451765046725	6.257288256916812	6.266606448216892	6.257049896304668	6.280038339404348	6.261970306359363	6.2486441206101215	6.271881670289796	6.2706978465276375
6.667480518122513	6.640565478257675	6.667390787030668	6.67759554614732	6.643788152323746	6.652049326539331	6.716556354512857	6.637924527175107	6.660641801422062	6.634277698784692	6.649288387689985	6.662282386295661	6.655426008536103	6.6642099105987525	6.649462774328492	6.6090590229192046	6.646044149984263	6.624502935255772	6.656693400974272	6.640881257739784	6.665009681835707	6.669106378888402	6.640125656557955	6.661066063970683	6.656852388374963	6.670907998387821	6.689416876819299	6.658910234604442	6.667498599625144	6.638664015301961
6.558155001641129	6.561627621316857	6.5645284078448105	6.555156363541122	6.576826813814782	6.552107148030795	6.5799007724194265	6.5357603081454085	6.566053959578454	6.538383358884103	6.556003959656718	6.551544208901781	6.555628835829327	6.599559529430366	6.58510897734446	6.574130429442018	6.574008041611871	6.561413461314517	6.550035122395467	6.55555631797947	6.557980617322526	6.586657540977048	6.542392057887187	6.592774510475558	6.586896592822697	6.589299331472456	6.562822002263956	6.567832317706915	6.568767339439298	6.577377002660106
6.442322844995163	6.442585326539441	6.448759753019707	6.441658582288654	6.4488163769877325	6.490922043250879	6.481996128698825	6.452521817322228	6.479826512744517	6.452811391891942	6.45925697779373	6.414290730013198	6.46293138226251	6.470353986083745	6.4373235722566475	6.426343649539183	6.4458401713841065	6.463690916565462	6.439115919008838	6.438903576502099	6.457054828310411	6.4641086104053	6.480671894450097	6.476472527210302	6.468626068965348	6.4632954437538945	6.4911393908745945	6.456876167817984	6.524726106201452	6.479139706034981
5.969059014783201	5.962527830435264	5.975146021906121	6.000510023352369	5.974696816209729	6.008227410489522	5.995284748822697	5.977169883859593	5.976805582395741	5.9704341274612975	5.974834746028067	5.956379448110773	5.972440490118804	6.014909164625541	5.9877855690221145	5.9528605514771495	5.9841411161825455	5.977492494601308	5.9600870513036766	5.993341525929982	5.988174667139817	5.994433335445764	6.007092919216987	6.009314385964816	5.965019368687679	5.998261335294207	6.006532863565446	5.997368152658768	6.0005568580119135	5.9716717670077575
6.669918432638923	6.6877339948549475	6.679768386133543	6.676855798064281	6.693382460965228	6.655792367345077	6.729842989099133	6.643755583441902	6.692611613086335	6.654655878333608	6.663091880792327	6.720353060566293	6.666856604005603	6.699771192344643	6.658617694506438	6.6723465362156285	6.665315080697923	6.6755620984098165	6.68951545923365	6.669836005788858	6.668987161550812	6.7136832698484525	6.657727040653253	6.702161381348812	6.6993010471710095	6.6710601203443005	6.66297895141167	6.658961134985452	6.679638616170335	6.686092879657898
6.8895407783217575	6.823078497997223	6.892394249384291	6.87071936735901	6.907322971485237	6.902412019431129	6.952200494263336	6.880786882893879	6.919233727323773	6.875238721432207	6.8664746972038975	6.89854678649521	6.8837658658649445	6.9225542431299525	6.876486544723134	6.854361744928597	6.8844351175785885	6.877105799930294	6.906118140256707	6.884122054935714	6.878946243092973	6.868805578556428	6.885570815561301	6.901209156946252	6.8788135973755535	6.896051273376122	6.882629514833952	6.891450248387449	6.897156466828103	6.90728566099336
6.569042227111112	6.5733670825646415	6.574243551381303	6.590157412507099	6.568129974477593	6.563146195299053	6.590424831189983	6.551000468432767	6.5731983946014125	6.543644221136518	6.568223606422253	6.571178630849594	6.566361958941887	6.589460403435584	6.572917127507774	6.579779195385316	6.577940470492115	6.58186511895028	6.56055540069991	6.564961583200568	6.5706308140745975	6.603486102732653	6.562958843096851	6.587519929617622	6.600755495506737	6.589794274550855	6.584968929891847	6.563177773746233	6.569071574768916	6.564091170530799
6.5739567030641926	6.546289159554176	6.571993220534703	6.58006471573791	6.574500633808856	6.560086212666028	6.588688586090398	6.5355924541190005	6.579050747071563	6.540089910967554	6.564182420499541	6.563281678809884	6.553672339247263	6.5823066908944226	6.563226160473852	6.562698456922343	6.584954843219161	6.587243812371512	6.547505466368112	6.5674366740690076	6.5623616723096205	6.607637264970398	6.565527970505544	6.5873472487854325	6.590945531270221	6.590435210247165	6.573885506787274	6.561164321322218	6.569007884581555	6.565759316095443
6.191625296355405	6.214623801160937	6.217616943637212	6.2203321996159335	6.201474722432858	6.213999803519608	6.213717117426804	6.187692022751478	6.214131595262238	6.196525454142174	6.186038020668447	6.1896695774384805	6.196282964959737	6.23908081654374	6.190123550725043	6.249980073656664	6.207627536764357	6.2281182872881224	6.190752221842753	6.20353570397946	6.2138116813347555	6.230635250916321	6.214534281914044	6.222599824108476	6.227993211838125	6.232896243133255	6.220574282754942	6.217620724579427	6.265620667213935	6.228939790866016
5.350101800952525	5.378708663476614	5.2028469458445015	5.265217377831855	5.250081009144388	5.324259933856478	5.2414656814412455	5.284442771461418	5.276808809458666	5.382204990147196	5.34013356660728	5.324696389344854	5.327877563610514	5.2317510556200615	5.264571495445604	5.2300891079015965	5.309149780293829	5.2830709902554505	5.352800885951466	5.2969083074933945	5.229382649595129	5.305805850680488	5.308507438841829	5.301486971611969	5.292016237944327	5.247398699412049	5.3387079411724345	5.282151018404324	5.3003175530148665	5.281500375085704
5.613062892037257	5.521694076483449	5.570396405252166	5.408719428570987	5.5805421477156365	5.522197483912783	5.637913457785183	5.5764560028561645	5.5250491061397184	5.572702213032915	5.499859526990981	5.613331260857327	5.6053638217067805	5.51553997605731	5.5565359972722375	5.476116900608625	5.583888074481252	5.543862988425905	5.566631352228501	5.548718480318941	5.592129102452309	5.5012966453443175	5.597328138598017	5.669739458332727	5.549169497423333	5.585411540682738	5.565744407038381	5.507890465887708	5.5509111571399545	5.553942795855161
5.399066786614415	5.492674531486556	5.330657475503863	5.330456393982508	5.335828901524233	5.3556086326263115	5.369482268962183	5.373817290386121	5.394163958167711	5.384888740314356	5.360372414394679	5.437243096333454	5.398884853892889	5.311965328948876	5.3700076528954135	5.436148399784816	5.399973203464644	5.354451135416558	5.37374096315602	5.344745574560823	5.409219090687685	5.534858770922271	5.366353027643519	5.373390944265988	5.402240761525287	5.336374733119328	5.3772143978336775	5.372287569330384	5.365914305895617	5.396584279879936
5.046299234243207	5.0738532861759404	4.995423268320248	5.069385957321432	4.96565393972221	5.032441496597569	5.072628952263403	5.055996720255809	5.054212067953358	5.029293590525378	4.997614178502562	5.072007236159943	5.058250422715858	4.976636008896561	5.108109929500905	5.069070614764535	5.118113999326225	4.999092761726232	5.087001646218722	4.944236259386266	5.07782895253299	5.159710868514924	5.075856610159566	5.046675685783897	4.956211097098093	4.988680899968113	5.085880780271065	5.046185477430555	5.070444914078632	5.0729548557997655
5.311039972184123	5.312502849681738	5.206509496196944	5.2476605733448025	5.304677836354625	5.2805672640428405	5.223409486181739	5.287414947366623	5.286503152215411	5.390470562460876	5.319262670300538	5.3246986365241975	5.333990317511586	5.209532930725336	5.246672298236834	5.182462986670031	5.307121982561147	5.3298270915937564	5.329661368486919	5.267230673999748	5.2879876899149005	5.2968452699939865	5.289006177592529	5.249326354962356	5.349903386228884	5.267987808036346	5.357149053449622	5.2317621325739365	5.283821901707005	5.301730299636978
5.060459229330887	5.106983300433543	5.070660554803832	5.083295739577222	5.021456898652394	5.0208488970674185	5.115681653015738	5.067383229137938	5.10007645217907	5.142382590372597	5.066412188307888	5.016005686369612	5.098459904426866	5.008635286670125	5.1127468218808945	5.0516976673069935	5.092852504065097	5.086240703970336	5.140449083468877	5.01154711479513	5.085956508475442	5.178613048450703	5.11722004021282	5.0692579755201415	5.151393441822831	5.116955471844773	5.06873473268466	5.086912284602311	5.118423397961086	5.077755490777405
5.708841657373777	5.7550440345133245	5.718520834859968	5.6972016450667065	5.551146169679222	5.794536066888689	5.638592382518617	5.686538163137766	5.694359005183692	5.738150769100656	5.71378806809234	5.628111796809958	5.721132572567703	5.736411162199876	5.520899118183359	5.747726660012408	5.759066140351452	5.694273497327381	5.775605630799791	5.803678615177202	5.746202581701208	5.865604461627719	5.781076966984291	5.718358856887008	5.752814278523916	5.674581323227162	5.811837603825089	5.715193973478197	5.7704297563709375	5.8136857019315125
5.3571745842520615	5.372124600388782	5.231373083505708	5.298017668914926	5.27287343750156	5.34011971796411	5.293134999813493	5.313643289936371	5.286564852409254	5.375449837501562	5.31942182012814	5.318544540986989	5.3416249932246265	5.278144049681393	5.221994443861624	5.248007979359243	5.342966785596941	5.348805286842891	5.339563222394019	5.3121376287713495	5.249410017402433	5.315963101915743	5.322221343638391	5.343957847154229	5.284504110897613	5.2543500316608736	5.366680634106984	5.280624352161432	5.32741570182221	5.349934488329242
6.800161737593463	6.800757921852673	6.814833331287264	6.850071705000037	6.7873900723167075	6.809358342159432	6.883173997438147	6.828765998270567	6.795707721221602	6.7970866119002125	6.8222850115165246	6.819885789381813	6.825789406647824	6.767172188260026	6.773256010827332	6.804422267479457	6.834969371772254	6.696928665439048	6.793071156937497	6.733047773905818	6.821440406738974	6.777418530115156	6.797096149549493	6.7783342730318665	6.7185837582690935	6.8230388920232725	6.822293615175841	6.84417458296353	6.816256896253661	6.768449346047125
5.216772239836248	5.284678602536839	5.1743494231066	5.1715197998615805	5.136016526830663	5.209041826174727	5.217577667813828	5.214081992331413	5.157147953536575	5.269691167570351	5.177636331486245	5.1919514290125655	5.234965177014865	5.144284281258288	5.25345911045031	5.226077303812082	5.1739587356255585	5.315810540841898	5.229565229374572	5.167304277015481	5.2468566700247665	5.182966684559055	5.239961332611215	5.161316675602683	5.085416168306182	5.1503560727516975	5.339867675501143	5.22915099779983	5.253211866316164	5.222833845607993
5.6006322786642135	5.712366911293322	5.5168884322116325	5.533115970978447	5.542231617294831	5.573785247764082	5.507098422215855	5.589455378428612	5.601156626469392	5.657636472333134	5.5982217442822	5.5983535952411465	5.629983314677025	5.548131149891272	5.6167948441693305	5.5670262798175925	5.557813675211028	5.6625782879500175	5.598125811218618	5.5710939195555484	5.54778577210364	5.662739033768423	5.625916379362497	5.649692127274692	5.589065899346983	5.510821774475047	5.609526859556887	5.56707867269666	5.6064647565553445	5.613820562751582
7.194105232773341	7.226350173501741	7.2121037991039145	7.228134221970497	7.189255675901964	7.234815381827422	7.205112690141928	7.212311998699964	7.235193849649288	7.225468875089524	7.19222932268134	7.207067158409788	7.2118306883626975	7.234923038955892	7.1984513059090975	7.210488649080749	7.192334732124442	7.289411963432139	7.203831946238549	7.201306873043604	7.234094244228418	7.195800309021712	7.209209654957987	7.217923915683402	7.206212731614251	7.2083757869147345	7.2007406525197375	7.1978331557994935	7.221672216449277	7.216003940756893
7.574441255786997	7.577971390022127	7.5654751681364285	7.531487169434774	7.522832536865196	7.583037489239231	7.5852979028323535	7.577811565542362	7.59740633672678	7.603834992811773	7.5530628870287755	7.574802434806387	7.560959008405249	7.581344011254222	7.5639183226395055	7.552028760018723	7.561143931730855	7.597592523712777	7.558886091522219	7.5541637019101024	7.586022524422202	7.554691007726074	7.601632952111845	7.564456693398894	7.555635677761531	7.571639621751179	7.540634227389599	7.552908051148647	7.5731782273659025	7.568036355873102
6.5482726130732765	6.5332648832018725	6.5273469201227226	6.546547396221781	6.5232058341261405	6.556322410143308	6.5763918935985775	6.503694049139872	6.562934081212809	6.500900463625437	6.533153523990557	6.529022981409705	6.556872501445036	6.54062615764434	6.5157498922119235	6.523941682197803	6.5306132207931515	6.532196435893745	6.537931923734304	6.555036033809831	6.546703703424941	6.55494810249071	6.566726512496445	6.534330907472965	6.571053977446453	6.534981733014913	6.5604884786742375	6.504448917968421	6.553392240832511	6.5609829750593605
6.024451776287601	6.078507993842624	6.0421365442858885	6.061822319516497	5.998363737749092	6.018180476695062	6.031540038685289	6.04651837331886	5.991419838268407	6.04057977531591	6.01455565588953	6.010147699107352	6.020963965247266	6.030352042773522	6.002385195635793	6.048675501624572	6.037910861285436	6.046076204187162	6.025072627932963	6.034678054789177	6.048823633386898	6.018467801262788	6.054277040611978	6.0601904568637215	6.040088473260817	5.9873521033377415	5.999946939101743	6.0304420692630885	6.038042758134727	6.034017752532347
8.097190708208243	8.070889026770947	8.085466432997384	8.092587945693015	8.087095592273801	8.094056152858213	8.06588717158059	8.058082722405372	8.101076817080848	8.086155829103888	8.075535775522379	8.118548296006889	8.084283597543434	8.110765405913348	8.082174778011252	8.073937512327548	8.085258554947254	8.069828399938627	8.06536768164743	8.08345263673589	8.048240372618384	8.102629753335963	8.068584149923447	8.107235955459075	8.040986010074425	8.10152759324198	8.096228332147684	8.064217768275721	8.08534710781957	8.0794564861226
6.588778573491488	6.652618860113551	6.607638134463147	6.6230767923315215	6.644957273813536	6.627186176266775	6.610600751180752	6.589266241763253	6.605812606396452	6.631503903918941	6.617441371340964	6.642845004364562	6.609084424776701	6.661767435469617	6.588225178129338	6.629101216665188	6.645488897951488	6.627076430975442	6.617992712215468	6.607355542553033	6.611392935651607	6.673306805221785	6.610990854324827	6.635935515619992	6.685350487657405	6.580289564328921	6.578276416916252	6.551914201773234	6.604296904667847	6.6269685631658914
5.990082337412125	5.993085037433421	5.979046613571981	5.943921326646341	5.917172200864298	5.947428994329053	5.985174088901805	5.972127091358908	5.935720830574504	5.964817202984487	5.951381310229273	5.9403524859092345	6.010700270703429	6.0085419359831835	5.968981171800425	5.959474410196409	5.966767461213888	5.930477599331076	5.964686001013713	5.9583819692757904	5.999208614879668	5.8988742633403	5.98141349904391	5.966928448680365	5.993280654294939	5.943012162228737	5.941339383028088	5.982175488367047	5.9860988016323535	5.963902113708168
5.9406512300096	5.956532487974348	5.895986576144757	5.944703483970652	5.901658018217624	5.940007992540164	5.990535953628013	5.9037940044831565	5.927019158645492	5.905005440154191	5.886343505287813	5.959890682778504	5.9391601357237045	5.9034703902441095	5.953129775729267	5.9056344966579974	5.939939378485256	5.909997700536804	5.906693048392345	5.91199870244272	5.8916964674811405	6.003696659584953	5.91258363252118	5.931061891830917	5.974666496179452	5.925050692827929	5.942143902642615	5.9557297785323176	5.94203001266552	5.948694114953959
6.3333638726849255	6.341575570997846	6.338489619140395	6.3514398362686215	6.3092511907274735	6.3276587523564585	6.357550978800634	6.349054752417588	6.344980846124043	6.335420630512265	6.294210024981455	6.2859654508723795	6.355754245280344	6.345243908177421	6.4037451174218925	6.309247915296491	6.321203474852054	6.289691622886554	6.358432577813293	6.331351584307457	6.355903962767793	6.258702709561553	6.374657201785546	6.35807227308876	6.243607308631601	6.294740491428895	6.399782914608442	6.306257922890755	6.3256999668772735	6.333553873503197
7.429952096469987	7.439593283871997	7.451522584942268	7.417502172617531	7.5000927030749525	7.504087982726396	7.415018639035418	7.455884368125048	7.469023216088844	7.4173948653150035	7.459191996138384	7.455312664668585	7.4351378099864815	7.461599718698562	7.4950694077005116	7.416142148178692	7.480581449754994	7.4403547109607295	7.458479442373878	7.509247615515431	7.44592365909788	7.394014155643369	7.469491477889067	7.410953891429559	7.434545863342397	7.470364712153867	7.437356296805506	7.439681038792157	7.459600517009548	7.467267065810528
6.792317166796082	6.8557113581200495	6.763153289518312	6.752593116150982	6.827063393759066	6.787487215776718	6.847423550103599	6.785986580070822	6.754596630136723	6.803142134547177	6.790461282390287	6.837821423595233	6.785329051666746	6.771257986521525	6.826483441079676	6.840309768812761	6.783063242566823	6.864206793403075	6.798244832777238	6.7866378081875975	6.773437778712144	6.8541397063308445	6.772658694535928	6.772074647978284	6.876398525757415	6.795827687516836	6.793055388931793	6.815634271917159	6.798629870073795	6.788395335610208
7.213230832770151	7.260498052441884	7.238904772185067	7.208718276050964	7.3045578423371875	7.291022253496706	7.196907665985366	7.242801190287873	7.238616490299214	7.266823793191247	7.2335465804799775	7.280133260350939	7.2276652107817085	7.2450672316129126	7.273782546747857	7.237761581223824	7.24785591685247	7.175431875059428	7.253687437389388	7.2699769167849535	7.249970003090388	7.259063692457497	7.23844367771446	7.2300407714255535	7.23864362720478	7.23202174143741	7.1928287441024406	7.2612911841542624	7.237312583172227	7.245812446275092
6.7131786681157495	6.733016621131608	6.729808296122153	6.715029714291874	6.7422593527611285	6.707770511595196	6.699609948517531	6.749381233988313	6.740385724982892	6.704446022075478	6.685431401800993	6.687471865157019	6.7130292465648305	6.7122121956901015	6.6985912506179	6.72143647546121	6.693885287656414	6.65474569361817	6.724564926934469	6.717695440728326	6.694362829179795	6.76896687308066	6.6716399553815675	6.751275087417611	6.754268496988393	6.743264039899525	6.64105592903584	6.706047952659032	6.677026311149303	6.71346441810928
6.469113994417603	6.513835801258358	6.521657431203418	6.50068521786857	6.5294685091910125	6.511407427093007	6.497335248988732	6.5445016141255925	6.506693990656557	6.505023014694007	6.473156892047133	6.510457098095992	6.488501808097486	6.490834870483428	6.475531365337401	6.519317838863494	6.4906674049424025	6.465954918450589	6.478590332368648	6.493137487879722	6.483582000065019	6.564145254426007	6.4754709123351075	6.503918267207856	6.53281497136916	6.498824400148558	6.479522948810075	6.493148659451785	6.474631219403688	6.504525575843272
7.013849726183113	7.072029719623912	7.045456522574113	7.007042389857168	7.011091027149142	7.071706806095919	7.0251634081102905	7.01544765235811	7.03597596565779	7.025320513165537	7.0371859159717225	7.095808915750876	7.021483135110178	7.008394063364966	7.030174712819412	7.054486507696918	7.0044820587315595	7.027271879703868	7.05409272006886	7.0556500261567425	7.037104650394473	7.046090124499912	7.040640759112098	7.0485133197989365	7.087753174837504	7.020798408769938	7.000776074855522	6.983393690628451	7.052329311457024	7.000429458638316
7.0921792601967	7.1117061402831885	7.084530576926852	7.139126565862679	7.109501369142445	7.072357886826852	7.149623766427943	7.158151000868656	7.105650937796174	7.19864607227829	7.1240246263274525	7.122607228776733	7.104719575696219	7.215523485867183	7.179378140329358	7.16173333024629	7.119781511609478	7.1580002145179735	7.1024197357551815	7.121513734617523	7.084411234545024	7.123658749375608	7.122776958183043	7.135795252496741	7.2015560526991935	7.136484915073208	7.135924788061397	7.1234117143646385	7.100465964037403	7.14057613128507
7.126113361103247	7.160057891028867	7.113415900644253	7.2083738944836835	7.085461471235938	7.100510333886525	7.191624570051942	7.168496140682441	7.084972355348952	7.217020866719036	7.103917747393812	7.1825638757098895	7.128507066334888	7.22089239903791	7.145125880506241	7.156040360865487	7.113254494958737	7.148794737142774	7.132727832791677	7.105708080893508	7.105609500705856	7.1461832575206445	7.135709026802463	7.163491753673457	7.2418522451536	7.165981731520307	7.181911872051469	7.123306065137402	7.10140272658995	7.1010878648533025
6.520747015021857	6.539571312944092	6.531344076472921	6.4690568062687825	6.554079686450133	6.537290257095901	6.5371516980814	6.532316306676124	6.515261771138014	6.5610091542220745	6.480469387583523	6.540062183442307	6.5288597811603175	6.558542356156888	6.488545224627223	6.520283284067454	6.521856121233528	6.5458616150239575	6.488814239714179	6.553842796040272	6.520768392190408	6.586278829674632	6.51764619107142	6.557237403631293	6.60636740892209	6.5485060612095545	6.5890496425075975	6.548671462278963	6.567013307784055	6.494902527108418
7.1609876448849015	7.201147174032996	7.175031954739975	7.183977631359607	7.19171611636934	7.170107522737151	7.195373680476951	7.194614983382058	7.166135603605032	7.218835330683158	7.189680382673299	7.238342427840526	7.170683672284169	7.260211665915867	7.2499584636015095	7.2163235900380895	7.176330155766489	7.281113742296253	7.199154294195449	7.202459940937513	7.204403067665344	7.242817512158577	7.219949705522917	7.184509936273919	7.234639185456178	7.1974947377140905	7.224631106101402	7.200276107735197	7.1869827596934135	7.196991045530663
6.54420042493027	6.6407251784026124	6.583634627127823	6.502460335269345	6.617851081168567	6.56262784444687	6.580230457850322	6.6067568779761405	6.58368936238966	6.625746420452143	6.590247397088082	6.597704888912051	6.579438391913506	6.6266341977788485	6.5566955343833495	6.6351644920485775	6.539772675276074	6.615555771562184	6.558349587144653	6.61902837090774	6.6189361290472455	6.699530780993358	6.577471267730316	6.6086571380016075	6.695194773677727	6.594194639171048	6.628183193961173	6.585826182395447	6.620177762557724	6.583292110089638
7.16376727584771	7.194398605427004	7.190394685155866	7.193629602869457	7.209219596132491	7.225349073123484	7.158800829403251	7.185655589014265	7.216643103647701	7.197674635564367	7.206901149555763	7.210357388514843	7.194940391586857	7.263058256399707	7.182162287267842	7.204947629733309	7.219160603529825	7.180574115426129	7.178540083089724	7.217515006917534	7.232264201661056	7.172797841849032	7.2356737514341125	7.16964536232541	7.182576773116097	7.216207990014536	7.206907549318112	7.226143725666325	7.187526761647281	7.212055813577996
5.324604097061428	5.320036953448072	5.31175360673945	5.265129427979014	5.26450286727396	5.293340235561488	5.298190282384202	5.3068672426641585	5.321471033960831	5.310670290915839	5.28597227219764	5.327714410530157	5.35018330380772	5.32046190586443	5.293280117049856	5.2690405420011395	5.360909560244128	5.308751042822512	5.260682562240794	5.34101078143148	5.330151024090945	5.358795009831328	5.299306464626668	5.338601308817715	5.336522939160992	5.309766731353607	5.3367772412006325	5.2888980441394775	5.344015137296274	5.310169486730137
7.0120943644369875	6.98597154456763	7.005786682497486	7.039533220672606	7.007641974985829	7.00819979432979	7.0206016237477575	6.998282375418105	6.996060081990327	7.0166855787188425	7.0228153904222586	7.041370759989508	7.019720015972282	6.982729973048005	7.014039319902008	6.9913936654875934	7.019307430318529	7.0235392001922845	7.000509241360772	6.993783422992824	7.02738935699283	6.983729952622408	6.997173999785272	7.0436056268291525	6.995747623834628	6.993277065446137	7.019551035882459	7.0185735886289775	7.01393685054175	7.018951985174987
6.8730659737228885	6.910333842052269	6.8925552928496	6.8758647614553885	6.885978639727672	6.8995100546551	6.864401959941674	6.877283900134352	6.889528709810598	6.903133133512765	6.872585019704005	6.870224617841673	6.888185404856037	6.898162945181652	6.8759985614224375	6.8984158733890775	6.8842087191368675	6.837326398008572	6.8689389958343385	6.889211958143845	6.891865340912132	6.880825957079339	6.9093491163615175	6.912717765656352	6.9146807681536515	6.895239682278277	6.893514887332518	6.864987432735268	6.888549122817992	6.858290507641143
6.743280073097402	6.727268618196933	6.741144037982893	6.739708732859466	6.72977029742782	6.734719058675285	6.736844607354191	6.733151227442478	6.748607895387652	6.732159234014348	6.724249155058924	6.725741963158108	6.724683766618668	6.723999855256735	6.72412382693504	6.684595337130662	6.750400269527633	6.710202907364874	6.744414777201853	6.740991716731385	6.7403451060629935	6.649892263712464	6.7578352317797235	6.744439191455022	6.7137872520297375	6.741980966567112	6.750772999061779	6.723840883978242	6.7517526536729875	6.724831542436045
6.5559538030791655	6.602215043441433	6.569430117089595	6.499251553079102	6.587713876510805	6.566868985296477	6.594092341085759	6.559456570757593	6.5636584617078935	6.566449651351566	6.581010514812221	6.563979923717125	6.582074345635934	6.555754245098616	6.592932541458657	6.538062817627186	6.592760622938254	6.557128375858624	6.5828860933814966	6.547467498079156	6.548110249217317	6.460991065794679	6.590513528910428	6.5270916246738135	6.5280682893749	6.555383674489225	6.599191280831053	6.55007139870036	6.587292200322244	6.551435130228956
6.591814091668433	6.5937977717956695	6.5872456597940126	6.542366584307247	6.616478122167464	6.585340457700701	6.625057095740497	6.5666563445836434	6.635299483108714	6.582150999739495	6.6094993374888436	6.5941731940545045	6.586259041212621	6.568974566618977	6.647772395755178	6.525949771292383	6.622346145274812	6.585805939733808	6.585582398998882	6.5739480512705235	6.578224585534192	6.4985923043011296	6.608076421300589	6.5136190908235845	6.524886814326531	6.5762807149093785	6.6199700640590855	6.567542794981441	6.6184344961409005	6.587289653087832
5.473095783143606	5.457605005300974	5.523471977786134	5.503558968322773	5.465453402589712	5.515057437076899	5.481739084962305	5.499890696319345	5.5036388532794165	5.4757260661257074	5.509329714801261	5.4982092443568105	5.499283789169357	5.498054205008694	5.4968616908387515	5.493237645930399	5.556121094258577	5.501168246932265	5.553724600653824	5.499737175649333	5.516184712089419	5.495375024786174	5.489353962740259	5.507113590967693	5.451381344199686	5.46862753845637	5.501620262160071	5.448745911022838	5.512193715466872	5.528652751037053
6.838306850791812	6.8843761487397215	6.8923753616810215	6.90432533423647	6.844884284742543	6.881153924363548	6.870280484674045	6.922969762663723	6.892848898761106	6.9069004090070845	6.874742143952768	6.947173338035352	6.843897681815555	6.876416630225326	6.820790300026119	6.877573819830282	6.889481526344747	6.905085456438197	6.891171202956401	6.8863994455326925	6.8949275966481816	6.939907542591852	6.8918254199654125	6.8751398501514425	6.864997727754254	6.846423626362992	6.886860386318629	6.884657183279715	6.881502197420655	6.863250344601076
7.282565880570914	7.30803169642712	7.287918725061733	7.262105857860463	7.298691702560422	7.302916028985095	7.299261174693584	7.291776405405179	7.28298201502215	7.297750645909747	7.276758457206056	7.2863173929323075	7.285455145411395	7.308306807487957	7.300938653098536	7.351909761587232	7.279647020769631	7.279631276734975	7.274404044375262	7.251060379375605	7.293325713054518	7.325628722707981	7.266138600601157	7.314540017566314	7.304569269947593	7.236862250333995	7.281219503738612	7.271244913068348	7.282865404731407	7.297610017511853
7.018689505489763	6.987395031834682	7.028906363914195	7.012143079495408	7.0089987523856525	7.043455043652598	7.0610404929236985	7.01935867008832	7.034496441757237	7.055737883136761	7.029056689418626	7.081016186694143	7.0380076219297365	7.005342650698703	7.052304572152967	7.001825132482749	7.066418832920365	7.037244928644558	7.015721293235412	7.062053559709151	7.036875447246635	7.024064935397477	7.037486155018597	7.062233352006812	6.987694091403648	7.037236930615152	7.0455321631219565	7.049436815965066	7.043694939427378	7.046960347178372
9.813260891985667	9.815315706269187	9.76024793830841	9.706556937323708	9.77303859487784	9.86957670891967	9.804888928229902	9.858154106830511	9.848978308003117	9.785687444906868	9.809272530977413	9.853105899371362	9.818737626792526	9.820532321844837	9.77601524781866	9.78065218718444	9.79749169103284	9.792154758113561	9.810547813602243	9.791910376215995	9.776917282789086	9.862641479311351	9.781792319236043	9.755185603615788	9.687922049131153	9.800681146213947	9.88082795371714	9.803893156699537	9.822891375686217	9.780643094167187
7.9108559109529475	7.9243657521925535	7.94955707471852	7.867759474193162	7.9489082026448115	7.899731909029193	7.892650805745058	7.943673282326274	7.937362872063779	7.885546372242553	7.895739472750171	7.9261587129323825	7.92523013124545	7.9294892579481076	7.965294414044265	7.9226959550351195	7.8857373014190655	7.881362716801468	7.902729061018364	7.934883402291268	7.93996030038674	7.919417417803037	7.944389441975484	7.975728230865767	7.8232923121087135	7.93725225833052	7.898658503786957	7.911490462625491	7.920882716935058	7.953859633777842
7.424374282744576	7.476963222015993	7.451283080445963	7.406703499009986	7.4085051141903255	7.457892745362088	7.465837619951744	7.402172863926707	7.46382974942778	7.449999852585616	7.432755901098218	7.4737219580358545	7.466711291443657	7.400115396019143	7.474712456272937	7.449135683641652	7.447743482673188	7.4550686036277405	7.411824898179304	7.454966991252272	7.462340991748339	7.456424047915043	7.451572088592019	7.470995052049528	7.442951430990242	7.44625592926259	7.469359433315329	7.433293094611872	7.441811173402313	7.4248893391899315
7.633531587444267	7.657761046248107	7.644830658348575	7.652742407854532	7.604789911218844	7.641593460400045	7.584329037286869	7.670317076373672	7.684539471098657	7.639431961041702	7.665007863594179	7.610965711225821	7.634133819863893	7.64833190366083	7.613787868796643	7.632641059314518	7.634779312923835	7.671047253944751	7.672585237249483	7.619633987422922	7.632380107767893	7.677246674951192	7.614067248722308	7.633474970338786	7.6471853030743775	7.688932350601804	7.608597591289161	7.637253744404893	7.64430366113963	7.6220696726185135
6.8718505530857605	6.924778219365782	6.855492949623658	6.851729597556899	6.863682856463622	6.8742209266053536	6.846853753963775	6.86959477957451	6.8625190740762045	6.889852770448039	6.870772992171736	6.850649123247132	6.870912586739615	6.84516162126315	6.877665796169013	6.9243162175898885	6.878627449514487	6.8296295254142585	6.856769560959115	6.868197488832503	6.8588912959929536	6.904817525011301	6.8897286782277805	6.8409197866828	6.822177171507027	6.887784318865036	6.859355496831419	6.892423802817843	6.864966944719938	6.8661359112059115
7.656460675873072	7.686190631052346	7.63864051234677	7.7115703448788615	7.694605544920546	7.675826309233853	7.6939161612409315	7.684485087431822	7.643283126209824	7.6768256020998065	7.686075226135035	7.684836770936368	7.625332015230112	7.660802060422387	7.633161245314122	7.696326296980954	7.6989063719173885	7.651412006298252	7.739795605021717	7.66894886975685	7.695021510865498	7.665518995405812	7.652830228883173	7.7178493694359105	7.608430484824575	7.6824040960077955	7.6722953129786475	7.647803167477553	7.624873150297753	7.655969312929553
6.841316220699015	6.8250175910768665	6.779931993730317	6.863761405632576	6.805814512446362	6.842475785217731	6.802809903715548	6.782826013856852	6.812361848006718	6.777091218266905	6.813240721322411	6.821046586691103	6.8446295682373215	6.7634524624926735	6.774043836465341	6.842924191509223	6.839919934882008	6.823966848680298	6.817941892708245	6.8068522399127245	6.81387015647751	6.8215713104117	6.838315901020898	6.817242984659412	6.793468469700202	6.825834328608426	6.842232547351544	6.7627516416410645	6.826583756539644	6.82298935833259
7.065421347921817	7.196437146407701	7.052526944248401	7.1824364134544805	7.072963713885225	7.041055662932307	7.0957975657879055	7.0401456036215855	7.066908637516737	7.119836348191567	7.0563475220374	7.030478184588495	7.082530951592622	7.054248933265518	7.0399682970890085	7.122110253142755	7.0658151818194606	7.120520665444237	7.073943800075988	7.101461076453521	7.065756696344303	7.128294162581493	7.039254210518007	7.046775190459143	7.116445185801715	7.093316642302903	7.039688279717872	7.092408723725683	7.074663341724308	7.0523114367846595
7.189415615331402	7.1548205976876345	7.1549812981492815	7.217855951212014	7.164979980452579	7.136127787055362	7.110213165130662	7.184863693376305	7.160366195629088	7.1798946432191215	7.15058243520349	7.1223831492559455	7.1561996600986095	7.140793265835379	7.148408979421491	7.130675807825058	7.1444367270869185	7.067954425734508	7.1020668492351176	7.169542493436299	7.192931207440151	7.104771439634602	7.1732404509733785	7.133912398669146	7.139768189000892	7.144946175666562	7.154171032899718	7.144113845466273	7.168681598453559	7.111393344253536
5.478474065442902	5.54796498466305	5.542937120689988	5.4467283701924885	5.416599763908181	5.44598048705113	5.531924607170786	5.521389362108189	5.4539304653562	5.443393792740432	5.501422121023411	5.473477687421648	5.51862157450512	5.492635001383727	5.4352379975621234	5.411974095056093	5.400454050647209	5.497851190400387	5.600761026588868	5.516271283880888	5.540012059721283	5.483021441180972	5.583179894703406	5.528804488883761	5.5315046156785215	5.618928495809778	5.464781407122357	5.429855090732706	5.471529554064999	5.514338693276284
6.664635426730713	6.708628023824807	6.6384127683385845	6.668323434147396	6.72707801982096	6.6435222205943525	6.638141990601404	6.6528148935554094	6.6881115815341605	6.645154029401957	6.6906774193899565	6.674193895970356	6.674889659396938	6.667690840802119	6.674225102880082	6.7664652362855495	6.677080574403781	6.701251765488522	6.719164033493838	6.660154846579287	6.620284722770536	6.719060513410088	6.668570939813808	6.7002553347106435	6.770619029587428	6.713869514216754	6.6810314101745085	6.653119479939472	6.663969050768179	6.68336984986373
7.688321771212047	7.785571767370909	7.660119986028232	7.733243427278296	7.614270594341228	7.674015610369487	7.655107600243727	7.685489896678479	7.667870505709537	7.729533535256544	7.737523016960925	7.676975661791244	7.686153125089817	7.671318365587437	7.705815060834553	7.706522736180875	7.7213283000146875	7.634837553386196	7.69299515052458	7.710905572331308	7.718380608558923	7.714291304540727	7.665169644157548	7.678803302656304	7.704901820571027	7.6535538060567125	7.733775216609602	7.707174656333543	7.70044730025326	7.67977334680072
6.369258928198258	6.3590944670084415	6.336375241209584	6.323927417685107	6.3249070557010505	6.366754098877268	6.350869702438162	6.310391874532558	6.343049138434704	6.383540672174412	6.352499767963043	6.370191761605782	6.397439216900432	6.292203765586784	6.327715813794574	6.35556908353608	6.37812073802098	6.34337477818026	6.4212732577462015	6.3137427306608656	6.375984912315687	6.420038861784433	6.381773366548324	6.384426054114808	6.3650197891406615	6.308780012039933	6.4365897469706965	6.308573716562713	6.366007066430288	6.36584222219928
6.497572952761718	6.490911210636081	6.488043480568205	6.517666604456205	6.489757405379474	6.497114435933044	6.48623235933423	6.473163971256695	6.502525400477072	6.4788780924836376	6.469747089045073	6.480169210129109	6.475271961455338	6.4823402317096965	6.473365285132773	6.486286472003948	6.494429680819932	6.451543855913602	6.48525248862171	6.5166664215870185	6.480071792476402	6.503565788352964	6.499064538015032	6.483118178716702	6.48815436379493	6.458293264866106	6.513143232918942	6.495933336030532	6.490141046451428	6.528115761093939
7.795813061341728	7.777401555263952	7.800216662706803	7.778321907584061	7.734565461421893	7.796134830371307	7.816093882857633	7.8333197546058715	7.790926545584428	7.800115559896016	7.773483256164499	7.872484535965757	7.824368222478727	7.8046466041721025	7.8135241052061	7.777982681643295	7.8541979790781085	7.835273548603673	7.842669921429741	7.796846306063546	7.840604693528184	7.8495352533856515	7.772513139545961	7.790014424967794	7.78009891034332	7.83303239883752	7.835181325458866	7.790555074324424	7.793077540621227	7.787502920251362
6.286562150234692	6.277219308562195	6.263443865107733	6.3253844695281	6.255510194722918	6.236277436786707	6.31248984489483	6.276082395678504	6.2830880622210215	6.235818575989335	6.288107892019489	6.262914651261041	6.268241691160378	6.295751697748709	6.257391829419153	6.2559560685984135	6.261619653011956	6.286238145719698	6.284362332157536	6.272686466377678	6.282659213971582	6.2580874377711435	6.271395308537242	6.285411200742388	6.299665663656622	6.2803723907155256	6.2890379867540265	6.2959305781140875	6.333787921103599	6.280270408875848
5.677602364834192	5.686690201321078	5.69771618391382	5.6830192141098586	5.71663451761834	5.618120632357523	5.691726711907929	5.672790696071114	5.669281778584446	5.602971948007742	5.662684802647938	5.657901589184201	5.681553090254327	5.65215835264953	5.65659889119683	5.687218191687826	5.669325748521228	5.676498575026276	5.677976685998742	5.691175972585475	5.676045299188777	5.710263054952392	5.672828967016362	5.690663105965736	5.651415700014758	5.632685644238328	5.680957533415272	5.695380032991849	5.69264034491984	5.708214185301232
5.201506560455472	5.173267883051171	5.115474604593331	5.099050003400597	5.180528212582328	5.168449271145321	5.207241365787287	5.168702926565671	5.152904072914374	5.181207759154992	5.166956254857771	5.165858860993486	5.199783062309255	5.141054575817453	5.157038390540798	5.14736401117253	5.146376065474671	5.214466553803943	5.175055212656513	5.1864776440497895	5.128341298227824	5.261135026585758	5.1783897844333655	5.318378990981887	5.1788140284342905	5.135013537411334	5.260183759363212	5.179606866055614	5.187316992299716	5.170066613979107
6.836337787142483	6.779109145584989	6.814986671826067	6.814773818910083	6.804593418821898	6.849747865696372	6.814717171235746	6.835662661803229	6.829808429665677	6.786598511934723	6.85726775835531	6.857107782605518	6.864257344241673	6.86899420125945	6.8243815001059405	6.7628567277153655	6.795973473295418	6.910059030220633	6.824530448994824	6.8603387550904475	6.834094473346785	6.791749210520983	6.846549118578425	6.841666247230654	6.753027823373418	6.851249563228565	6.841288068360995	6.843040964845043	6.80996275733876	6.865990480245098
5.091959840959865	5.050227033356567	5.063200775226443	5.058451599930129	5.0511459192771015	5.0339515845698095	5.083733547090837	5.026760786697751	5.068455657896999	5.012291478283396	5.050815192057243	5.061805466751824	5.089527270014496	5.039427502109447	5.095344041251184	5.052772630288962	5.075848613445974	5.071185263614118	5.059571835852414	5.072342683708202	5.088128963643673	5.1002003006371135	5.100516614796585	5.045524314915832	5.063911014928276	5.065719693609948	5.059030609707447	5.0531933230703165	5.083373451654143	5.069545688200123
7.7440837298745455	7.718362686298863	7.708787709945314	7.763615677506912	7.716686312463838	7.707495561552008	7.73252360370833	7.6623350279434375	7.739376528510749	7.696745905231197	7.723328860992781	7.725693466285713	7.693722545291313	7.715899234355398	7.656618051213242	7.720829722812168	7.707477700118187	7.719662800080568	7.780408287252009	7.640924920409549	7.684870754485158	7.696387858522526	7.786261720634358	7.6122870109016105	7.824960629009152	7.7304526424183715	7.731892055577529	7.786109910758264	7.686897940622053	7.700267306928611
8.036034839522767	8.032292674567906	7.995454146310258	7.990782073713829	8.040091007357875	7.992131321724067	8.02039346101266	7.969549624392459	8.041690152763211	8.041310638848861	8.00799561007741	8.008881575016893	8.017069623243241	7.987661687634982	8.034138538096451	8.040842054751678	8.073587259717469	8.027884700724853	8.006888571635459	8.021712298473961	7.984323889198655	8.019035031289366	8.008222930906898	7.981385592086513	8.000288021821069	7.979333050461552	7.97844405389467	7.999913237356421	8.003274196144767	8.002586627542684
7.428027832857431	7.400777972804319	7.4389786334586905	7.44343014973867	7.3907422355573775	7.471097074114048	7.496656234887157	7.493229607003918	7.450522461493143	7.439584890576848	7.449878337833661	7.560216575630039	7.454855267865306	7.4346322988340034	7.4354849593224115	7.421002101211282	7.49669407915392	7.557032197503755	7.501120510485495	7.463536480235449	7.533114614743741	7.499371935316395	7.447469007384554	7.483805360516017	7.421197096371142	7.422999240849433	7.484423072663919	7.441073726620518	7.4284532362272575	7.452319532041058
7.6182781491689875	7.632082459519008	7.668793216344332	7.568246214690845	7.600374011373524	7.706925054662756	7.630919987389469	7.646176531069393	7.64130644399862	7.6218378939906	7.610357532980079	7.610427114760458	7.615085646615101	7.594497428694668	7.5965781258470395	7.592768917167642	7.62651043200893	7.642460652894334	7.677450020276619	7.623705189302036	7.64242294635677	7.615347238720888	7.628978369311866	7.581508562381455	7.58489727737758	7.615790083159706	7.629900057365306	7.6466833116750506	7.6047000681496835	7.610222978806558
6.1689147301338805	6.175658546732	6.190755324756795	6.223164193732901	6.1761708864365215	6.163535147533716	6.154987229891894	6.1612767146897545	6.185600134567574	6.161482758449942	6.165409848287308	6.17618550370192	6.157602808880236	6.1537798903643885	6.208224079653489	6.143825240121429	6.1647862881844295	6.181084607889549	6.173648836128483	6.1930297720027605	6.185790842520429	6.173088742971682	6.196434822657982	6.203831247221416	6.174922781465014	6.138420891920854	6.149156118461809	6.2211887896470355	6.189290427395918	6.211986414810622
5.6300795299653075	5.646390512342408	5.629236436091657	5.695158645382817	5.6273132760665145	5.633665727526255	5.6153462033450925	5.616308349185675	5.5754180999009275	5.6052398976899305	5.581563331674375	5.4913291181363455	5.633827653299787	5.625916965158498	5.638818353208027	5.582165148959635	5.5989221651653	5.650436302031469	5.620355763514668	5.6449678738510025	5.630288362742661	5.693759002080586	5.6717187158446025	5.6518186681963565	5.530554070501387	5.632562910355233	5.636899989977303	5.639125106532153	5.624364396673768	5.6504420344103705
7.3795231642209105	7.290007548292997	7.3769457516319275	7.381692169250067	7.338021297616717	7.391180713523287	7.35770607010903	7.3688198469146124	7.348720972683183	7.3411488582197055	7.355585930145465	7.3772644612219915	7.34757432457584	7.363494845879012	7.355848626354692	7.267006838859402	7.3228057158951065	7.331218395898582	7.427143840300717	7.382608786494721	7.378400963389812	7.291296617597951	7.351886551942456	7.386454435083412	7.361294060746447	7.3607075427258275	7.322383765224592	7.359605886478572	7.389428013852824	7.341270979288184
8.009483494710057	8.004891961484322	8.077475541178172	8.007565859170485	8.016341688832501	8.099254479890273	8.028818206507703	8.039801604267646	8.044255167755379	7.9911011404206205	8.06418738858881	8.068666534738549	8.014094435692638	8.019868116409338	7.9990889388747055	7.970271487794277	8.037870681856145	8.011174125624052	8.065262981384988	8.027877631646398	8.043945232811604	7.924042943365624	8.042788019472876	8.041344058375941	7.997426268559412	8.030068895856983	8.018203108846205	8.040719163389022	8.031557572230701	8.022176772658067
8.042109729147823	7.985462981983818	8.053966806071829	8.017265210274322	7.991266159119188	8.045945585340206	8.023713561444888	8.011806791727585	8.060799148184003	8.022198396895009	8.043432477395635	8.046273805876996	8.029119350422395	7.9874718243999325	8.025501404252465	7.9780356063548945	8.065272898237103	7.993000036742156	8.042511461460258	8.017354610795872	8.014627645835972	7.966972945729362	8.030177739606684	7.992818218513928	7.926533399805356	7.966338618897432	7.997136127211426	8.082583074060384	8.019565264227897	8.031659234320939
7.996806797278169	8.009482725194943	7.9894190695314515	7.906225092801575	7.982271784806634	7.985923423959737	7.982680340169887	7.9753584284250465	7.97547541073456	8.030716441432734	8.005641475187419	8.022269710089038	7.978607046350236	7.94703428999958	8.09573328163486	8.081783916777129	8.049728673747031	8.005979548667417	8.017852600978845	8.011547391822813	7.981083305511532	8.043233821281296	7.9914110732223405	7.972361348069078	8.050731583945677	7.973119429682879	7.969419019038504	7.966590726675942	8.002067204257786	7.995368730431418
7.424647135584992	7.348399757867037	7.478908322335116	7.474231022479709	7.412033287566373	7.4934775314326725	7.427017300169719	7.441126299548247	7.447007347248991	7.44735969412842	7.433942221116217	7.381762772615866	7.424877216126674	7.501991436700817	7.476552499427362	7.413752206663473	7.503077014848218	7.432977855905515	7.4957738984334545	7.472081348522661	7.441951400575322	7.384423741088357	7.4489412629449925	7.434260199458077	7.397350734801261	7.45616896999642	7.393041260424237	7.451677511587652	7.4429543905731075	7.428382829020943
7.939474796144179	7.920980580195431	7.9468912467955874	7.918455162183744	7.903777117156035	7.93616451899404	7.900403826237903	7.9319126460875085	7.923234695638166	7.904003025808855	7.920973088371084	7.952380478902959	7.91661630002142	7.918186410993037	7.928448774296522	7.881178434067946	7.896125217830675	7.866905373839001	7.951183468140871	7.9052437459256435	7.931748735797901	7.888849359480245	7.9112862996648445	7.918354326836858	7.878091852891097	7.8760278237002135	7.881708404114697	7.919384082608899	7.912729162040901	7.896014343564843
6.974635302304299	6.955915740104785	6.934184676384209	6.977794872588304	6.970707102630652	6.929339680077517	6.9742157284590105	6.948199183616601	6.945986255775438	6.912790679829732	6.9444630554087965	6.941034916294619	6.9536151768772765	6.913075147139344	6.928087994580674	6.911910849049902	6.9514698739513925	7.026329524198839	6.938513561726656	6.965391279630432	6.918793766112143	6.913411805602273	6.966214280408898	6.992913479632115	6.8988904624374925	6.9159425155717065	6.973670233094414	6.967470428161309	6.982923895654688	6.974860945815629
6.813469804010018	6.832011274913721	6.80326956326836	6.822515670279271	6.858714439872958	6.792725749615724	6.844477246380802	6.811779489698377	6.834369999237452	6.789283978180831	6.815442415385108	6.766139732807982	6.822400719738918	6.811295918497093	6.836621248739661	6.808298712824013	6.832165500916745	6.843426050459995	6.833187870001402	6.833753140376247	6.789950459566053	6.807207524621417	6.8411997917680765	6.863767107792407	6.764186912359272	6.826305684601933	6.845393777718595	6.832740066327556	6.857157245217059	6.848110753221447
6.984723779528773	7.095853439444183	6.9732135044146455	6.926452088609443	6.953105004776497	6.976776846844584	7.041530452901249	6.971113840295911	6.98219634138882	6.985036381828732	6.9717083986497785	6.9217989024170326	6.987345660455487	7.022095838459967	6.964502961914947	7.016311803654668	6.9447155195948485	7.089188300274191	7.046219157167653	7.001452309694452	6.977278928358848	7.0545958818580425	7.059375863030282	7.028254134042566	7.1249567940445875	7.0535022854652745	6.952420685074133	7.025135235196274	6.971033421651187	6.984613179552977
7.093235759299851	7.061059029141612	7.06985758143034	7.015091720282388	7.07286591367066	7.1185011116220895	7.15038525671628	7.050724554639545	7.04381401478225	7.069878158626299	7.072501869674858	7.154674005242482	7.099834308116258	7.062173993648224	7.0734370433089575	7.095190009279251	7.042226913954451	7.025260255178955	7.1155694994140335	7.089411886880938	7.084017567129501	7.092064440006538	7.156733232190312	6.988599651135846	7.102233969892898	7.144697161757217	7.0855832589158485	7.0622758459250585	7.074196430889286	7.072503735970571
7.912812517657571	7.934328817452807	7.893509367377256	7.892074650440497	7.89760738629074	7.901554649885503	7.974790162769477	7.904066912109367	7.9108786782738685	7.896365413494508	7.88102499627223	7.950860856355453	7.920325523021117	7.921772346412338	7.887185085092822	7.941977090299496	7.898747201214152	7.903780426081017	7.95462282837394	7.881261732876519	7.914759373734587	7.965817726147886	7.989231478471633	7.869487286277629	8.023617613830496	7.950506335679164	7.835973721421025	7.968508715127611	7.899600066954353	7.914189083812723
6.0713410685128295	6.0545193158931445	6.057537815724789	6.028851667841697	6.009708606564255	6.0582160852584215	6.059663592565824	6.113343788904961	6.035159979367777	6.033661608510388	5.987467276204537	6.115215791301787	6.088836788820569	6.056022952282832	6.07882652539876	5.973351481190995	6.009299064933991	6.052408949409487	6.004965107754316	6.044683092110863	6.061294926989659	6.022372345292671	6.053150012870256	6.07040610144931	6.048220730790103	6.036794070375946	6.051394443142791	5.988362584993527	6.0475573923229815	6.066319020571643
7.999901283639677	8.016001545455241	8.051556946040431	8.035966448084908	7.976263863559345	8.05782020470835	8.015420750097018	8.001959479838149	8.021311113801735	8.002770206832237	8.044070113912934	7.979723020882296	8.004206555886617	7.976865021685429	7.99346925050478	7.984694008899907	8.066751267925326	7.984492135738933	8.048625921546005	8.00633550930007	7.99547862792945	7.9489937473303796	8.018402221494904	7.965423730149585	7.962122500728607	7.967281058135451	8.015159312291209	8.033790568715387	8.013160578470401	7.991410560222769
5.815860009679753	5.804860440015526	5.793404091647397	5.8001609179412235	5.819453758541707	5.808877697008213	5.824092028283117	5.8074455774838425	5.813605350764033	5.832506519840933	5.805940640714687	5.80637046426937	5.825620171866372	5.805973241393674	5.828750266048869	5.828793570707762	5.846706415412205	5.826733976930331	5.7854749781104875	5.826042664732817	5.823493617872865	5.81469461635364	5.826844989319848	5.80146088923968	5.8269883600102	5.812085330194192	5.822511853710064	5.816215793519398	5.822305679092268	5.819729080424522
7.856517857312013	7.836455055017682	7.8603347490686595	7.808133499235415	7.822047050737429	7.852900682603472	7.827994296067708	7.865674689856622	7.80933612223401	7.8106909150502215	7.845505183112032	7.8736955675606835	7.843151042616492	7.797758724813613	7.816420689360345	7.771554080678041	7.841255340682997	7.763026790087428	7.8464786788706515	7.827362860243918	7.891210919781518	7.826566117313456	7.822220821289146	7.837962410620699	7.8114298649296146	7.797334394866352	7.775103850512237	7.852115587172311	7.847479418954798	7.827474898754557
7.210623236628036	7.20833818098855	7.257465344959718	7.271974775886365	7.221351791094984	7.265394619252663	7.289964765212723	7.300661185236717	7.264713849122857	7.227912778157727	7.237401917036327	7.390694481868375	7.260289337058183	7.234208267742071	7.2342691049538805	7.21393828209733	7.25016975801356	7.356778852699323	7.259877435219929	7.247427942069177	7.299431410776566	7.308490307077202	7.223995056069987	7.222379592449741	7.238260222695461	7.224687199807776	7.259939156826332	7.22001215924186	7.212408606793379	7.265162886256312
7.398582891643647	7.397326222806635	7.384457704849384	7.377948816156191	7.412424053316005	7.414717536281872	7.421014428064059	7.3415290906667	7.400816794956403	7.363206240791984	7.3858779057743265	7.431001150092528	7.394254048488804	7.355822655918281	7.342166586026323	7.406643766421349	7.333226447196544	7.38591110580542	7.410779279571064	7.3586489605952625	7.373778882671474	7.361912848150087	7.490497109095878	7.327082391899394	7.407403962852943	7.435138890100426	7.419475980663267	7.441158548179605	7.3748431365789475	7.355279991033949
6.241563709191348	6.167232184934046	6.250488388841733	6.241751065604202	6.208210034477999	6.247598677199706	6.241483714584236	6.257103115338556	6.239229497507664	6.256476162846754	6.230347271157223	6.275279987631531	6.233191894131787	6.193065126533519	6.267837858621	6.2605698422410825	6.202700653867129	6.366423857989449	6.213700827519715	6.2567702140180055	6.190396271608307	6.229708238891248	6.235202650605018	6.223416573929288	6.223806877075107	6.233160001348653	6.256009466585993	6.226604235153961	6.197485603047874	6.2532859458925305
8.182169038918707	8.170249370287854	8.15378995738547	8.210229931151861	8.154028527527963	8.183049616634856	8.141077149744573	8.170213077778461	8.188869085439578	8.170550640854817	8.198852391538349	8.233928860244514	8.204660717750523	8.176328354952751	8.181438999475013	8.169897312723092	8.192136686514953	8.241524891160722	8.154044839821093	8.18352689666739	8.165677873071104	8.224371160579004	8.193840860762764	8.14606586541357	8.157474551273625	8.186380685825133	8.206153038371548	8.148253690465161	8.1646709895338	8.188185990530544
7.901488218400921	7.897426188871084	7.890074626393537	7.815397752851923	7.912493383879278	7.909854723087019	7.891083804652188	7.852977354285687	7.9306715409784365	7.915685959035691	7.882657352118398	7.904529444167843	7.889480601140209	7.85942802335564	7.93659201622406	7.932494167616956	7.932206564420223	7.9280698019217635	7.9157710221829864	7.881585398291043	7.886114384050022	7.9048202227860225	7.8887504979807845	7.871851955825797	7.933860626754939	7.8724579460255555	7.840984361515187	7.865929553636308	7.8869359670319374	7.859306051653955
7.614309624018083	7.650529241769464	7.616647707025193	7.561571922513028	7.576094358101933	7.6357963833466895	7.577018088395232	7.559820955768965	7.673165723943055	7.635158653926643	7.561764147210902	7.568875169899722	7.600449730486418	7.5876006846669615	7.617861729677098	7.621444827235485	7.653435405192519	7.644513864649443	7.61206608494735	7.567436073629253	7.594429438740224	7.606614560689058	7.5794384393084355	7.500911319378872	7.609506304890995	7.596184444858165	7.570288893799052	7.600418755846166	7.600967673406812	7.5752395490183675
7.425848392396711	7.327599117684008	7.416400959783758	7.400467461578115	7.364974862922258	7.408330898911131	7.4236249387830435	7.402731511126173	7.383319302983135	7.4014705253141555	7.40094372250491	7.435311274714231	7.407051006749665	7.422924435131142	7.392218072992098	7.3769799799031075	7.3877478604021505	7.365199014101837	7.421254076650553	7.436088055017983	7.433274229291857	7.352050619286526	7.408200060145602	7.4239042254192675	7.3980891236521105	7.41022890309129	7.364871607000456	7.435594110869787	7.4518301561253075	7.395351883681117
8.163732036928787	8.2210173358405	8.140289308524192	8.136160596907379	8.12935827837277	8.125658014220429	8.12991311069914	8.116266914776523	8.113424655786362	8.17272382198764	8.109514375619657	8.14260886403909	8.137331607997918	8.156256941586843	8.130062498187185	8.140423453211529	8.179111164789989	8.114826818745588	8.166759275701697	8.088387991954079	8.099903275952663	8.171944193760426	8.120733625911003	8.10458495467847	8.140779875187476	8.098279983316978	8.06710746945381	8.143550761976181	8.103733711630236	8.136031254383013
7.734627174726528	7.7624862084005155	7.7658932857756255	7.689817184296626	7.727540845896707	7.739368195913218	7.713109035707529	7.705292690257733	7.743211660743964	7.771871863161305	7.670257214968541	7.749126195484446	7.71026364467176	7.723798651101418	7.778375234051237	7.7898657652585355	7.806521647018372	7.7728116590095695	7.763483055544204	7.738758811764593	7.726169530624082	7.7399667837830375	7.732700013968217	7.666940463464755	7.794363125969948	7.754922025194656	7.701003581303473	7.732820286558878	7.730812972971682	7.712684820075418
4.7175099640636695	4.676196704208497	4.667266658565986	4.718334231768603	4.7070826425537735	4.717155000667204	4.702555158969302	4.7045138718715185	4.703776337181844	4.700771597600955	4.711326034063131	4.674933201435383	4.732766083682139	4.7137269032080615	4.707057124351663	4.68316644404407	4.6983118091680165	4.776555374976582	4.72184425126641	4.748006289370942	4.710986048081885	4.711806918867238	4.688958391568507	4.737662742593665	4.683738338409968	4.730460528568901	4.723455485179444	4.7262024103944364	4.735323817613695	4.711275814381327
7.782404595449053	7.7335389440321745	7.805890534020302	7.768005080035803	7.681029031720778	7.770661120708397	7.726906916419782	7.799506186013956	7.7933404845608285	7.778714703670633	7.721843777078559	7.750502820388827	7.787095774407492	7.753550454097197	7.768607176668272	7.693950919164468	7.800238009921283	7.807220824573037	7.792100006892147	7.71773484499916	7.738666033808802	7.6767470277203556	7.754494175395169	7.754859397557883	7.694015645956196	7.791845548369957	7.753842443638197	7.7784724109303225	7.770673497309869	7.764151554942704
7.22992233568465	7.22266785415732	7.278211124880007	7.224551821588053	7.2476470680919824	7.348093417081294	7.263501746838544	7.272638924601734	7.2661579274357315	7.219070954267597	7.237520394821439	7.225288923745378	7.228950382496697	7.261329544737334	7.238429377823643	7.204329686642764	7.254461203482013	7.244196097168306	7.279957732317011	7.270751572871113	7.25214197422516	7.224175506470193	7.2560866508147805	7.2278751482289945	7.255783586214921	7.269910772369095	7.2580777456597545	7.250102945047432	7.248180411542765	7.2401664284342635
7.332810473238531	7.272424753713538	7.3730119175094675	7.358473562266395	7.312574296743133	7.409222270773863	7.334353908630736	7.369574902791637	7.384264140188362	7.327691243526987	7.352787148007712	7.3246207123994385	7.317335062974122	7.336788076457548	7.357830219728592	7.281176671992174	7.3926950522976425	7.4033876257545685	7.375516859831879	7.359250744735874	7.296948719430068	7.330891585400089	7.333351409229501	7.330982386903722	7.336064822755447	7.392705032280539	7.318774355107074	7.341552822866852	7.362076234915523	7.312124955682868
7.719561488743932	7.628863019216995	7.734144217306002	7.6800870450243615	7.687099729150312	7.7208316793208	7.700030131023098	7.722890103595255	7.771899308471215	7.7114439131735715	7.635713690734824	7.716225528219971	7.7101624531744575	7.7146719960943475	7.717791879389987	7.641569122267199	7.746871738612697	7.700586699861049	7.750865164025514	7.702076855340392	7.683537293882471	7.683201093481178	7.656084060814037	7.782005773424926	7.701555189195102	7.7318705301847865	7.673090427253075	7.7126515307901515	7.730148685496872	7.714393715927852
7.576842721442995	7.579758166299758	7.593603399499488	7.520290230104588	7.587191321052829	7.581855927391202	7.572796033541797	7.560329885408852	7.645200833371224	7.618383165373047	7.522931309894606	7.581390440793459	7.569867169952496	7.554360804719122	7.615427304308766	7.555728774411678	7.638446703004688	7.5827168333759225	7.621020215887567	7.548192286148166	7.559221364626522	7.545706657061141	7.532425943833197	7.617327952570664	7.55855257171242	7.591277568968994	7.540990687288268	7.577649940523421	7.576529950680876	7.577042050719421
7.8124528556515	7.773328909194393	7.806208483082423	7.819734849445242	7.75726146744874	7.825376943028918	7.820748188355353	7.789999005125755	7.807130263963058	7.798477011119273	7.834986131879371	7.863012769708973	7.813771764041362	7.812969661901772	7.781144037623135	7.7664457239833125	7.793083665858298	7.772839907902182	7.841578190699607	7.823774471293348	7.822611180738906	7.749458134929116	7.798984041295728	7.799785611315702	7.729412045989668	7.767492450226762	7.76774628400891	7.795971088391171	7.819401276488803	7.798174456210378
7.3468103284979325	7.286735694351977	7.358680391209477	7.348549457858994	7.32441971537681	7.364266429221404	7.342659828384982	7.390609213824232	7.30668697694055	7.3105091927258385	7.321652138162325	7.321295827286828	7.334942299049097	7.283978497579026	7.3250339606046575	7.2563850215884615	7.322183603875022	7.306837556195539	7.367784088792014	7.3554466489266215	7.378259468123201	7.248670843009659	7.334542408524251	7.345589092539791	7.314980623401171	7.321543153513473	7.330917806399567	7.339829932681158	7.3674182523470035	7.3440578576854145
7.691832356237569	7.6476408305524926	7.733578972576321	7.690227627483687	7.650244989313082	7.746498274485651	7.685017992753464	7.720766624171783	7.74207355580084	7.673249668985468	7.702820903414923	7.716867588393478	7.666582233436268	7.678829945667367	7.723057063059658	7.627136644515737	7.736967494216808	7.692688905971277	7.738839392155057	7.689224865382421	7.680961864727782	7.665571378128414	7.692800076746125	7.6617222588945655	7.666867305432942	7.691864899753518	7.671616217562156	7.707772769946163	7.6602952082551505	7.690931748420602
7.2762809275036755	7.248152000033842	7.332394177610785	7.265057452039035	7.298773945890008	7.348309565458324	7.305216725460447	7.326018858516432	7.318006609960022	7.3230900823659635	7.277032541188428	7.2808319913771	7.273474802397843	7.291797826657327	7.273095303147437	7.25737413004679	7.354526899129739	7.289022816545397	7.312087368171915	7.294045503654753	7.2694449922699595	7.194711048084855	7.2860618841198255	7.27393297295628	7.284486406762142	7.3021810520851576	7.240588048263769	7.300381042083234	7.361758052274959	7.301916293600088
8.143138183059143	8.175528889550387	8.11509006008337	8.072759742682074	8.196833074502676	8.151244859339466	8.135359323113146	8.152479341694137	8.175304895396465	8.145125685208287	8.11874613948935	8.123315714350479	8.146507194413951	8.164297131641606	8.13967515443857	8.157981118173465	8.198046240382421	8.19960803562185	8.152492455113217	8.130723473683425	8.096037371495843	8.175520452021036	8.125535186027884	8.185691781519314	8.148070454330261	8.157204822298265	8.080897929809979	8.184368637617617	8.117361699930685	8.139306031197048
7.152293622761871	7.135268341652019	7.114670576837977	7.08551213191418	7.1015090397379375	7.1414876031429735	7.19283945410063	7.12040855294384	7.106052877897885	7.112354932568537	7.111137923663146	7.129046683037922	7.137133134948501	7.1292370517549815	7.117161015291664	7.136320918079544	7.103116351407282	7.146903571360572	7.136941854386008	7.111972592463918	7.136029450293872	7.1059893384787225	7.1698888732309545	7.109402324614514	7.166245752959579	7.193866067845186	7.097766044315994	7.166613187073112	7.1369193191478475	7.142770309575907
7.226514199580297	7.219228462025006	7.292901222071994	7.2666674031873155	7.258909574335173	7.340146076519233	7.269382336876021	7.276754511460132	7.2419049507287685	7.2841948550604165	7.239437422001301	7.290132787800207	7.209638141178098	7.244564418830197	7.224049016723797	7.200069650541779	7.259236474946178	7.301006815914298	7.265473591005509	7.264279235945022	7.2637178316006175	7.151373270827057	7.261563104733987	7.2646704837245215	7.264356664864353	7.2915086493750945	7.261953332759669	7.292897728197834	7.260920412947281	7.247301901739697
5.5599757479595375	5.556976013224182	5.56009349100767	5.548908906227375	5.540632558829516	5.5555197319997145	5.5143154167094615	5.5830691182628085	5.604039137834513	5.582355748818351	5.50786164327428	5.552673372985336	5.551361768416972	5.587813183966016	5.544381461804456	5.526822999256702	5.555426654426974	5.505082593186442	5.53823727336562	5.533376475592099	5.6032080821451125	5.543003694046123	5.5894587779124105	5.525932656592094	5.563029696729636	5.534412742745286	5.5905548511429375	5.592795561643745	5.556550610950383	5.549805760079753
7.252024659854477	7.287917505165224	7.2273675247026965	7.181053227792673	7.247658966308912	7.265566297036184	7.310739693544666	7.257758502059327	7.22418872916839	7.2581160908577855	7.234680075543992	7.2822016382521975	7.23669649457183	7.258941325530628	7.239612934161206	7.282810272047856	7.2166558269538195	7.271655318743251	7.246688231448421	7.2309051208317445	7.2370344767407575	7.288195811367722	7.3113006171535675	7.238031828268429	7.342748386537876	7.3090295564325	7.209116149207864	7.290035451736069	7.258921994125942	7.283632346760894
7.513536068189769	7.488320731091628	7.455664113485201	7.459577325373774	7.455024414291853	7.516875569838032	7.532322276410503	7.483414817597235	7.472484698439263	7.485309100831253	7.468800178521803	7.429076774471334	7.476315333657732	7.440396129879455	7.487121770302642	7.493828150869706	7.435816835977831	7.485568025265437	7.571521846610638	7.461459514531738	7.479781612460921	7.478349886141325	7.552280790833618	7.388154473535843	7.567679997470642	7.504496414848693	7.479883149397438	7.485276197468036	7.4864734483037365	7.491860751464594
7.525685148695787	7.551735090533903	7.6117006818342094	7.563476439194432	7.543521733274773	7.624267702219693	7.572241758573187	7.567502004050975	7.569847257198747	7.540204481686523	7.559132877750279	7.541936267953288	7.531304305758059	7.5613478670475125	7.540213357163463	7.502279344683738	7.580054964581044	7.538318908692579	7.571643002060692	7.575242642156142	7.556605049222218	7.4125129853623175	7.552582291063849	7.5651510349520015	7.525079687246276	7.598996408922795	7.559408768824648	7.564042747790746	7.539388352625536	7.5400421658596875
7.003911826542912	6.957900340780838	7.002961949152483	6.992717070594933	6.988820620604527	7.01674476981756	7.018069704974463	7.0187577584196745	6.989606487457043	7.013653994856568	6.979475592144812	7.004841590126486	6.968218446001017	7.003673041211827	6.998194061916019	6.948731174415758	6.972578623334731	6.993488712730959	7.029231345670188	6.977151740334941	6.980519199218713	6.9364008942005215	6.977650102468983	6.997184509013913	7.001152506112048	6.992166795643286	6.910231460577898	7.014442060912337	7.058548992068182	6.991456782863545
[truncated: 6 more rows]
